# Supplementary material for: Ruling out early trimester pregnancy when implementing community-based deworming programs
Source: PLoS Negl Trop Dis. 2020 Jan 30;14(1):e0007901. doi: 10.1371/journal.pntd.0007901 (PMC6991962; doi:10.1371/journal.pntd.0007901)
Supplement: S1 Data — (XLSX) [file pntd.0007901.s001.xlsx]

## Sheet: Sheet1
Question #	1	2	3	4	6	7	8	9	10	11	12	13	14	14.1	15	16	17	18	19	20	21	22	23	24
Variable	Interview date	Village ID	Woman ID	Neighboorhood ID	Age	Woman's Date of birth	Marital status	Have children?	How many?	Youngest Date of birth	Breastfeeding?	Know pregnant?	Gestational age	In weeks or months?	How know?	Think pregnant?	Menstrual period	Soreness	Areolas	Fatigue	Nausea	Vomiting	Wants to know result?	Test result			Numeric Validation
Variable name	Interview_Date	ID_village	ID_woman	ID_neighbourhood	Age	Birthday	Marital_status	Children	Number_children	Youngest_birthday	Breastfeeding	Know_pregnant	Gestational_age	Weeks_or_months	How_know	Think_pregnant	Period	Soreness	Areolas	Fatigue	Nausea	Vomiting	Inform_result	Test_result
Variable type	date (DD-MM-YYYY)	number	letter-number-number-number-number	number	years	date (DD-MM-YYYY)	categorical	yes/no	numeric	date (DD-MM-YYYY)	yes/no	yes/no+does not know	numeric	categorical	categorical	yes/no/does not know	categorical	yes/no/does not know	yes/no/does not know	yes/no/does not know	yes/no/does not know	yes/no/does not know	yes/no	positive/negative			1
A0001	29-05-2018	24	A0001	88	36	17-04-1982	3	1	4	11-12-2010	2	2	NA	NA	NA	1	3	1	1	2	2	2	1	1			2
A0002	29-05-2018	24	A0002	88	25	08-10-1992	3	1	3	26-11-2017	2	2	NA	NA	NA	2	99	2	2	2	2	2	1	2			3
A0003	29-05-2018	24	A0003	88	28	19-12-1989	3	1	3	01-05-2016	2	2	NA	NA	NA	2	99	2	2	2	2	2	1	2			4
A0004	29-05-2018	24	A0004	88	34	28-12-1983	3	1	4	19-11-2013	2	2	NA	NA	NA	2	2	1	2	1	1	1	1	2			5
A0005	29-05-2018	24	A0005	88	34	30-08-1983	3	1	2	29-10-2009	2	2	NA	NA	NA	2	2	2	2	2	2	2	1	2			6
B0001	29-05-2018	23	B0001	32	23	28-02-1995	1	1	2	03-10-2015	2	2	NA	NA	NA	2	2	2	2	2	2	2	1	2			9
B0002	29-05-2018	23	B0002	32	28	16-04-1990	1	2	NA	NA	2	2	NA	NA	NA	2	2	2	2	2	2	2	1	2
B0003	29-05-2018	23	B0003	30	24	17-08-1993	3	1	3	18-10-2016	2	2	NA	NA	NA	2	2	2	2	2	2	2	1	2			1
B0004	29-05-2018	23	B0004	30	18	12-11-1999	1	2	NA	NA	2	2	NA	NA	NA	2	2	2	2	2	2	2	1	2			2
B0005	29-05-2018	23	B0005	30	38	14-01-1980	3	1	7	25-05-2015	2	2	NA	NA	NA	2	2	2	2	2	2	2	1	2			9
C0001	29-05-2018	22	C0001	4	34	04-01-1984	3	1	5	28-09-2012	2	2	NA	NA	NA	2	2	2	2	1	1	2	1	2
C0002	29-05-2018	22	C0002	3	31	14-02-1987	1	2	NA	NA	2	2	NA	NA	NA	2	2	2	2	1	2	2	1	2			1
C0003	29-05-2018	22	C0003	2	18	22-03-2000	1	2	NA	NA	2	2	NA	NA	NA	2	2	2	2	2	2	2	1	2			2
C0004	29-05-2018	22	C0004	3	27	16-07-1990	3	1	1	02-07-2017	1	2	NA	NA	NA	2	3	2	2	2	2	2	1	2			3
C0005	29-05-2018	22	C0005	3	20	07-02-1998	3	1	1	29-04-2018	1	2	NA	NA	NA	2	99	1	1	2	2	2	1	2			4
D0001	29-05-2018	20	D0001	70	21	18-04-1997	3	1	3	06-04-2017	1	2	NA	NA	NA	2	5	1	2	2	2	2	1	2			5
D0002	29-05-2018	20	D0002	70	45	03-10-1972	3	1	4	03-03-2008	2	2	NA	NA	NA	2	1	2	2	1	1	2	1	2			6
D0003	29-05-2018	20	D0003	70	42	09-09-1975	1	1	5	25-03-2014	2	2	NA	NA	NA	2	2	2	2	2	1	2	1	2			7
D0004	29-05-2018	20	D0004	70	19	11-06-1998	3	1	1	24-06-2015	2	2	NA	NA	NA	2	99	1	2	2	2	2	1	2			8
D0005	29-05-2018	20	D0005	69	31	21-01-1987	3	1	5	03-05-2018	1	2	NA	NA	NA	2	6	2	2	2	2	2	2	2			9
E0001	29-05-2018	21	E0001	21	27	18-07-1990	1	1	1	31-03-2010	2	2	NA	NA	NA	2	2	2	2	2	2	2	1	2			10
E0002	29-05-2018	21	E0002	29	37	22-10-1980	1	1	2	28-04-2008	2	2	NA	NA	NA	2	2	2	2	2	2	2	1	2			11
F0001	29-05-2018	20	F0001	70	40	24-07-1977	3	1	7	13-12-2016	2	2	NA	NA	NA	2	4	2	2	1	2	2	1	2			12
F0002	29-05-2018	20	F0002	70	38	18-05-1980	3	2	NA	NA	2	2	NA	NA	NA	2	2	2	2	1	2	2	1	2			13
F0003	29-05-2018	20	F0003	70	39	06-01-1979	3	1	3	25-09-2011	2	2	NA	NA	NA	2	4	2	2	2	2	2	1	2			14
F0004	29-05-2018	20	F0004	70	24	07-06-1993	3	1	2	23-07-2014	2	1	6	1	2	NA	4	1	1	1	1	1	1	1			15
F0005	29-05-2018	20	F0005	70	31	10-10-1986	3	1	4	30-04-2016	2	2	NA	NA	NA	2	2	2	2	2	2	2	1	2			16
G0001	29-05-2018	23	G0001	32	25	29-04-1993	3	1	4	15-05-2015	2	1	2	2	1	NA	4	1	1	1	1	1	1	1
G0002	29-05-2018	23	G0002	32	49	30-04-1969	3	1	5	24-03-2009	2	2	NA	NA	NA	2	99	2	2	2	2	2	1	2
G0003	29-05-2018	23	G0003	30	35	20-11-1982	3	1	6	12-08-2017	1	2	NA	NA	NA	2	99	1	2	2	2	2	1	2
G0004	29-05-2018	23	G0004	30	23	24-02-1995	3	1	4	10-09-2017	1	2	NA	NA	NA	2	99	1	2	2	2	2	1	2
G0005	29-05-2018	23	G0005	30	39	16-11-1978	3	1	3	11-11-2001	2	2	NA	NA	NA	2	2	2	1	2	2	2	1	2
H0001	29-05-2018	21	H0001	29	46	21-02-1972	2	1	10	10-02-2011	2	2	NA	NA	NA	2	99	1	2	2	2	2	1	2			17
H0002	29-05-2018	21	H0002	29	27	30-05-1990	2	1	1	17-12-2011	2	2	NA	NA	NA	2	3	2	2	2	2	2	1	2			18
H0003	29-05-2018	21	H0003	29	24	05-05-1994	3	1	1	19-12-2015	2	2	NA	NA	NA	99	2	2	1	2	2	2	2	2			19
J0001	29-05-2018	22	J0001	4	41	20-03-1977	2	1	2	29-11-2012	2	2	NA	NA	NA	2	3	1	2	1	1	2	1	2			20
J0002	29-05-2018	22	J0002	2	24	28-04-1994	3	1	3	21-09-2017	1	2	NA	NA	NA	2	6	1	2	1	2	2	1	2			21
J0003	29-05-2018	22	J0003	2	24	13-12-1993	3	1	1	28-09-2013	2	2	NA	NA	NA	2	3	2	2	2	2	2	1	2			22
J0004	29-05-2018	22	J0004	3	37	31-01-1981	3	1	3	10-09-2014	2	2	NA	NA	NA	2	3	2	2	1	2	2	1	2			23
J0005	29-05-2018	22	J0005	3	19	14-11-1998	1	2	NA	NA	2	1	30	1	3	NA	6	1	2	1	2	2	1	1			24
K0001	29-05-2018	24	K0001	88	28	09-01-1990	3	1	2	13-02-2013	2	2	NA	NA	NA	2	99	2	2	2	2	2	1	2			25
K0002	29-05-2018	24	K0002	88	27	06-07-1990	3	1	4	22-12-2017	1	2	NA	NA	NA	2	99	2	2	2	2	2	1	2			26
K0003	29-05-2018	24	K0003	88	28	11-01-1990	3	1	2	24-04-2013	2	2	NA	NA	NA	2	2	2	2	2	2	2	1	2			27
K0004	29-05-2018	24	K0004	74	21	04-11-1996	3	1	1	27-02-2018	1	2	NA	NA	NA	99	99	1	1	2	2	2	1	2			28
K0005	29-05-2018	24	K0005	88	30	22-04-1988	3	1	4	02-07-2015	2	2	NA	NA	NA	2	99	2	2	2	2	2	1	2			29
A0006	30-05-2018	24	A0006	80	36	02-05-1982	3	1	6	01-01-2017	1	2	NA	NA	NA	2	2	2	2	2	2	2	1	2			30
A0007	30-05-2018	24	A0007	80	41	14-01-1977	3	1	6	03-01-2017	1	2	NA	NA	NA	2	99	2	2	2	2	2	1	2			31
A0008	30-05-2018	24	A0008	80	18	25-09-1999	1	2	NA	NA	2	2	NA	NA	NA	2	2	2	2	2	2	2	1	2			32
A0009	30-05-2018	24	A0009	79	19	24-11-1998	3	1	1	19-09-2017	1	2	NA	NA	NA	99	3	2	2	2	2	2	1	2			33
A0010	30-05-2018	24	A0010	79	27	01-12-1990	1	1	4	07-04-2017	1	2	NA	NA	NA	2	2	1	2	2	2	2	1	2			34
A0011	30-05-2018	24	A0011	79	29	16-05-1989	3	1	2	17-05-2013	2	2	NA	NA	NA	2	2	2	2	1	2	2	1	2			35
A0012	30-05-2018	24	A0012	79	25	03-01-1993	3	1	2	06-12-2017	1	2	NA	NA	NA	99	99	2	2	2	2	2	1	2			36
A0013	30-05-2018	24	A0013	79	35	22-09-1982	3	1	2	13-12-2015	2	2	NA	NA	NA	2	2	2	2	2	2	2	1	2			37
A0014	30-05-2018	24	A0014	79	21	20-01-1997	1	2	NA	NA	2	2	NA	NA	NA	2	99	2	2	2	2	2	1	2			38
B0006	30-05-2018	23	B0006	30	37	13-12-1980	3	1	4	10-01-2008	2	1	25	1	1	NA	5	2	1	1	2	2	1	1			39
B0007	30-05-2018	23	B0007	30	41	24-08-1976	3	1	4	01-03-2010	2	2	NA	NA	NA	2	2	2	2	1	2	2	1	2			40
B0008	30-05-2018	23	B0008	30	18	13-05-2000	1	1	1	04-07-2017	1	2	NA	NA	NA	2	2	2	2	2	2	2	1	2			41
B0009	30-05-2018	23	B0009	33	48	15-04-1970	3	1	5	13-07-1995	2	2	NA	NA	NA	2	2	2	2	1	1	2	1	2			42
B0010	30-05-2018	23	B0010	33	25	19-01-1993	3	1	3	28-10-2012	2	2	NA	NA	NA	99	2	2	2	1	2	2	1	2			43
B0011	30-05-2018	23	B0011	33	26	22-05-1992	3	1	2	02-11-2015	2	2	NA	NA	NA	2	2	2	2	1	1	1	1	2			44
B0012	30-05-2018	23	B0012	33	40	15-04-1978	3	1	2	19-10-2004	2	1	6	2	2	NA	5	2	1	1	2	2	1	1			45
B0013	30-05-2018	23	B0013	33	24	22-01-1994	3	1	4	26-02-2018	1	2	NA	NA	NA	2	4	2	1	2	2	2	1	2			99
C0006	30-05-2018	22	C0006	16	35	23-10-1982	2	1	2	10-07-2008	2	2	NA	NA	NA	2	2	2	2	2	2	2	1	2
C0007	30-05-2018	22	C0007	16	23	01-10-1994	1	1	1	08-08-2014	2	2	NA	NA	NA	2	2	2	2	2	2	2	1	2
C0008	30-05-2018	22	C0008	16	33	05-09-1984	1	1	1	11-03-2009	2	2	NA	NA	NA	2	2	2	1	2	2	2	1	2
C0009	30-05-2018	22	C0009	13	19	13-02-1999	1	2	NA	NA	2	2	NA	NA	NA	2	2	2	2	2	2	2	1	2
C0010	30-05-2018	22	C0010	16	27	15-10-1990	3	1	1	02-03-2017	1	2	NA	NA	NA	2	99	2	2	2	2	2	1	2
C0011	30-05-2018	22	C0011	16	21	04-09-1996	3	1	1	18-10-2013	2	1	11	1	1	NA	4	1	1	1	1	1	1	1
D0006	30-05-2018	20	D0006	4	38	08-04-1980	1	1	1	13-11-1995	2	2	NA	NA	NA	2	2	2	2	2	1	2	1	2
D0007	30-05-2018	20	D0007	4	24	20-05-1994	3	1	2	10-10-2015	2	2	NA	NA	NA	2	99	2	2	2	2	2	1	2
D0008	30-05-2018	20	D0008	4	29	16-10-1988	2	1	1	24-12-2006	2	2	NA	NA	NA	2	2	2	2	2	2	2	1	2
D0009	30-05-2018	20	D0009	12	27	30-05-1991	3	1	3	03-04-2017	2	2	NA	NA	NA	99	2	2	2	2	2	2	1	2
D0010	30-05-2018	20	D0010	12	40	10-01-1978	1	1	9	05-05-2016	2	2	NA	NA	NA	99	2	2	2	2	2	2	1	2
D0011	30-05-2018	20	D0011	12	41	27-12-1976	3	1	6	10-05-2016	2	2	NA	NA	NA	2	3	2	2	1	2	2	1	2
D0012	30-05-2018	20	D0012	12	28	31-10-1989	3	1	2	15-04-2012	2	2	NA	NA	NA	2	4	2	2	1	2	2	1	2
D0013	30-05-2018	20	D0013	12	19	03-12-1998	1	2	NA	NA	2	2	NA	NA	NA	2	2	2	2	2	2	2	1	2
D0014	30-05-2018	20	D0014	12	34	30-08-1983	3	1	3	02-08-2009	2	2	NA	NA	NA	2	99	2	2	2	2	2	1	2
E0003	30-05-2018	21	E0003	73	35	06-05-1983	1	1	1	15-05-2010	2	2	NA	NA	NA	2	2	2	2	1	2	2	1	2
E0004	30-05-2018	21	E0004	73	18	27-02-2000	3	1	1	15-05-2016	2	2	NA	NA	NA	99	4	2	2	1	2	2	1	2
E0005	30-05-2018	21	E0005	28	18	28-07-1999	1	2	NA	NA	2	2	NA	NA	NA	2	2	2	2	1	2	2	1	2
E0006	30-05-2018	21	E0006	22	49	16-02-1969	1	1	2	10-02-1992	2	2	NA	NA	NA	2	2	2	2	2	2	2	1	2
E0007	30-05-2018	21	E0007	22	43	27-11-1974	2	1	4	17-12-2005	2	2	NA	NA	NA	2	2	2	2	2	2	2	1	2
F0006	30-05-2018	20	F0006	4	45	12-01-1973	2	1	4	30-07-2014	2	2	NA	NA	NA	2	2	2	2	2	2	2	2	2
F0007	30-05-2018	20	F0007	12	34	12-04-1984	2	1	1	12-04-2018	1	2	NA	NA	NA	2	99	2	1	2	2	2	1	2
F0008	30-05-2018	20	F0008	12	48	16-01-1970	3	1	5	28-03-2011	2	2	NA	NA	NA	99	4	1	2	1	2	2	1	2
F0009	30-05-2018	20	F0009	12	28	15-01-1990	3	1	4	10-02-2018	1	2	NA	NA	NA	2	99	2	2	1	2	2	1	2
F0010	30-05-2018	20	F0010	12	29	15-07-1988	3	1	1	28-08-2008	2	2	NA	NA	NA	99	4	2	2	2	2	2	1	2
F0011	30-05-2018	20	F0011	12	26	12-01-1992	3	1	1	24-02-2016	2	2	NA	NA	NA	2	4	2	2	1	1	1	1	2
G0006	30-05-2018	23	G0006	30	28	30-06-1989	3	1	1	16-11-2009	2	2	NA	NA	NA	2	99	2	2	2	2	2	1	2
G0007	30-05-2018	23	G0007	30	19	27-02-1999	3	2	NA	NA	2	1	6	2	1	NA	99	1	1	1	2	2	1	1
G0008	30-05-2018	23	G0008	33	38	23-12-1979	3	1	5	15-01-2018	1	2	NA	NA	NA	2	99	2	1	2	2	2	1	2
G0009	30-05-2018	23	G0009	33	31	27-08-1986	3	1	5	13-03-2015	2	2	NA	NA	NA	2	2	2	2	1	2	2	1	2
G0010	30-05-2018	23	G0010	33	26	28-03-1992	3	1	1	07-02-2015	2	2	NA	NA	NA	2	2	2	2	2	2	2	1	2
G0011	30-05-2018	23	G0011	33	48	13-12-1969	3	1	9	27-06-2006	2	2	NA	NA	NA	2	1	2	2	2	2	2	1	2
G0012	30-05-2018	23	G0012	33	19	08-01-1999	3	1	1	01-07-2015	2	2	NA	NA	NA	2	5	2	2	1	2	2	1	2
H0004	30-05-2018	21	H0004	73	20	15-04-1998	3	1	1	11-01-2014	2	2	NA	NA	NA	2	6	2	2	1	2	2	2	2
H0005	30-05-2018	21	H0005	73	31	09-08-1986	3	1	3	14-11-2015	2	2	NA	NA	NA	99	4	2	2	1	2	2	1	2
H0006	30-05-2018	21	H0006	28	30	13-03-1988	1	1	2	15-08-2013	2	2	NA	NA	NA	2	4	2	1	2	2	1	1	2
H0007	30-05-2018	21	H0007	22	19	22-07-1998	1	2	NA	NA	2	2	NA	NA	NA	99	99	2	2	2	2	2	1	2
H0008	30-05-2018	21	H0008	22	24	28-03-1994	3	1	1	20-08-2017	2	2	NA	NA	NA	99	2	2	2	2	2	2	1	2
J0006	30-05-2018	22	J0006	16	19	15-09-1998	3	2	NA	NA	2	2	NA	NA	NA	2	6	1	2	2	2	2	1	2
J0007	30-05-2018	22	J0007	16	28	15-01-1990	3	2	NA	NA	2	1	1	2	1	NA	4	1	2	1	1	2	1	1
J0008	30-05-2018	22	J0008	16	40	24-06-1977	2	1	1	19-07-1995	2	2	NA	NA	NA	99	3	1	2	1	2	2	1	2
J0009	30-05-2018	22	J0009	13	21	02-02-1997	3	2	NA	NA	2	2	NA	NA	NA	99	3	2	2	2	2	2	1	2
J0010	30-05-2018	22	J0010	16	20	17-04-1998	3	2	NA	NA	2	2	NA	NA	NA	2	3	2	2	2	2	2	1	2
J0011	30-05-2018	22	J0011	16	18	21-01-2000	1	2	NA	NA	2	2	NA	NA	NA	2	4	2	2	1	2	2	1	2
K0006	30-05-2018	24	K0006	80	29	08-03-1989	3	1	1	02-07-2010	2	2	NA	NA	NA	2	2	2	2	2	2	2	1	2
K0007	30-05-2018	24	K0007	80	48	26-01-1970	1	1	5	08-07-2002	2	2	NA	NA	NA	99	4	2	2	2	2	2	1	2
K0008	30-05-2018	24	K0008	80	24	13-12-1993	1	2	NA	NA	2	2	NA	NA	NA	2	2	2	2	2	2	2	1	2
K0009	30-05-2018	24	K0009	79	33	27-09-1984	2	1	2	06-08-2017	1	2	NA	NA	NA	2	5	2	2	2	2	2	1	2
K0010	30-05-2018	24	K0010	79	33	25-02-1985	3	1	3	20-02-2010	2	2	NA	NA	NA	2	3	2	2	2	2	2	1	2
K0011	30-05-2018	24	K0011	79	35	19-05-1983	2	1	4	19-12-2017	1	2	NA	NA	NA	2	4	2	2	2	2	2	1	2
K0012	30-05-2018	24	K0012	79	34	20-07-1983	3	1	3	01-04-2016	2	2	NA	NA	NA	99	2	2	2	2	2	2	1	2
M0001	30-05-2018	21	M0001	77	21	12-01-1997	1	2	NA	NA	2	2	NA	NA	NA	2	2	2	2	2	2	2	1	2
M0002	30-05-2018	21	M0002	77	22	08-11-1995	3	1	1	11-04-2018	1	2	NA	NA	NA	2	99	2	2	2	2	2	2	2
M0003	30-05-2018	21	M0003	77	23	08-02-1995	1	2	NA	NA	2	2	NA	NA	NA	2	3	2	2	2	2	2	1	2
M0004	30-05-2018	21	M0004	77	25	09-12-1992	3	1	2	29-09-2013	2	2	NA	NA	NA	2	2	2	2	1	2	2	1	2
M0005	30-05-2018	21	M0005	76	25	17-09-1992	4	1	1	21-04-2014	2	2	NA	NA	NA	99	2	2	1	1	2	2	1	2
M0006	30-05-2018	21	M0006	76	31	14-08-1986	3	2	NA	NA	2	2	NA	NA	NA	99	3	1	2	1	1	1	1	2
A0015	31-05-2018	24	A0015	63	43	15-12-1974	3	1	5	18-06-2008	2	2	NA	NA	NA	99	4	1	1	1	99	2	1	1
A0016	31-05-2018	24	A0016	79	18	20-05-2000	3	1	1	21-10-2017	1	2	NA	NA	NA	2	4	2	2	2	2	2	1	2
A0017	31-05-2018	24	A0017	79	43	12-09-1974	1	1	5	18-12-2008	2	2	NA	NA	NA	2	3	1	2	2	2	2	1	2
A0018	31-05-2018	24	A0018	79	23	24-07-1994	3	1	2	17-01-2017	1	2	NA	NA	NA	2	99	2	2	2	2	2	1	2
A0019	31-05-2018	24	A0019	79	37	06-03-1981	3	1	2	12-08-2012	2	2	NA	NA	NA	2	3	2	2	2	2	2	1	2
A0020	31-05-2018	24	A0020	82	41	03-07-1976	3	1	4	11-04-2008	2	2	NA	NA	NA	2	4	1	1	1	2	2	1	2
B0014	31-05-2018	23	B0014	40	31	30-12-1986	3	1	3	20-10-2013	2	2	NA	NA	NA	2	2	2	2	2	2	2	1	2
B0015	31-05-2018	23	B0015	40	40	31-05-1978	4	2	NA	NA	2	2	NA	NA	NA	2	2	1	2	1	2	2	1	2
B0016	31-05-2018	23	B0016	40	40	20-07-1977	3	1	4	06-08-2014	2	2	NA	NA	NA	2	2	2	2	2	2	2	1	2
B0017	31-05-2018	23	B0017	40	18	09-07-1999	1	2	NA	NA	2	2	NA	NA	NA	2	2	2	2	2	2	2	1	2
B0018	31-05-2018	23	B0018	40	41	16-10-1976	2	1	4	07-12-2009	2	2	NA	NA	NA	2	2	2	2	1	2	2	1	2
B0019	31-05-2018	23	B0019	33	30	08-05-1988	3	1	2	16-12-2016	2	2	NA	NA	NA	2	99	2	2	2	2	2	1	2
B0020	31-05-2018	23	B0020	33	31	20-03-1987	3	1	4	09-08-2016	1	2	NA	NA	NA	2	2	1	2	1	2	2	1	2
B0021	31-05-2018	23	B0021	33	18	12-12-1999	3	2	NA	NA	2	2	NA	NA	NA	1	4	1	1	1	1	2	1	2
C0012	31-05-2018	22	C0012	11	28	14-09-1989	2	1	1	27-08-2015	2	2	NA	NA	NA	2	2	2	2	2	2	2	1	2
C0013	31-05-2018	22	C0013	12	44	11-05-1974	4	1	1	24-05-2012	2	2	NA	NA	NA	2	2	1	2	2	1	2	1	2
C0014	31-05-2018	22	C0014	12	28	17-08-1989	1	1	1	23-04-2009	2	2	NA	NA	NA	2	2	2	2	2	2	2	1	2
C0015	31-05-2018	22	C0015	12	38	22-10-1979	2	1	3	06-08-2012	2	2	NA	NA	NA	2	3	1	2	2	2	2	1	2
C0016	31-05-2018	22	C0016	12	47	01-12-1970	2	1	2	18-11-1998	2	2	NA	NA	NA	2	2	2	2	1	2	2	1	2
C0017	31-05-2018	22	C0017	11	33	04-11-1984	3	1	4	13-02-2012	2	2	NA	NA	NA	2	2	1	2	1	2	2	1	2
C0018	31-05-2018	22	C0018	12	28	07-09-1989	1	2	NA	NA	2	2	NA	NA	NA	2	2	1	2	2	2	2	1	2
C0019	31-05-2018	22	C0019	22	20	11-06-1997	1	2	NA	NA	2	2	NA	NA	NA	2	2	1	2	2	2	2	1	2
D0015	31-05-2018	20	D0015	31	24	15-08-1993	4	1	2	28-03-2016	2	2	NA	NA	NA	2	3	2	2	2	2	2	1	2
D0016	31-05-2018	20	D0016	31	43	11-07-1974	3	1	3	07-04-2012	2	2	NA	NA	NA	99	2	1	2	2	2	2	1	2
D0017	31-05-2018	20	D0017	31	30	22-03-1988	3	1	3	26-06-2017	2	2	NA	NA	NA	2	99	2	1	2	2	2	1	2
D0018	31-05-2018	20	D0018	31	36	23-01-1982	3	1	1	17-10-2016	1	2	NA	NA	NA	2	99	2	2	2	2	2	1	2
D0019	31-05-2018	20	D0019	31	37	24-05-1981	3	1	3	05-05-2013	2	2	NA	NA	NA	2	6	2	2	1	2	2	1	2
E0008	31-05-2018	21	E0008	32	28	29-09-1989	3	1	3	06-04-2017	1	2	NA	NA	NA	2	99	2	2	2	2	2	1	2
E0009	31-05-2018	21	E0009	32	39	10-08-1978	3	1	5	15-06-2009	2	2	NA	NA	NA	2	2	1	2	2	2	2	2	2
E0010	31-05-2018	21	E0010	32	38	25-05-1980	1	1	2	05-10-2017	1	2	NA	NA	NA	99	4	2	2	2	2	2	1	2
E0011	31-05-2018	21	E0011	31	25	23-05-1993	1	2	NA	NA	2	2	NA	NA	NA	2	2	1	2	1	1	2	1	2
E0012	31-05-2018	21	E0012	31	41	15-01-1977	3	1	3	23-10-2001	2	2	NA	NA	NA	2	2	2	2	1	1	1	1	2
E0013	31-05-2018	21	E0013	31	28	10-01-1990	3	1	1	31-07-2008	2	2	NA	NA	NA	2	99	2	2	1	2	2	1	2
E0014	31-05-2018	21	E0014	33	37	17-08-1980	1	1	6	09-04-2017	2	2	NA	NA	NA	2	2	1	2	2	2	2	1	2
E0015	31-05-2018	21	E0015	37	40	30-04-1978	2	1	3	10-03-2003	2	2	NA	NA	NA	2	2	1	2	2	2	2	1	2
F0012	31-05-2018	20	F0012	32	18	27-05-2000	1	1	1	06-06-2017	1	2	NA	NA	NA	2	2	2	2	2	2	2	1	2
F0013	31-05-2018	20	F0013	32	48	24-09-1969	3	1	2	04-12-2006	2	2	NA	NA	NA	99	2	2	2	2	2	2	1	2
F0014	31-05-2018	20	F0014	32	44	10-08-1973	3	1	3	13-09-2005	2	2	NA	NA	NA	2	2	2	2	2	2	2	1	2
F0015	31-05-2018	20	F0015	32	36	06-03-1982	1	1	2	02-05-2006	2	2	NA	NA	NA	2	2	2	2	2	2	2	1	2
F0016	31-05-2018	20	F0016	31	18	23-09-1999	3	1	1	12-02-2017	1	2	NA	NA	NA	2	2	2	2	2	2	2	1	2
G0013	31-05-2018	23	G0013	40	18	01-05-2000	3	1	1	14-04-2015	2	2	NA	NA	NA	2	2	2	2	2	2	2	1	2
G0014	31-05-2018	23	G0014	40	28	20-02-1990	3	1	1	09-08-2015	2	2	NA	NA	NA	2	2	1	2	2	2	2	1	2
G0015	31-05-2018	23	G0015	40	45	26-01-1973	3	1	8	24-09-2014	2	2	NA	NA	NA	2	2	2	2	2	2	2	1	2
G0016	31-05-2018	23	G0016	40	19	08-01-1999	3	2	NA	NA	2	2	NA	NA	NA	2	2	2	2	2	2	2	1	2
G0017	31-05-2018	23	G0017	40	42	05-07-1975	3	1	4	11-11-2001	2	2	NA	NA	NA	2	2	2	2	2	2	2	1	2
H0009	31-05-2018	21	H0009	32	22	31-03-1996	1	2	NA	NA	2	2	NA	NA	NA	2	3	2	2	2	2	2	1	2
H0010	31-05-2018	21	H0010	32	29	30-04-1989	1	1	2	06-07-2017	1	2	NA	NA	NA	2	4	1	2	1	2	2	1	2
H0011	31-05-2018	21	H0011	32	33	24-12-1984	1	1	1	20-08-2009	2	2	NA	NA	NA	99	4	2	2	1	2	2	1	2
H0012	31-05-2018	21	H0012	31	24	21-08-1993	1	1	2	12-12-2011	1	2	NA	NA	NA	99	2	1	2	2	2	1	1	2
H0013	31-05-2018	21	H0013	31	20	26-12-1997	3	1	2	11-08-2017	1	2	NA	NA	NA	1	6	2	1	2	1	2	1	2
H0014	31-05-2018	21	H0014	31	32	15-08-1985	1	1	3	03-05-2014	2	2	NA	NA	NA	99	2	1	2	2	2	2	1	2
H0015	31-05-2018	21	H0015	31	40	30-09-1977	1	1	1	14-10-2007	2	2	NA	NA	NA	99	2	2	2	2	2	2	1	2
H0016	31-05-2018	21	H0016	37	19	24-04-1999	3	2	NA	NA	2	1	9	1	1	NA	4	1	1	1	1	1	1	1
J0012	31-05-2018	22	J0012	11	47	10-01-1971	1	1	4	02-09-1998	2	2	NA	NA	NA	2	2	2	2	2	2	2	1	2
J0013	31-05-2018	22	J0013	11	30	19-04-1988	3	1	2	04-07-2014	2	2	NA	NA	NA	2	99	2	2	1	1	2	1	2
J0014	31-05-2018	22	J0014	11	28	01-01-1990	3	1	2	10-08-2017	1	2	NA	NA	NA	2	99	2	1	1	2	2	1	2
J0015	31-05-2018	22	J0015	11	19	23-06-1998	3	1	1	17-05-2017	1	2	NA	NA	NA	99	99	2	1	2	2	2	1	2
J0016	31-05-2018	22	J0016	11	27	02-04-1991	3	1	1	20-02-2013	2	1	7	1	2	NA	4	2	2	1	1	1	1	1
J0017	31-05-2018	22	J0017	11	31	12-06-1986	2	1	1	20-03-2016	2	2	NA	NA	NA	2	3	1	2	2	2	2	1	2
J0018	31-05-2018	22	J0018	11	33	22-05-1985	3	1	2	11-01-2017	1	2	NA	NA	NA	2	99	2	2	2	1	2	1	2
J0019	31-05-2018	22	J0019	12	30	23-04-1988	1	2	NA	NA	2	2	NA	NA	NA	2	2	2	2	2	2	2	1	2
K0013	31-05-2018	24	K0013	66	18	31-08-1999	3	1	1	12-12-2015	2	1	5	2	2	NA	5	2	1	2	2	2	1	1
K0014	31-05-2018	24	K0014	66	35	10-03-1983	3	1	6	03-04-2007	2	2	NA	NA	NA	99	2	2	2	2	2	2	1	2
K0015	31-05-2018	24	K0015	63	36	13-04-1982	1	1	2	20-05-2016	2	2	NA	NA	NA	99	3	2	2	2	2	2	1	2
K0016	31-05-2018	24	K0016	79	22	13-09-1995	3	1	4	15-07-2016	2	2	NA	NA	NA	2	3	2	2	2	2	2	1	2
K0017	31-05-2018	24	K0017	79	21	03-04-1997	4	1	2	16-10-2017	1	2	NA	NA	NA	2	4	2	2	2	2	2	1	2
K0018	31-05-2018	24	K0018	79	27	11-09-1990	1	1	2	01-11-2012	2	2	NA	NA	NA	2	2	2	2	2	2	2	1	2
K0019	31-05-2018	24	K0019	79	22	04-05-1996	3	2	NA	NA	2	1	9	2	2	NA	6	1	1	1	2	2	1	1
K0020	31-05-2018	24	K0020	80	35	22-01-1983	3	1	2	17-09-2017	1	2	NA	NA	NA	2	6	2	2	2	2	2	1	2
M0007	31-05-2018	23	M0007	40	23	29-06-1994	3	1	3	29-03-2015	2	1	99	99	1	NA	4	1	1	1	1	1	1	1
M0008	31-05-2018	23	M0008	40	32	22-02-1986	2	1	2	25-05-2013	2	1	8	2	2	NA	6	1	1	1	1	1	1	1
M0009	31-05-2018	23	M0009	40	36	20-09-1981	3	1	4	28-08-2017	1	2	NA	NA	NA	2	99	2	2	2	2	2	1	2
M0010	31-05-2018	23	M0010	40	21	05-01-1997	3	1	1	01-07-2017	1	2	NA	NA	NA	2	4	2	2	2	2	2	1	2
M0011	31-05-2018	23	M0011	40	19	12-05-1999	1	2	NA	NA	2	2	NA	NA	NA	2	4	2	2	2	2	2	1	2
M0012	31-05-2018	23	M0012	46	29	01-03-1989	2	1	4	15-08-2016	2	2	NA	NA	NA	2	99	1	2	2	2	2	1	2
M0013	31-05-2018	23	M0013	40	39	30-09-1978	1	1	4	25-09-2014	2	2	NA	NA	NA	2	3	1	2	2	2	2	1	2
M0014	31-05-2018	23	M0014	40	19	23-09-1998	1	2	NA	NA	2	2	NA	NA	NA	2	3	2	2	2	2	2	1	2
M0015	31-05-2018	23	M0015	40	46	23-05-1972	1	1	3	28-12-2010	2	2	NA	NA	NA	2	2	2	2	2	2	2	2	2
M0016	31-05-2018	23	M0016	40	21	12-05-1997	3	1	1	23-03-2016	2	2	NA	NA	NA	2	3	2	2	2	2	2	1	2
A0021	01-06-2018	24	A0021	82	45	06-11-1972	2	1	2	30-04-2001	2	2	NA	NA	NA	2	99	2	2	1	2	2	1	2
A0022	01-06-2018	24	A0022	82	35	09-04-1983	3	1	4	07-08-2015	2	2	NA	NA	NA	2	2	2	2	2	2	2	1	2
A0023	01-06-2018	24	A0023	82	30	27-04-1988	3	1	1	03-11-2011	2	2	NA	NA	NA	2	2	1	2	2	2	2	1	2
A0024	01-06-2018	24	A0024	82	25	15-04-1993	3	2	NA	NA	2	2	NA	NA	NA	2	2	1	2	2	2	2	1	2
A0025	01-06-2018	24	A0025	75	33	17-05-1985	2	1	2	10-12-2008	2	2	NA	NA	NA	2	2	1	2	1	1	2	1	2
A0026	01-06-2018	24	A0026	77	30	05-02-1988	3	1	2	25-11-2015	2	2	NA	NA	NA	2	99	2	2	2	2	2	2	2
A0027	01-06-2018	24	A0027	77	23	08-02-1995	3	1	1	24-03-2014	2	1	15	1	2	NA	5	1	1	2	2	2	2	1
A0028	01-06-2018	24	A0028	77	18	24-10-1999	3	1	1	31-10-2017	1	2	NA	NA	NA	2	3	2	2	2	2	2	1	2
A0029	01-06-2018	24	A0029	77	47	12-03-1971	1	1	6	29-12-2012	2	2	NA	NA	NA	2	5	2	2	2	2	2	1	2
A0030	01-06-2018	24	A0030	77	43	12-10-1974	3	1	2	04-05-2007	2	2	NA	NA	NA	99	2	2	2	2	2	2	1	2
B0022	01-06-2018	23	B0022	46	41	12-01-1977	2	1	6	27-08-2015	2	2	NA	NA	NA	2	2	1	2	1	2	2	1	2
B0023	01-06-2018	23	B0023	46	23	17-04-1995	3	1	2	31-07-2014	2	2	NA	NA	NA	2	99	2	2	2	2	2	1	2
B0024	01-06-2018	23	B0024	46	19	27-08-1998	3	1	1	25-08-2016	1	1	1	2	1	NA	4	2	2	1	1	2	1	1
B0025	01-06-2018	23	B0025	46	36	05-01-1982	3	1	7	03-05-2017	1	2	NA	NA	NA	2	2	2	2	1	2	2	1	2
B0026	01-06-2018	23	B0026	46	39	25-12-1978	3	1	5	20-03-2018	1	2	NA	NA	NA	2	99	2	1	2	2	2	1	2
B0027	01-06-2018	23	B0027	46	22	11-08-1995	1	1	1	14-10-2016	2	2	NA	NA	NA	2	2	2	2	2	2	2	1	2
B0028	01-06-2018	23	B0028	47	31	03-05-1987	3	1	4	05-01-2018	1	2	NA	NA	NA	2	2	2	1	1	2	2	1	2
B0029	01-06-2018	23	B0029	47	43	19-10-1974	3	1	3	15-08-2013	2	2	NA	NA	NA	2	2	2	2	2	2	2	1	2
B0030	01-06-2018	23	B0030	47	24	27-02-1994	3	1	2	04-05-2018	1	2	NA	NA	NA	2	99	2	1	2	2	2	1	2
C0020	01-06-2018	22	C0020	28	49	08-02-1969	1	2	NA	NA	2	2	NA	NA	NA	2	2	2	2	2	2	2	1	2
C0021	01-06-2018	22	C0021	29	19	27-09-1998	1	2	NA	NA	2	2	NA	NA	NA	2	2	2	2	2	2	2	1	2
C0022	01-06-2018	22	C0022	29	46	29-11-1971	2	1	2	18-10-1997	2	2	NA	NA	NA	2	4	2	2	2	2	2	1	2
C0023	01-06-2018	22	C0023	29	24	18-12-1993	1	1	1	27-07-2011	2	2	NA	NA	NA	2	2	2	2	2	2	2	1	2
C0024	01-06-2018	22	C0024	29	46	03-01-1972	3	1	3	07-11-2003	2	2	NA	NA	NA	2	99	2	2	2	2	2	1	2
C0025	01-06-2018	22	C0025	28	31	25-10-1986	2	1	1	04-07-2017	2	2	NA	NA	NA	2	2	2	2	2	2	2	1	2
D0020	01-06-2018	20	D0020	37	29	08-04-1989	3	1	2	16-10-2011	2	2	NA	NA	NA	99	2	2	2	2	2	2	1	2
D0021	01-06-2018	20	D0021	37	32	18-11-1985	3	1	4	25-09-2017	1	2	NA	NA	NA	2	99	2	2	2	2	2	1	2
D0022	01-06-2018	20	D0022	37	38	20-09-1979	2	1	4	11-06-2012	2	2	NA	NA	NA	2	2	1	2	1	2	2	1	2
D0023	01-06-2018	20	D0023	37	39	04-02-1979	3	1	4	23-02-2017	1	2	NA	NA	NA	2	2	1	2	2	2	2	1	2
D0024	01-06-2018	20	D0024	37	25	12-11-1992	3	1	2	14-02-2012	2	2	NA	NA	NA	2	2	2	2	2	1	2	1	2
D0025	01-06-2018	20	D0025	39	25	05-05-1993	3	1	2	03-03-2013	2	2	NA	NA	NA	99	6	2	2	2	2	2	1	2
D0026	01-06-2018	20	D0026	37	39	07-02-1979	3	1	4	15-04-2012	2	2	NA	NA	NA	2	2	1	2	1	2	2	1	2
D0027	01-06-2018	20	D0027	37	46	21-11-1971	1	1	2	22-07-1987	2	2	NA	NA	NA	99	3	1	99	1	2	2	1	2
D0028	01-06-2018	20	D0028	37	34	29-04-1984	3	1	4	17-11-2015	2	2	NA	NA	NA	2	2	2	2	2	2	2	1	2
E0016	01-06-2018	21	E0016	18	35	01-10-1982	3	1	2	04-02-2013	2	2	NA	NA	NA	99	3	2	2	2	2	2	1	2
E0017	01-06-2018	21	E0017	18	32	01-01-1986	3	1	3	27-02-2015	2	2	NA	NA	NA	2	2	2	2	2	2	2	1	2
E0018	01-06-2018	21	E0018	18	26	20-07-1991	3	1	1	04-06-2012	2	2	NA	NA	NA	2	2	2	2	2	2	2	1	2
E0019	01-06-2018	21	E0019	18	45	11-02-1973	2	1	4	17-09-2003	2	2	NA	NA	NA	2	2	2	2	2	2	2	1	2
E0020	01-06-2018	21	E0020	17	27	20-11-1990	3	1	3	13-02-2018	1	2	NA	NA	NA	2	99	2	2	2	2	2	2	2
E0021	01-06-2018	21	E0021	17	20	28-06-1997	3	1	1	05-05-2017	1	2	NA	NA	NA	2	99	2	2	2	2	2	1	2
E0022	01-06-2018	21	E0022	34	30	22-04-1988	3	1	2	01-11-2016	2	2	NA	NA	NA	2	2	2	2	2	2	2	1	2
E0023	01-06-2018	21	E0023	34	20	13-04-1998	1	2	NA	NA	2	2	NA	NA	NA	2	2	2	2	2	2	2	1	2
F0017	01-06-2018	20	F0017	37	30	17-02-1988	1	2	NA	NA	2	2	NA	NA	NA	2	2	2	2	2	2	2	1	2
F0018	01-06-2018	20	F0018	37	23	25-10-1994	3	1	2	18-06-2017	2	2	NA	NA	NA	2	2	2	2	1	2	2	1	2
F0019	01-06-2018	20	F0019	37	27	09-06-1990	3	1	1	15-11-2010	2	1	1	2	1	NA	4	1	1	1	1	1	1	1
F0020	01-06-2018	20	F0020	38	22	06-10-1995	3	1	3	05-01-2018	1	2	NA	NA	NA	2	99	2	2	2	2	2	1	2
F0021	01-06-2018	20	F0021	39	22	24-03-1996	3	1	1	14-12-2014	2	2	NA	NA	NA	2	2	2	2	2	2	2	1	2
F0022	01-06-2018	20	F0022	39	26	08-06-1991	3	1	3	23-07-2013	2	2	NA	NA	NA	99	6	2	2	1	2	2	1	2
G0018	01-06-2018	23	G0018	46	32	21-04-1986	3	1	4	06-09-2015	2	2	NA	NA	NA	2	3	2	2	2	2	2	1	2
G0019	01-06-2018	23	G0019	46	35	10-11-1982	3	1	3	01-06-2016	1	2	NA	NA	NA	2	2	1	2	2	1	1	1	2
G0020	01-06-2018	23	G0020	46	48	01-06-1970	3	1	6	15-12-2003	2	2	NA	NA	NA	2	4	2	2	1	2	2	1	2
G0021	01-06-2018	23	G0021	46	19	25-01-1999	3	2	NA	NA	2	2	NA	NA	NA	2	2	2	2	99	2	2	1	2
G0022	01-06-2018	23	G0022	46	23	16-02-1995	3	1	2	27-06-2015	2	2	NA	NA	NA	1	4	1	2	2	2	2	1	2
G0023	01-06-2018	23	G0023	47	25	17-03-1993	3	1	1	06-07-2014	2	2	NA	NA	NA	2	4	1	2	1	2	2	1	2
G0024	01-06-2018	23	G0024	47	30	04-01-1988	3	1	2	03-02-2015	2	2	NA	NA	NA	2	2	2	2	2	1	1	1	2
G0025	01-06-2018	23	G0025	47	37	12-07-1980	2	1	4	16-08-2008	2	1	2	2	1	NA	4	2	1	1	1	1	1	1
H0017	01-06-2018	21	H0017	18	43	27-01-1975	1	1	4	02-08-2015	2	2	NA	NA	NA	2	3	1	2	2	1	2	1	2
H0018	01-06-2018	21	H0018	18	25	03-04-1993	4	1	2	15-03-2012	2	1	4	2	1	NA	5	1	1	2	1	1	1	1
H0019	01-06-2018	21	H0019	18	18	08-08-1999	3	1	1	07-10-2017	1	2	NA	NA	NA	99	2	2	2	1	2	2	1	2
H0020	01-06-2018	21	H0020	17	28	17-07-1989	3	1	3	17-12-2014	2	2	NA	NA	NA	99	2	1	2	2	2	2	1	2
H0021	01-06-2018	21	H0021	17	32	16-03-1986	1	2	NA	NA	2	2	NA	NA	NA	99	3	2	2	2	2	2	1	2
H0022	01-06-2018	21	H0022	17	44	30-07-1973	3	1	5	30-09-2015	2	2	NA	NA	NA	2	3	2	2	2	2	1	1	2
H0023	01-06-2018	21	H0023	34	18	14-12-1999	1	2	NA	NA	2	2	NA	NA	NA	2	3	1	2	2	2	2	1	2
H0024	01-06-2018	21	H0024	34	23	27-12-1994	3	1	1	25-04-2014	2	2	NA	NA	NA	99	6	2	2	2	2	1	1	2
J0020	01-06-2018	22	J0020	28	23	31-01-1995	1	2	NA	NA	2	2	NA	NA	NA	2	2	2	2	2	2	2	1	2
J0021	01-06-2018	22	J0021	29	24	12-12-1993	3	1	1	05-05-2013	2	2	NA	NA	NA	2	3	2	2	2	2	2	1	2
J0022	01-06-2018	22	J0022	29	24	10-04-1994	3	2	NA	NA	2	1	36	1	1	NA	6	2	1	1	2	2	1	1
J0023	01-06-2018	22	J0023	29	37	08-11-1980	3	1	2	29-10-2000	2	2	NA	NA	NA	2	2	2	2	2	2	2	1	2
J0024	01-06-2018	22	J0024	29	21	28-07-1996	1	2	NA	NA	2	2	NA	NA	NA	2	2	2	2	2	2	2	1	2
J0025	01-06-2018	22	J0025	29	18	04-06-1999	3	2	NA	NA	2	2	NA	NA	NA	99	2	2	2	1	2	2	1	2
K0021	01-06-2018	24	K0021	82	23	27-03-1995	3	1	1	13-01-2012	2	2	NA	NA	NA	2	3	2	2	2	2	2	1	2
K0022	01-06-2018	24	K0022	82	28	20-12-1989	4	1	3	08-10-2011	2	2	NA	NA	NA	2	4	2	2	2	2	2	1	2
K0023	01-06-2018	24	K0023	75	35	25-02-1983	3	1	3	02-07-2017	1	2	NA	NA	NA	2	2	2	2	2	2	2	1	2
K0024	01-06-2018	24	K0024	75	34	14-09-1983	3	1	2	31-01-2012	2	2	NA	NA	NA	99	2	2	2	2	2	2	1	2
K0025	01-06-2018	24	K0025	55	32	07-05-1986	3	1	3	27-02-2012	2	2	NA	NA	NA	2	2	2	2	2	2	2	1	2
K0026	01-06-2018	24	K0026	55	41	05-02-1977	3	1	4	19-02-2015	2	2	NA	NA	NA	2	2	2	2	2	2	2	1	2
K0027	01-06-2018	24	K0027	55	19	18-03-1999	1	1	1	26-06-2017	1	2	NA	NA	NA	99	2	2	2	2	2	2	1	2
K0028	01-06-2018	24	K0028	55	46	20-11-1971	1	1	2	28-01-2002	2	2	NA	NA	NA	2	2	2	2	2	2	2	1	2
M0017	01-06-2018	23	M0017	46	31	27-08-1986	3	1	4	26-08-2016	2	2	NA	NA	NA	99	2	2	2	2	2	2	1	2
M0018	01-06-2018	23	M0018	46	26	13-04-1992	3	1	4	22-07-2016	2	1	2	2	3	NA	4	2	2	1	1	1	1	1
M0019	01-06-2018	23	M0019	46	36	26-10-1981	2	1	7	24-03-2015	2	2	NA	NA	NA	2	99	2	2	2	2	2	1	2
M0020	01-06-2018	23	M0020	46	20	28-03-1998	3	1	1	05-09-2014	2	1	4	2	1	NA	5	1	1	1	2	2	1	1
M0021	01-06-2018	23	M0021	46	25	31-01-1993	2	1	1	09-06-2017	1	2	NA	NA	NA	2	2	2	2	2	2	2	1	2
M0022	01-06-2018	23	M0022	46	35	16-06-1982	2	1	2	01-08-2010	2	2	NA	NA	NA	2	2	2	2	2	2	2	1	2
M0023	01-06-2018	23	M0023	46	25	25-04-1993	3	1	1	16-08-2015	2	2	NA	NA	NA	2	99	2	2	2	2	2	1	2
M0024	01-06-2018	23	M0024	46	25	27-07-1992	3	1	2	08-03-2012	2	1	2	2	1	NA	4	2	1	2	2	2	2	1
M0025	01-06-2018	23	M0025	46	24	24-12-1993	3	1	2	16-01-2016	2	1	5	2	1	NA	5	2	1	2	2	2	1	1
M0026	01-06-2018	23	M0026	47	41	11-11-1976	3	1	2	16-10-2002	2	2	NA	NA	NA	2	2	2	2	2	2	2	1	2
M0027	01-06-2018	23	M0027	47	39	17-12-1978	3	1	5	24-12-2015	2	2	NA	NA	NA	1	4	2	1	1	1	1	1	1
M0028	01-06-2018	23	M0028	47	30	17-10-1987	3	1	1	07-07-2014	2	2	NA	NA	NA	2	5	2	2	2	2	2	1	2
A0031	04-06-2018	24	A0031	62	25	30-09-1992	3	1	3	12-12-2017	1	2	NA	NA	NA	2	99	2	2	2	2	2	1	2
A0032	04-06-2018	24	A0032	62	23	26-09-1994	3	1	3	14-08-2017	1	2	NA	NA	NA	1	99	2	2	2	2	2	1	2
A0033	04-06-2018	24	A0033	50	20	01-12-1997	3	1	2	08-04-2018	1	2	NA	NA	NA	2	99	2	2	2	2	2	1	2
A0034	04-06-2018	24	A0034	50	23	10-09-1994	3	1	2	14-07-2017	1	2	NA	NA	NA	99	3	2	2	2	2	2	1	2
A0035	04-06-2018	24	A0035	50	30	10-05-1988	1	2	NA	NA	2	2	NA	NA	NA	2	3	2	2	2	2	2	1	2
A0036	04-06-2018	24	A0036	50	42	02-08-1975	3	1	6	21-02-2012	2	2	NA	NA	NA	2	2	2	2	2	2	2	1	2
A0037	04-06-2018	24	A0037	55	41	05-08-1976	3	1	3	23-04-2016	2	2	NA	NA	NA	2	3	2	2	2	2	2	1	2
A0038	04-06-2018	24	A0038	55	18	24-06-1999	3	2	NA	NA	2	2	NA	NA	NA	99	2	2	2	2	2	2	1	2
B0031	04-06-2018	23	B0031	47	24	28-05-1994	3	1	2	25-03-2017	1	2	NA	NA	NA	2	99	2	1	1	2	2	1	2
B0032	04-06-2018	23	B0032	47	23	21-02-1995	3	1	1	23-03-2014	2	2	NA	NA	NA	2	2	2	2	2	2	2	1	2
B0033	04-06-2018	23	B0033	47	39	17-05-1979	3	1	5	26-12-2017	1	2	NA	NA	NA	2	99	2	1	2	2	2	1	2
B0034	04-06-2018	23	B0034	47	39	10-05-1979	3	1	5	10-08-2012	2	2	NA	NA	NA	2	2	2	2	2	2	2	1	2
B0035	04-06-2018	23	B0035	47	24	13-10-1993	3	1	1	10-11-2014	2	2	NA	NA	NA	2	2	2	2	1	2	2	1	2
B0036	04-06-2018	23	B0036	47	29	30-11-1988	1	1	3	09-07-2014	2	2	NA	NA	NA	2	99	2	2	1	2	2	1	2
B0037	04-06-2018	23	B0037	47	46	29-11-1971	1	1	4	12-10-1998	2	2	NA	NA	NA	2	2	2	2	1	2	2	1	2
B0038	04-06-2018	23	B0038	47	24	04-09-1993	2	1	1	31-12-2014	2	1	15	1	1	NA	4	1	1	1	2	2	1	1
B0039	04-06-2018	23	B0039	45	34	12-03-1984	2	1	4	28-03-2011	2	2	NA	NA	NA	2	2	2	2	1	2	2	1	2
C0026	04-06-2018	22	C0026	30	37	30-07-1980	3	1	3	16-10-2012	2	2	NA	NA	NA	2	2	2	2	2	2	2	1	2
C0027	04-06-2018	22	C0027	25	23	18-11-1994	1	1	1	17-03-2017	2	2	NA	NA	NA	2	2	2	2	2	2	2	1	2
C0028	04-06-2018	22	C0028	25	25	18-04-1993	1	2	NA	NA	2	2	NA	NA	NA	2	3	2	2	2	2	2	1	2
C0029	04-06-2018	22	C0029	30	22	13-07-1995	1	2	NA	NA	2	2	NA	NA	NA	2	2	2	2	2	2	2	1	2
C0030	04-06-2018	22	C0030	30	39	03-06-1979	1	1	1	19-11-2003	2	2	NA	NA	NA	2	2	2	2	2	2	2	1	2
D0029	04-06-2018	20	D0029	94	25	14-07-1992	1	2	NA	NA	2	2	NA	NA	NA	2	4	2	2	2	2	2	1	2
D0030	04-06-2018	20	D0030	94	43	24-02-1975	2	1	6	30-12-2010	2	2	NA	NA	NA	2	5	2	2	1	2	2	1	2
D0031	04-06-2018	20	D0031	94	20	03-12-1997	1	2	NA	NA	2	2	NA	NA	NA	99	2	1	2	2	1	2	1	2
D0032	04-06-2018	20	D0032	95	38	03-12-1979	3	1	4	31-10-2008	2	2	NA	NA	NA	2	2	1	2	1	2	2	1	2
D0033	04-06-2018	20	D0033	95	25	26-05-1993	3	1	2	05-01-2013	2	2	NA	NA	NA	2	4	2	2	2	2	2	1	2
D0034	04-06-2018	20	D0034	94	22	09-11-1995	3	1	1	08-10-2011	2	2	NA	NA	NA	2	3	2	2	2	2	2	1	2
D0035	04-06-2018	20	D0035	97	34	23-06-1983	3	1	3	23-04-2016	2	2	NA	NA	NA	2	2	2	2	2	2	2	1	2
D0036	04-06-2018	20	D0036	97	19	21-10-1998	3	1	2	19-01-2018	2	2	NA	NA	NA	2	99	2	2	2	2	2	1	2
E0024	04-06-2018	21	E0024	57	38	11-11-1979	2	1	1	19-07-2012	2	2	NA	NA	NA	2	2	1	2	1	2	2	1	2
E0025	04-06-2018	21	E0025	56	40	27-12-1977	3	1	4	31-04-2015	2	2	NA	NA	NA	2	2	2	2	2	2	2	1	2
E0026	04-06-2018	21	E0026	56	49	19-07-1968	2	1	6	23-08-1999	2	2	NA	NA	NA	99	99	2	2	2	2	2	1	2
E0027	04-06-2018	21	E0027	56	18	22-04-2000	1	2	NA	NA	2	2	NA	NA	NA	2	2	2	2	2	2	2	1	2
E0028	04-06-2018	21	E0028	67	42	10-07-1975	1	1	2	01-12-2004	2	2	NA	NA	NA	99	2	2	2	2	2	2	1	2
E0029	04-06-2018	21	E0029	67	25	10-07-1992	3	1	2	23-08-2015	2	2	NA	NA	NA	99	2	2	2	2	2	2	1	2
E0030	04-06-2018	21	E0030	67	28	21-12-1989	3	1	1	13-06-2014	2	2	NA	NA	NA	2	99	2	2	2	2	2	1	2
E0031	04-06-2018	21	E0031	67	48	12-10-1969	2	1	3	02-10-2003	2	2	NA	NA	NA	2	2	2	2	2	2	2	2	2
F0023	04-06-2018	20	F0023	94	23	07-12-1994	3	1	1	18-03-2012	2	2	NA	NA	NA	2	2	2	2	2	2	2	1	2
F0024	04-06-2018	20	F0024	94	41	16-10-1976	3	1	4	20-08-2008	2	2	NA	NA	NA	2	2	2	2	2	2	2	1	2
F0025	04-06-2018	20	F0025	95	36	13-03-1982	3	2	NA	NA	2	2	NA	NA	NA	2	2	2	2	2	2	2	1	2
F0026	04-06-2018	20	F0026	94	32	09-05-1986	3	1	4	05-07-2014	2	2	NA	NA	NA	2	99	2	2	2	2	2	1	2
F0027	04-06-2018	20	F0027	94	21	07-02-1997	1	2	NA	NA	2	1	6	2	1	NA	6	1	1	1	2	2	1	1
F0028	04-06-2018	20	F0028	94	40	22-08-1977	3	1	5	31-08-2009	2	2	NA	NA	NA	2	2	2	2	2	2	2	1	2
F0029	04-06-2018	20	F0029	97	27	27-10-1990	3	1	3	20-03-2016	2	2	NA	NA	NA	99	2	2	2	1	2	2	1	2
F0030	04-06-2018	20	F0030	97	33	24-05-1985	3	1	6	21-07-2012	2	1	8	2	1	NA	6	1	1	1	2	2	1	1
H0025	04-06-2018	21	H0025	60	23	16-04-1995	3	1	1	17-09-2013	2	2	NA	NA	NA	2	3	2	2	2	2	2	1	2
H0026	04-06-2018	21	H0026	60	39	11-11-1978	3	1	5	09-02-2011	2	2	NA	NA	NA	99	2	2	2	2	2	2	1	2
H0027	04-06-2018	21	H0027	57	18	31-10-1999	1	2	NA	NA	2	2	NA	NA	NA	2	2	2	2	2	2	2	1	2
H0028	04-06-2018	21	H0028	56	41	27-07-1976	3	1	6	02-03-2011	2	2	NA	NA	NA	99	5	2	2	2	2	2	1	1
H0029	04-06-2018	21	H0029	56	24	27-09-1993	3	1	3	19-12-2014	2	2	NA	NA	NA	99	99	2	2	2	2	2	1	2
H0030	04-06-2018	21	H0030	67	49	13-01-1969	1	1	5	16-11-2003	2	2	NA	NA	NA	2	99	2	2	2	2	2	2	2
H0031	04-06-2018	21	H0031	67	33	15-12-1984	2	2	NA	NA	2	2	NA	NA	NA	99	3	2	2	2	2	2	1	2
H0032	04-06-2018	21	H0032	67	49	09-02-1969	1	1	1	13-10-1999	2	2	NA	NA	NA	2	99	2	2	2	2	1	1	2
J0026	04-06-2018	22	J0026	30	41	20-12-1976	3	1	5	30-10-2016	1	2	NA	NA	NA	2	2	2	2	1	2	2	1	2
J0027	04-06-2018	22	J0027	30	38	08-08-1979	3	1	2	04-02-2003	2	2	NA	NA	NA	2	99	2	2	1	2	2	1	2
J0028	04-06-2018	22	J0028	25	20	11-12-1997	1	2	NA	NA	2	2	NA	NA	NA	2	3	2	2	2	2	2	1	2
J0029	04-06-2018	22	J0029	31	42	24-01-1976	2	1	3	11-12-2004	2	2	NA	NA	NA	2	99	1	2	2	2	2	2	2
J0030	04-06-2018	22	J0030	31	44	25-09-1973	3	1	2	28-07-2013	2	2	NA	NA	NA	2	2	2	2	2	2	2	1	2
K0029	04-06-2018	24	K0029	62	30	23-09-1987	3	1	4	04-07-2013	2	2	NA	NA	NA	2	2	2	2	2	2	2	2	2
K0030	04-06-2018	24	K0030	62	24	14-06-1993	3	1	1	26-03-2011	2	2	NA	NA	NA	2	2	2	2	2	2	2	1	2
K0031	04-06-2018	24	K0031	50	23	13-03-1995	3	1	2	21-01-2015	2	2	NA	NA	NA	2	3	2	2	2	2	2	1	2
K0032	04-06-2018	24	K0032	50	35	26-01-1983	2	1	6	14-04-2016	2	1	4	2	1	NA	5	1	1	1	2	2	2	1
K0033	04-06-2018	24	K0033	50	35	09-09-1982	3	1	3	01-04-2011	2	2	NA	NA	NA	2	4	2	2	2	2	2	1	2
K0034	04-06-2018	24	K0034	50	18	27-05-2000	4	2	NA	NA	2	2	NA	NA	NA	2	2	2	2	2	2	2	1	2
K0035	04-06-2018	24	K0035	50	36	05-06-1981	2	1	3	16-05-2010	2	2	NA	NA	NA	1	2	1	2	2	1	2	1	2
K0036	04-06-2018	24	K0036	50	33	03-01-1985	4	1	2	26-09-2006	2	2	NA	NA	NA	2	2	2	2	2	2	2	2	2
K0037	04-06-2018	24	K0037	55	28	12-10-1989	3	1	3	07-04-2016	1	2	NA	NA	NA	99	2	2	2	2	2	2	1	2
M0029	04-06-2018	23	M0029	47	25	01-06-1993	3	1	3	15-02-2015	2	2	NA	NA	NA	2	99	2	2	1	1	2	1	2
M0030	04-06-2018	23	M0030	47	36	02-01-1982	3	1	3	16-02-2018	1	2	NA	NA	NA	2	99	2	2	2	2	2	1	2
M0031	04-06-2018	23	M0031	47	48	24-12-1969	3	1	6	04-09-2006	2	2	NA	NA	NA	2	1	2	2	2	2	2	1	2
M0032	04-06-2018	23	M0032	47	25	29-10-1992	1	1	1	11-06-2016	1	2	NA	NA	NA	2	4	2	2	2	2	2	1	2
M0033	04-06-2018	23	M0033	47	24	07-02-1994	3	1	2	10-10-2015	2	2	NA	NA	NA	2	6	2	2	2	2	2	1	2
M0034	04-06-2018	23	M0034	47	23	13-07-1994	3	2	NA	NA	2	2	NA	NA	NA	99	2	2	2	1	1	1	1	2
M0035	04-06-2018	23	M0035	45	39	26-02-1979	3	1	5	30-12-2015	2	2	NA	NA	NA	2	3	2	2	2	2	2	1	2
M0036	04-06-2018	23	M0036	45	31	05-10-1986	2	1	1	10-01-2008	2	2	NA	NA	NA	99	2	1	2	1	1	2	1	2
M0037	04-06-2018	23	M0037	44	35	28-11-1982	1	1	2	14-03-2003	2	2	NA	NA	NA	99	4	2	2	1	2	2	1	2
M0038	04-06-2018	23	M0038	44	34	17-08-1983	3	1	3	03-04-2016	2	2	NA	NA	NA	99	2	2	2	2	2	2	1	2
N0001	04-06-2018	23	N0001	45	42	04-03-1976	1	1	3	15-01-2012	2	2	NA	NA	NA	99	2	2	2	2	2	2	1	2
N0002	04-06-2018	23	N0002	45	31	27-03-1987	1	1	2	07-05-2014	2	2	NA	NA	NA	2	2	2	2	1	2	2	1	2
N0003	04-06-2018	23	N0003	45	22	17-12-1995	1	1	1	13-11-2016	2	2	NA	NA	NA	99	99	2	2	2	2	2	1	2
N0004	04-06-2018	23	N0004	45	33	03-11-1984	3	1	5	25-08-2016	2	2	NA	NA	NA	2	99	2	2	2	2	2	1	2
N0005	04-06-2018	23	N0005	45	24	31-03-1994	3	1	3	04-02-2015	2	2	NA	NA	NA	2	99	2	2	2	2	2	1	2
N0006	04-06-2018	23	N0006	45	22	10-12-1995	3	1	3	29-03-2015	2	2	NA	NA	NA	2	2	2	2	2	2	2	1	2
N0007	04-06-2018	23	N0007	45	28	09-06-1989	3	1	1	31-08-2011	2	2	NA	NA	NA	2	2	1	2	1	2	2	1	2
N0008	04-06-2018	23	N0008	45	27	11-11-1990	3	1	4	12-03-2015	2	2	NA	NA	NA	2	2	2	2	2	2	2	1	2
N0009	04-06-2018	23	N0009	45	37	10-06-1980	2	1	3	14-09-2012	2	2	NA	NA	NA	99	2	2	2	2	2	2	1	2
N0010	04-06-2018	23	N0010	45	46	31-10-1971	3	1	4	22-10-2004	2	2	NA	NA	NA	99	2	1	2	2	2	2	1	2
A0039	05-06-2018	24	A0039	72	35	06-03-1983	2	1	2	24-01-2012	2	2	NA	NA	NA	2	4	2	2	2	2	2	1	2
A0040	05-06-2018	24	A0040	72	25	27-10-1992	3	1	2	29-12-2016	2	1	36	1	2	NA	99	2	1	1	2	2	1	1
A0041	05-06-2018	24	A0041	69	35	27-04-1983	2	1	3	02-11-2011	2	2	NA	NA	NA	2	2	2	2	2	2	2	1	2
A0042	05-06-2018	24	A0042	75A	20	01-02-1998	3	1	2	26-05-2016	2	2	NA	NA	NA	2	2	2	2	2	2	2	1	2
A0043	05-06-2018	24	A0043	55	19	09-05-1999	3	2	NA	NA	2	2	NA	NA	NA	99	2	1	99	2	2	2	1	2
A0044	05-06-2018	24	A0044	74	36	23-02-1982	3	1	3	09-08-2013	2	2	NA	NA	NA	2	2	2	2	2	2	2	1	2
A0045	05-06-2018	24	A0045	74	47	08-02-1971	2	1	5	16-07-2010	2	2	NA	NA	NA	2	1	2	2	2	2	2	1	2
A0046	05-06-2018	24	A0046	87	21	12-01-1997	3	1	2	05-07-2015	2	2	NA	NA	NA	2	2	2	2	2	2	2	1	2
A0047	05-06-2018	24	A0047	87	33	26-08-1984	2	1	2	21-08-2017	1	2	NA	NA	NA	2	2	2	2	2	2	2	1	2
B0040	05-06-2018	23	B0040	44	34	04-04-1984	3	1	2	06-05-2003	2	2	NA	NA	NA	2	2	2	2	2	2	2	1	2
B0041	05-06-2018	23	B0041	44	39	28-03-1979	3	1	4	15-07-2015	2	2	NA	NA	NA	2	99	1	2	2	2	2	1	2
B0042	05-06-2018	23	B0042	44	44	25-10-1973	3	1	4	01-08-2006	2	2	NA	NA	NA	2	2	2	2	1	2	2	1	2
B0043	05-06-2018	23	B0043	44	33	21-08-1984	2	1	3	02-04-2011	2	2	NA	NA	NA	2	3	2	2	1	2	2	1	2
B0044	05-06-2018	23	B0044	44	38	29-11-1979	3	1	1	13-07-2007	2	2	NA	NA	NA	2	2	2	2	1	2	2	1	2
B0045	05-06-2018	23	B0045	44	34	11-11-1983	3	1	5	08-12-2017	2	2	NA	NA	NA	2	99	1	1	1	2	2	1	2
B0046	05-06-2018	23	B0046	44	26	12-01-1992	3	1	2	29-11-2016	1	2	NA	NA	NA	2	4	2	1	1	2	2	1	2
B0047	05-06-2018	23	B0047	44	35	10-08-1982	3	1	3	03-08-2011	2	2	NA	NA	NA	2	2	2	2	2	2	2	1	2
B0048	05-06-2018	23	B0048	44	27	28-03-1991	3	1	3	13-04-2018	1	2	NA	NA	NA	2	99	2	1	1	2	2	1	2
B0049	05-06-2018	23	B0049	44	20	24-12-1997	3	1	1	06-05-2018	1	2	NA	NA	NA	2	99	2	1	2	2	2	1	2
B0050	05-06-2018	23	B0050	44	25	18-11-1992	3	1	1	14-02-2011	2	1	16	1	1	NA	5	2	1	1	2	2	1	1
C0031	05-06-2018	22	C0031	74	26	07-11-1991	3	1	3	23-03-2017	2	2	NA	NA	NA	2	4	2	2	2	2	2	1	2
C0032	05-06-2018	22	C0032	74	38	09-07-1979	1	1	7	14-07-2015	2	2	NA	NA	NA	2	2	1	2	1	2	2	1	2
C0033	05-06-2018	22	C0033	74	43	13-04-1975	1	2	NA	NA	2	2	NA	NA	NA	2	2	2	2	2	2	2	1	2
C0034	05-06-2018	22	C0034	74	27	12-06-1990	2	1	3	27-02-2018	1	2	NA	NA	NA	2	3	2	2	2	2	2	1	2
C0035	05-06-2018	22	C0035	74	35	17-09-1982	2	1	6	02-07-2016	2	2	NA	NA	NA	2	99	2	2	2	2	1	1	2
C0036	05-06-2018	22	C0036	74	31	03-03-1987	3	1	2	07-10-2016	2	2	NA	NA	NA	2	2	2	2	2	2	2	1	2
C0037	05-06-2018	22	C0037	74	20	17-09-1997	1	2	NA	NA	2	2	NA	NA	NA	2	2	2	2	2	2	2	1	2
C0038	05-06-2018	22	C0038	74	41	14-08-1976	3	1	1	19-06-2007	2	2	NA	NA	NA	2	2	2	2	1	2	2	1	2
C0039	05-06-2018	22	C0039	74	22	15-03-1996	3	1	1	30-04-2017	1	2	NA	NA	NA	2	2	2	2	1	2	2	1	2
D0037	05-06-2018	20	D0037	29	40	15-12-1977	1	1	2	09-05-2006	2	2	NA	NA	NA	2	2	2	2	2	2	2	1	2
D0038	05-06-2018	20	D0038	29	20	22-12-1997	1	1	1	23-04-2015	2	2	NA	NA	NA	2	3	2	2	2	2	2	1	2
D0039	05-06-2018	20	D0039	29	40	29-09-1977	2	1	4	20-01-2010	2	2	NA	NA	NA	99	3	1	2	1	2	2	1	2
D0040	05-06-2018	20	D0040	27	39	12-05-1979	3	1	5	30-10-2015	2	2	NA	NA	NA	99	4	2	2	2	2	2	1	2
D0041	05-06-2018	20	D0041	27	48	27-10-1969	3	1	2	25-08-2009	2	2	NA	NA	NA	2	5	2	2	1	2	2	1	2
D0042	05-06-2018	20	D0042	29	21	22-10-1996	3	1	2	17-12-2017	1	2	NA	NA	NA	99	2	2	2	2	2	2	1	2
D0043	05-06-2018	20	D0043	29	18	03-11-1999	1	2	NA	NA	2	2	NA	NA	NA	2	2	2	2	2	2	2	2	2
D0044	05-06-2018	20	D0044	78	18	01-07-1999	3	1	1	11-08-2016	1	2	NA	NA	NA	2	3	2	2	2	2	2	1	2
D0045	05-06-2018	20	D0045	78	22	10-11-1995	3	1	2	19-07-2015	2	2	NA	NA	NA	2	99	2	2	1	2	2	1	2
D0046	05-06-2018	20	D0046	78	47	08-05-1971	2	1	5	08-10-2002	2	2	NA	NA	NA	2	1	2	2	2	2	2	1	2
D0047	05-06-2018	20	D0047	78	34	01-05-1984	3	1	4	31-12-2012	2	2	NA	NA	NA	2	2	2	2	2	2	2	1	2
D0048	05-06-2018	20	D0048	76	44	27-05-1974	3	1	7	18-08-2009	2	2	NA	NA	NA	99	2	2	2	1	2	2	1	2
E0032	05-06-2018	21	E0032	67	46	24-01-1972	2	1	6	07-01-2009	2	2	NA	NA	NA	99	3	2	2	2	2	2	1	2
E0033	05-06-2018	21	E0033	67	25	29-08-1992	2	1	3	13-09-2017	1	2	NA	NA	NA	2	99	2	2	2	2	2	1	2
E0034	05-06-2018	21	E0034	67	21	15-01-1997	1	1	1	25-03-2018	1	2	NA	NA	NA	2	99	2	2	2	2	2	1	2
E0035	05-06-2018	21	E0035	62	19	13-05-1999	1	2	NA	NA	2	2	NA	NA	NA	2	2	2	2	2	2	2	2	2
E0036	05-06-2018	21	E0036	62	21	06-07-1996	3	1	1	08-03-2016	2	1	5	2	1	NA	5	1	1	1	2	2	1	1
E0037	05-06-2018	21	E0037	61	21	18-03-1997	3	1	1	15-06-2017	1	2	NA	NA	NA	99	2	2	2	2	2	2	2	2
E0038	05-06-2018	21	E0038	61	33	29-08-1984	3	1	1	19-04-2008	2	2	NA	NA	NA	2	2	2	2	2	2	2	1	2
E0039	05-06-2018	21	E0039	61	21	20-05-1997	3	2	NA	NA	2	1	3	2	1	NA	99	1	1	2	1	1	1	1
F0031	05-06-2018	20	F0031	28	32	12-07-1985	3	1	3	26-03-2009	2	2	NA	NA	NA	2	2	2	2	2	2	2	1	2
F0032	05-06-2018	20	F0032	28	24	25-12-1993	3	1	2	17-06-2016	2	2	NA	NA	NA	99	2	1	2	1	1	2	1	2
F0033	05-06-2018	20	F0033	27	34	01-05-1984	3	1	3	12-07-2016	2	2	NA	NA	NA	2	4	2	2	2	2	2	1	2
F0034	05-06-2018	20	F0034	27	28	26-05-1990	3	1	3	27-06-2016	1	2	NA	NA	NA	2	2	2	2	2	2	2	1	2
F0035	05-06-2018	20	F0035	27	33	20-02-1985	1	1	1	21-01-2018	1	2	NA	NA	NA	2	99	2	2	1	2	2	1	2
F0036	05-06-2018	20	F0036	78	42	15-07-1975	2	1	5	07-04-2010	2	2	NA	NA	NA	99	2	2	2	1	2	2	1	2
F0037	05-06-2018	20	F0037	78	26	24-05-1992	3	1	1	02-08-2011	2	2	NA	NA	NA	2	2	2	2	2	2	2	1	2
F0038	05-06-2018	20	F0038	79	30	08-11-1987	1	1	2	16-03-2014	2	2	NA	NA	NA	2	3	2	2	1	2	2	1	2
F0039	05-06-2018	20	F0039	78	34	12-08-1983	3	1	5	15-08-2016	1	2	NA	NA	NA	99	99	1	2	1	2	2	1	2
H0033	05-06-2018	21	H0033	67	26	19-06-1991	3	1	3	26-05-2014	2	2	NA	NA	NA	2	4	2	2	2	2	2	1	2
H0034	05-06-2018	21	H0034	67	23	22-06-1994	1	2	NA	NA	2	2	NA	NA	NA	2	3	2	2	2	2	2	1	2
H0035	05-06-2018	21	H0035	67	35	14-05-1983	1	1	3	22-06-2005	2	2	NA	NA	NA	99	2	2	2	1	1	2	1	2
H0036	05-06-2018	21	H0036	62	42	15-03-1976	1	1	5	27-10-2006	2	2	NA	NA	NA	99	99	2	2	2	2	2	1	2
H0037	05-06-2018	21	H0037	62	25	18-12-1992	2	1	2	08-02-2017	2	2	NA	NA	NA	2	2	2	2	2	2	2	1	2
H0038	05-06-2018	21	H0038	62	31	28-03-1987	1	1	2	30-09-2010	2	2	NA	NA	NA	2	3	2	2	2	2	2	2	2
H0039	05-06-2018	21	H0039	61	29	25-12-1988	3	1	1	24-10-2005	2	2	NA	NA	NA	2	3	2	2	2	2	2	1	2
H0040	05-06-2018	21	H0040	61	18	10-03-2000	3	2	NA	NA	2	2	NA	NA	NA	2	99	2	2	2	2	2	1	2
J0031	05-06-2018	22	J0031	74	29	16-03-1989	3	1	3	08-11-2015	2	2	NA	NA	NA	2	2	2	2	2	2	2	1	2
J0032	05-06-2018	22	J0032	74	19	30-11-1998	1	1	1	26-08-2015	2	2	NA	NA	NA	2	99	2	2	2	2	2	1	2
J0033	05-06-2018	22	J0033	74	28	18-01-1990	3	1	1	11-07-2016	2	2	NA	NA	NA	2	99	2	2	2	2	2	1	2
J0034	05-06-2018	22	J0034	74	25	13-08-1992	3	2	NA	NA	2	1	5	2	1	NA	5	2	1	1	2	2	1	1
J0035	05-06-2018	22	J0035	74	21	24-02-1997	3	1	1	13-07-2016	2	2	NA	NA	NA	2	2	2	2	1	2	2	1	2
J0036	05-06-2018	22	J0036	74	45	22-06-1972	4	1	3	20-04-2010	2	2	NA	NA	NA	2	2	2	2	1	2	2	1	2
J0037	05-06-2018	22	J0037	73	22	25-08-1995	1	1	2	26-12-2017	1	2	NA	NA	NA	2	5	2	2	2	2	2	1	2
J0038	05-06-2018	22	J0038	74	26	02-09-1991	1	1	1	29-11-2013	2	2	NA	NA	NA	2	2	2	2	2	2	2	1	2
J0039	05-06-2018	22	J0039	74	24	30-03-1994	3	1	1	28-10-2017	1	2	NA	NA	NA	2	99	2	2	1	2	2	1	2
K0038	05-06-2018	24	K0038	72	25	14-08-1992	3	1	1	04-10-2014	2	2	NA	NA	NA	2	2	2	2	2	2	2	1	2
K0039	05-06-2018	24	K0039	72	18	22-03-2000	1	2	NA	NA	2	2	NA	NA	NA	2	2	2	2	2	2	2	1	2
K0040	05-06-2018	24	K0040	72	43	27-08-1974	3	1	3	20-02-1994	2	2	NA	NA	NA	2	2	2	2	1	1	2	1	2
K0041	05-06-2018	24	K0041	55	33	27-07-1984	1	1	3	25-03-2015	2	2	NA	NA	NA	2	2	2	2	1	2	2	1	2
K0042	05-06-2018	24	K0042	74	42	06-03-1976	3	1	4	18-01-2008	2	2	NA	NA	NA	99	2	2	2	2	2	2	1	2
K0043	05-06-2018	24	K0043	74	23	19-10-1994	3	1	2	23-07-2017	1	2	NA	NA	NA	99	99	2	2	2	2	2	1	2
K0044	05-06-2018	24	K0044	74	42	22-10-1975	3	1	3	21-04-1997	2	2	NA	NA	NA	2	2	2	2	2	2	2	2	2
K0045	05-06-2018	24	K0045	87	28	08-11-1989	3	1	2	09-03-2017	1	2	NA	NA	NA	2	99	2	2	2	2	2	1	2
M0039	05-06-2018	23	M0039	44	34	14-12-1983	3	1	3	26-05-2016	2	2	NA	NA	NA	2	3	2	2	2	2	2	1	2
M0040	05-06-2018	23	M0040	44	48	15-05-1970	2	1	5	14-09-2012	2	2	NA	NA	NA	2	99	1	2	2	2	2	1	2
M0041	05-06-2018	23	M0041	44	43	05-08-1974	2	1	5	20-05-2010	2	2	NA	NA	NA	2	3	1	2	2	1	2	1	2
M0042	05-06-2018	23	M0042	44	31	02-11-1986	1	1	2	02-07-2014	2	2	NA	NA	NA	2	2	2	2	2	2	2	1	2
M0043	05-06-2018	23	M0043	44	26	10-08-1991	3	1	2	22-01-2011	2	2	NA	NA	NA	2	3	2	2	2	2	2	1	2
M0044	05-06-2018	23	M0044	44	44	01-07-1973	3	2	NA	NA	2	2	NA	NA	NA	99	2	2	2	1	1	2	1	2
M0045	05-06-2018	23	M0045	44	34	06-07-1983	3	1	6	24-02-2016	2	1	7	2	1	NA	6	1	1	2	2	2	1	1
M0046	05-06-2018	23	M0046	44	18	18-05-2000	3	1	1	06-04-2016	2	2	NA	NA	NA	99	5	2	2	2	2	2	1	2
M0047	05-06-2018	23	M0047	44	32	24-01-1986	3	1	3	15-11-2009	2	2	NA	NA	NA	2	2	1	2	2	2	2	1	2
M0048	05-06-2018	23	M0048	44	42	23-12-1975	2	1	5	22-11-2013	2	2	NA	NA	NA	2	2	2	2	2	2	2	2	2
M0049	05-06-2018	23	M0049	44	26	14-12-1991	3	1	2	22-03-2012	2	2	NA	NA	NA	2	99	2	2	2	2	2	1	2
M0050	05-06-2018	23	M0050	44	32	02-08-1985	3	1	3	20-02-2013	2	2	NA	NA	NA	2	2	2	2	2	2	2	1	2
M0051	05-06-2018	23	M0051	44	24	15-09-1993	4	1	1	23-05-2014	2	2	NA	NA	NA	2	3	2	2	2	2	2	1	2
N0011	05-06-2018	23	N0011	44	34	17-11-1984	3	1	4	29-11-2013	2	2	NA	NA	NA	2	99	2	2	1	2	2	1	2
N0012	05-06-2018	23	N0012	44	18	15-05-2000	3	1	1	05-08-2017	1	2	NA	NA	NA	2	3	2	2	2	2	2	1	2
N0013	05-06-2018	23	N0013	44	21	17-06-1996	3	1	1	17-01-2016	2	2	NA	NA	NA	99	2	1	2	2	1	1	1	2
N0014	05-06-2018	23	N0014	44	29	10-06-1988	3	1	2	22-07-2017	1	2	NA	NA	NA	2	99	2	2	2	2	2	1	2
N0015	05-06-2018	23	N0015	44	24	15-09-1993	3	1	1	02-05-2016	2	2	NA	NA	NA	99	2	2	2	2	2	2	1	2
N0016	05-06-2018	23	N0016	44	34	12-11-1983	3	1	5	13-07-2016	1	2	NA	NA	NA	2	3	2	2	1	2	2	1	2
N0017	05-06-2018	23	N0017	44	33	21-05-1985	3	1	6	07-07-2016	2	1	27	1	2	NA	99	1	1	1	2	2	1	1
N0018	05-06-2018	23	N0018	44	47	21-05-1971	2	1	4	05-05-2007	2	2	NA	NA	NA	99	6	2	2	1	1	2	1	2
N0019	05-06-2018	23	N0019	44	35	30-10-1982	3	1	4	04-11-2015	2	2	NA	NA	NA	99	2	2	2	2	2	2	1	2
N0020	05-06-2018	23	N0020	44	34	25-08-1983	2	1	2	27-03-2007	2	2	NA	NA	NA	99	2	2	2	1	2	2	1	2
A0048	06-06-2018	24	A0048	16	36	24-10-1981	3	1	5	07-10-2015	2	2	NA	NA	NA	99	99	2	2	2	2	2	1	2
A0049	06-06-2018	24	A0049	16	35	16-11-1982	3	1	2	22-06-2009	2	2	NA	NA	NA	2	3	2	2	2	2	2	1	2
A0050	06-06-2018	24	A0050	15	39	20-11-1978	2	1	5	31-05-2017	1	2	NA	NA	NA	2	99	2	2	2	2	2	1	2
A0051	06-06-2018	24	A0051	15	18	06-12-1999	1	2	NA	NA	2	2	NA	NA	NA	2	2	2	2	2	2	2	1	2
A0052	06-06-2018	24	A0052	23	28	26-02-1990	3	1	2	16-06-2017	1	2	NA	NA	NA	2	2	99	2	1	2	2	1	2
A0053	06-06-2018	24	A0053	23	21	23-12-1996	3	1	1	24-07-2016	1	2	NA	NA	NA	2	2	2	2	2	2	2	1	2
A0054	06-06-2018	24	A0054	24	34	23-08-1983	1	1	3	04-07-2008	2	2	NA	NA	NA	99	2	2	2	2	1	2	1	2
A0055	06-06-2018	24	A0055	24	30	30-07-1987	3	1	5	14-02-2017	2	2	NA	NA	NA	2	2	2	2	2	2	2	1	2
B0051	06-06-2018	23	B0051	44	32	11-06-1985	3	1	4	28-11-2015	2	2	NA	NA	NA	2	2	2	2	1	2	2	1	2
B0052	06-06-2018	23	B0052	44	29	09-03-1989	3	1	1	10-08-2017	1	2	NA	NA	NA	2	2	2	1	1	2	2	1	2
B0053	06-06-2018	23	B0053	44	22	14-01-1996	3	1	1	03-05-2015	2	2	NA	NA	NA	2	5	2	2	2	2	2	1	2
B0054	06-06-2018	23	B0054	44	19	15-05-1999	3	2	NA	NA	2	2	NA	NA	NA	2	2	2	2	2	2	2	1	2
B0055	06-06-2018	23	B0055	44	25	06-07-1992	3	1	3	10-01-2018	1	2	NA	NA	NA	2	99	2	1	1	1	1	1	2
B0056	06-06-2018	23	B0056	44	36	20-02-1982	1	1	2	13-08-2015	2	2	NA	NA	NA	2	2	2	2	1	2	2	1	2
B0057	06-06-2018	23	B0057	44	18	29-11-1999	3	1	2	30-01-2018	2	2	NA	NA	NA	2	2	2	1	1	1	1	1	2
B0058	06-06-2018	23	B0058	44	42	20-04-1976	3	1	3	06-12-2012	2	2	NA	NA	NA	2	2	2	2	1	2	2	1	2
B0059	06-06-2018	23	B0059	44	19	21-05-1999	3	1	1	21-03-2016	2	2	NA	NA	NA	2	2	1	2	2	2	2	1	2
B0060	06-06-2018	23	B0060	44	33	22-09-1984	3	1	3	27-07-2017	1	2	NA	NA	NA	2	99	2	1	1	2	2	1	2
B0061	06-06-2018	23	B0061	44	33	08-01-1985	3	1	6	12-12-2016	1	1	1	2	1	NA	4	2	1	1	1	2	1	1
B0062	06-06-2018	23	B0062	44	38	21-04-1980	3	1	5	17-05-2016	2	2	NA	NA	NA	2	2	2	2	2	2	2	1	2
C0040	06-06-2018	22	C0040	78	49	29-12-1968	3	1	5	26-01-2001	2	2	NA	NA	NA	2	2	2	2	2	2	2	1	2
C0041	06-06-2018	22	C0041	78	30	20-04-1988	1	1	1	18-07-2015	2	2	NA	NA	NA	2	2	1	2	2	2	2	1	2
C0042	06-06-2018	22	C0042	78	24	19-04-1994	3	1	1	16-12-2012	2	2	NA	NA	NA	2	2	1	2	2	2	2	1	2
C0043	06-06-2018	22	C0043	78	49	08-12-1968	1	1	1	02-03-1989	2	2	NA	NA	NA	2	99	2	2	2	2	2	1	2
C0044	06-06-2018	22	C0044	78	30	30-07-1987	3	1	3	18-07-2016	2	2	NA	NA	NA	2	2	1	2	1	2	2	1	2
C0045	06-06-2018	22	C0045	73	22	04-10-1995	1	2	NA	NA	2	2	NA	NA	NA	2	3	2	2	2	2	2	1	2
C0046	06-06-2018	22	C0046	13	49	06-11-1968	2	1	3	08-01-1999	2	2	NA	NA	NA	2	2	2	2	2	2	2	1	2
C0047	06-06-2018	22	C0047	73	33	23-08-1984	2	1	3	19-03-2015	2	2	NA	NA	NA	2	3	2	2	2	2	2	1	2
C0048	06-06-2018	22	C0048	73	36	02-10-1981	2	1	2	21-01-2013	2	2	NA	NA	NA	99	3	1	2	2	2	2	1	2
C0049	06-06-2018	22	C0049	78	27	19-01-1991	1	2	NA	NA	2	2	NA	NA	NA	2	3	1	2	2	2	2	1	2
D0049	06-06-2018	20	D0049	85	20	21-09-1997	2	1	1	29-08-2015	2	2	NA	NA	NA	2	2	2	2	1	2	2	1	2
D0050	06-06-2018	20	D0050	85	23	15-01-1995	3	1	3	26-03-2016	2	2	NA	NA	NA	99	2	1	2	2	1	2	1	2
D0051	06-06-2018	20	D0051	84	31	26-04-1987	3	1	1	06-09-2015	1	2	NA	NA	NA	2	2	2	2	2	2	1	1	2
D0052	06-06-2018	20	D0052	23	25	12-12-1992	1	2	NA	NA	2	2	NA	NA	NA	2	2	2	2	2	2	2	1	2
D0053	06-06-2018	20	D0053	28A	29	22-02-1989	3	1	3	02-04-2018	1	2	NA	NA	NA	2	99	2	2	2	2	2	1	2
D0054	06-06-2018	20	D0054	28A	47	28-09-1970	3	1	5	23-10-1997	2	2	NA	NA	NA	2	5	2	2	2	2	2	1	2
D0055	06-06-2018	20	D0055	28A	25	10-05-1993	1	2	NA	NA	2	2	NA	NA	NA	2	2	1	2	2	1	2	1	2
D0056	06-06-2018	20	D0056	81	38	15-07-1979	3	1	3	12-02-2012	2	2	NA	NA	NA	2	3	2	2	2	1	2	1	2
D0057	06-06-2018	20	D0057	81	41	04-09-1976	1	1	2	12-12-2009	2	2	NA	NA	NA	2	2	1	2	2	2	2	1	2
E0040	06-06-2018	21	E0040	43	21	08-10-1996	3	1	1	18-10-2016	2	2	NA	NA	NA	2	3	2	2	2	2	2	1	2
E0041	06-06-2018	21	E0041	43	40	18-02-1978	2	1	4	31-08-2013	2	2	NA	NA	NA	2	2	2	2	2	2	2	1	2
E0042	06-06-2018	21	E0042	44	28	05-02-1990	2	1	3	24-01-2016	2	2	NA	NA	NA	2	2	2	2	2	2	2	1	2
E0043	06-06-2018	21	E0043	46	28	09-11-1989	2	1	4	23-11-2015	2	2	NA	NA	NA	2	2	2	2	2	2	2	1	2
E0044	06-06-2018	21	E0044	46	22	05-12-1995	3	1	1	21-09-2012	2	1	7	2	1	NA	6	2	1	1	2	2	1	1
E0045	06-06-2018	21	E0045	46	21	09-12-1996	1	2	NA	NA	2	2	NA	NA	NA	2	2	2	2	2	2	2	1	2
E0046	06-06-2018	21	E0046	46	26	21-08-1991	3	1	3	06-07-2016	2	2	NA	NA	NA	2	2	2	2	2	2	2	1	2
E0047	06-06-2018	21	E0047	46	24	25-08-1993	3	1	2	18-10-2015	2	2	NA	NA	NA	2	2	2	2	2	2	2	1	2
F0040	06-06-2018	20	F0040	86	46	16-04-1972	3	1	3	11-07-2002	2	2	NA	NA	NA	2	1	2	2	2	2	2	1	2
F0041	06-06-2018	20	F0041	86	42	25-08-1975	2	1	3	05-12-2001	2	2	NA	NA	NA	2	2	2	2	2	2	2	1	2
F0042	06-06-2018	20	F0042	86	39	18-02-1979	3	1	4	31-01-2010	2	2	NA	NA	NA	2	2	2	2	2	2	2	1	2
F0043	06-06-2018	20	F0043	86	31	09-07-1986	3	1	4	21-06-2014	2	2	NA	NA	NA	2	2	2	2	1	2	2	1	2
F0044	06-06-2018	20	F0044	0	34	14-04-1984	3	1	1	05-12-2012	2	2	NA	NA	NA	2	2	2	1	2	2	2	1	2
F0045	06-06-2018	20	F0045	0	23	15-03-1995	3	1	2	09-07-2016	2	2	NA	NA	NA	2	2	2	1	2	2	2	1	2
F0046	06-06-2018	20	F0046	28A	49	14-05-1969	3	1	3	11-10-2008	2	2	NA	NA	NA	2	99	2	2	2	2	2	1	2
F0047	06-06-2018	20	F0047	81	41	29-11-1976	2	1	2	02-11-1998	2	2	NA	NA	NA	1	4	2	2	2	2	2	1	2
H0041	06-06-2018	21	H0041	43	27	14-01-1991	3	1	2	16-11-2017	1	2	NA	NA	NA	2	6	2	2	1	2	2	1	2
H0042	06-06-2018	21	H0042	43	46	10-05-1972	3	1	8	16-06-2017	2	2	NA	NA	NA	2	2	2	2	2	2	2	1	2
H0043	06-06-2018	21	H0043	43	28	12-02-1990	3	1	2	18-12-2016	2	2	NA	NA	NA	99	3	1	2	2	2	2	1	2
H0044	06-06-2018	21	H0044	46	42	07-10-1975	1	1	2	18-08-2007	2	2	NA	NA	NA	2	2	2	2	2	2	2	1	2
H0045	06-06-2018	21	H0045	46	33	09-11-1984	3	1	2	13-09-2011	2	1	6	2	2	NA	99	2	1	1	2	2	1	1
H0046	06-06-2018	21	H0046	46	22	01-05-1996	1	1	1	25-12-2016	1	2	NA	NA	NA	2	6	2	2	2	2	2	1	2
H0047	06-06-2018	21	H0047	46	18	24-02-2000	1	2	NA	NA	2	2	NA	NA	NA	2	2	2	2	1	2	2	1	2
H0048	06-06-2018	21	H0048	46	18	16-05-2000	1	2	NA	NA	2	2	NA	NA	NA	2	2	2	2	2	2	2	1	2
J0040	06-06-2018	22	J0040	78	30	01-08-1987	3	1	3	03-10-2017	1	2	NA	NA	NA	99	99	2	2	2	2	2	1	2
J0041	06-06-2018	22	J0041	78	25	24-11-1992	3	1	1	23-11-2014	1	2	NA	NA	NA	2	99	2	2	2	2	2	1	2
J0042	06-06-2018	22	J0042	78	39	09-01-1979	3	1	3	04-03-2016	2	2	NA	NA	NA	2	2	2	2	2	2	2	2	2
J0043	06-06-2018	22	J0043	78	43	09-11-1974	3	1	3	21-03-2016	2	2	NA	NA	NA	99	3	2	2	1	2	2	2	2
J0044	06-06-2018	22	J0044	78	37	18-05-1981	3	1	3	16-03-2012	2	2	NA	NA	NA	2	2	2	2	2	2	2	1	2
J0045	06-06-2018	22	J0045	73	35	13-09-1982	2	1	2	14-12-2012	2	2	NA	NA	NA	99	2	2	2	2	2	2	1	2
J0046	06-06-2018	22	J0046	73	35	23-02-1983	2	1	2	10-05-2012	2	2	NA	NA	NA	2	3	2	2	2	2	2	1	2
J0047	06-06-2018	22	J0047	73	24	29-12-1993	1	2	NA	NA	2	2	NA	NA	NA	99	2	2	2	2	2	2	1	2
J0048	06-06-2018	22	J0048	73	40	22-07-1977	2	1	3	25-11-2010	2	2	NA	NA	NA	99	2	2	2	2	2	2	1	2
J0049	06-06-2018	22	J0049	73	27	14-07-1990	2	2	NA	NA	2	2	NA	NA	NA	99	99	2	2	2	1	2	1	2
K0046	06-06-2018	24	K0046	16	20	20-07-1997	3	1	1	26-08-2014	2	2	NA	NA	NA	99	2	2	2	2	2	2	1	2
K0047	06-06-2018	24	K0047	16	22	16-02-1996	3	1	1	04-08-2015	2	2	NA	NA	NA	2	2	2	2	2	2	2	1	2
K0048	06-06-2018	24	K0048	16	42	12-07-1975	3	1	4	19-12-2005	2	2	NA	NA	NA	2	2	2	2	1	2	2	1	2
K0049	06-06-2018	24	K0049	15	19	23-04-1999	3	2	NA	NA	2	2	NA	NA	NA	99	2	2	2	2	2	2	1	2
K0050	06-06-2018	24	K0050	15	33	10-07-1984	3	1	2	16-06-2011	2	2	NA	NA	NA	2	4	2	2	2	2	2	2	2
K0051	06-06-2018	24	K0051	23	43	24-09-1974	3	1	2	01-11-2009	2	2	NA	NA	NA	2	2	2	2	2	2	2	1	2
K0052	06-06-2018	24	K0052	23	36	01-01-1982	3	1	3	06-11-2010	2	2	NA	NA	NA	2	2	2	2	2	2	2	2	2
K0053	06-06-2018	24	K0053	23	23	12-02-1995	3	1	2	13-08-2017	1	2	NA	NA	NA	1	3	2	2	2	2	2	1	2
K0054	06-06-2018	24	K0054	23	18	14-08-1999	4	2	NA	NA	2	2	NA	NA	NA	2	2	2	2	2	2	2	1	2
M0052	06-06-2018	23	M0052	13	25	23-12-1992	3	1	2	24-09-2017	1	2	NA	NA	NA	99	4	2	2	2	2	2	1	2
M0053	06-06-2018	23	M0053	13	28	10-09-1989	3	1	3	23-07-2015	2	2	NA	NA	NA	2	2	2	2	2	2	2	1	2
M0054	06-06-2018	23	M0054	13	38	05-01-1980	3	1	4	17-12-2013	2	2	NA	NA	NA	2	2	2	2	2	2	2	1	2
M0055	06-06-2018	23	M0055	13	23	27-04-1995	3	2	NA	NA	2	1	99	99	3	NA	4	1	1	1	1	1	1	1
M0056	06-06-2018	23	M0056	13	43	26-10-1974	2	1	8	03-08-2015	2	2	NA	NA	NA	2	2	2	2	2	2	2	1	2
M0057	06-06-2018	23	M0057	13	35	04-04-1983	1	1	4	05-03-2013	2	2	NA	NA	NA	2	2	2	2	2	2	2	1	2
M0058	06-06-2018	23	M0058	13	33	07-09-1984	1	1	4	01-02-2014	2	2	NA	NA	NA	2	3	2	2	2	2	2	1	2
M0059	06-06-2018	23	M0059	13	36	15-04-1982	3	1	2	05-04-2003	2	1	13	1	1	NA	4	2	2	2	1	2	1	1
M0060	06-06-2018	23	M0060	13	44	08-12-1973	2	1	3	11-01-2003	2	2	NA	NA	NA	2	2	2	2	2	2	2	1	2
M0061	06-06-2018	23	M0061	13	19	09-05-1999	3	2	NA	NA	2	2	NA	NA	NA	99	5	1	2	1	1	2	1	2
M0062	06-06-2018	23	M0062	13	48	05-01-1970	3	1	5	13-08-2009	2	2	NA	NA	NA	2	2	2	2	2	2	2	1	2
M0063	06-06-2018	23	M0063	13	23	12-12-1994	3	1	2	26-09-2017	1	2	NA	NA	NA	2	6	2	2	2	2	2	1	2
N0021	06-06-2018	23	N0021	13	20	19-06-1997	3	1	1	09-11-2014	2	2	NA	NA	NA	2	2	1	2	1	2	2	1	2
N0022	06-06-2018	23	N0022	13	29	06-01-1989	3	1	2	07-04-2015	2	2	NA	NA	NA	2	99	2	2	2	2	2	1	2
N0023	06-06-2018	23	N0023	13	49	20-02-1969	2	1	4	13-06-2002	2	2	NA	NA	NA	2	99	2	2	1	2	2	1	2
N0024	06-06-2018	23	N0024	13	21	21-10-1996	3	1	1	18-11-2017	2	2	NA	NA	NA	99	2	2	2	1	2	2	1	2
N0025	06-06-2018	23	N0025	13	25	23-11-1992	3	1	2	29-01-2014	2	2	NA	NA	NA	99	3	2	2	2	2	2	1	2
N0026	06-06-2018	23	N0026	15	42	05-09-1975	3	1	4	21-05-1997	2	2	NA	NA	NA	2	2	2	2	2	2	2	1	2
N0027	06-06-2018	23	N0027	15	23	07-12-1994	1	2	NA	NA	2	2	NA	NA	NA	99	6	2	2	2	2	2	1	2
N0028	06-06-2018	23	N0028	15	23	30-01-1995	3	1	3	01-07-2017	1	2	NA	NA	NA	99	99	2	2	2	2	2	1	2
N0029	06-06-2018	23	N0029	15	28	15-11-1989	4	1	3	02-07-2014	2	2	NA	NA	NA	2	2	2	2	2	2	2	1	2
N0030	06-06-2018	23	N0030	15	29	17-05-1989	3	1	3	15-03-2014	2	2	NA	NA	NA	99	2	2	2	1	2	2	1	2
N0031	06-06-2018	23	N0031	15	43	16-12-1974	2	1	7	30-08-2012	2	2	NA	NA	NA	99	2	2	2	1	2	2	1	2
N0032	06-06-2018	23	N0032	15	47	19-08-1970	2	1	7	08-03-2008	2	2	NA	NA	NA	99	2	2	2	2	2	2	1	2
A0056	07-06-2018	24	A0056	26	35	14-01-1983	3	1	2	04-08-2012	2	2	NA	NA	NA	2	2	2	2	2	2	2	1	2
A0057	07-06-2018	24	A0057	26	45	24-01-1973	3	1	3	08-04-2009	2	2	NA	NA	NA	2	99	2	2	2	2	2	2	2
A0058	07-06-2018	24	A0058	27	18	03-01-2000	1	2	NA	NA	2	2	NA	NA	NA	99	3	2	2	2	2	2	1	2
A0059	07-06-2018	24	A0059	27	46	16-02-1972	3	1	6	16-12-2005	2	2	NA	NA	NA	2	2	2	2	2	2	2	1	2
A0060	07-06-2018	24	A0060	27	21	06-04-1997	1	2	NA	NA	2	2	NA	NA	NA	2	3	2	2	2	2	2	1	2
A0061	07-06-2018	24	A0061	27	26	04-01-1992	3	1	1	17-09-2015	2	2	NA	NA	NA	99	3	2	2	2	2	2	1	2
B0063	07-06-2018	23	B0063	43	33	26-06-1984	3	1	3	21-07-2012	2	2	NA	NA	NA	2	2	1	2	1	2	2	1	2
B0064	07-06-2018	23	B0064	43	35	18-02-1983	1	1	2	10-11-2016	1	2	NA	NA	NA	2	2	1	2	2	2	2	1	2
B0065	07-06-2018	23	B0065	43	26	27-06-1991	3	1	2	18-10-2010	2	2	NA	NA	NA	2	2	1	2	1	2	2	1	2
B0066	07-06-2018	23	B0066	43	35	03-08-1982	3	1	5	22-02-2016	1	2	NA	NA	NA	2	4	2	2	2	2	2	1	2
B0067	07-06-2018	23	B0067	43	33	25-02-1985	3	1	3	26-07-2017	1	2	NA	NA	NA	2	99	2	1	2	2	2	1	2
B0068	07-06-2018	23	B0068	43	33	26-02-1985	3	1	4	17-05-2016	2	2	NA	NA	NA	2	4	2	2	1	2	2	1	2
B0069	07-06-2018	23	B0069	43	30	27-01-1988	3	1	4	14-09-2017	1	2	NA	NA	NA	2	99	2	1	2	2	2	1	2
B0070	07-06-2018	23	B0070	43	18	10-11-1999	1	1	1	22-08-2016	2	2	NA	NA	NA	2	2	2	2	1	2	2	1	2
B0071	07-06-2018	23	B0071	43	31	11-11-1986	2	1	5	14-02-2018	1	2	NA	NA	NA	2	99	1	1	1	2	2	1	2
B0072	07-06-2018	23	B0072	43	38	05-11-1979	2	1	2	14-02-2012	2	2	NA	NA	NA	2	2	2	2	2	2	2	1	2
B0073	07-06-2018	23	B0073	43	30	09-08-1987	3	1	3	06-12-2010	2	2	NA	NA	NA	2	2	1	2	2	2	2	1	2
C0050	07-06-2018	22	C0050	18	22	04-06-1996	3	1	1	20-11-2017	1	2	NA	NA	NA	2	99	2	2	1	2	2	1	2
C0051	07-06-2018	22	C0051	34	26	12-10-1991	2	1	1	06-05-2016	1	2	NA	NA	NA	99	99	2	2	1	1	2	1	2
C0052	07-06-2018	22	C0052	36	25	30-03-1993	3	1	1	24-07-2015	2	2	NA	NA	NA	2	5	1	2	1	1	1	1	2
C0053	07-06-2018	22	C0053	36	33	23-03-1985	3	1	1	23-09-2010	2	2	NA	NA	NA	2	2	1	2	2	2	2	1	2
C0054	07-06-2018	22	C0054	36	28	28-10-1989	3	1	4	03-09-2015	2	2	NA	NA	NA	2	3	1	2	2	2	2	1	2
C0055	07-06-2018	22	C0055	36	34	09-07-1983	4	1	2	27-10-2006	2	2	NA	NA	NA	2	2	2	2	1	2	2	1	2
D0058	07-06-2018	20	D0058	97	35	20-06-1982	3	1	3	29-12-2004	2	2	NA	NA	NA	2	6	1	2	1	2	2	1	2
D0059	07-06-2018	20	D0059	68	41	10-05-1977	3	1	2	03-06-1997	2	2	NA	NA	NA	2	2	2	2	2	2	2	1	2
D0060	07-06-2018	20	D0060	68	46	07-09-1971	3	1	8	13-08-2013	2	2	NA	NA	NA	2	3	1	2	1	2	2	1	2
D0061	07-06-2018	20	D0061	67A	36	12-10-1981	3	1	3	27-04-2008	2	2	NA	NA	NA	2	2	2	2	2	2	2	1	2
D0062	07-06-2018	20	D0062	85	22	02-12-1995	1	1	1	25-08-2014	2	2	NA	NA	NA	2	99	2	2	2	1	2	1	2
E0048	07-06-2018	21	E0048	48	19	29-08-1998	3	1	1	13-04-2016	2	2	NA	NA	NA	2	5	2	2	2	2	2	1	2
E0049	07-06-2018	21	E0049	48	18	13-05-2000	1	2	NA	NA	2	2	NA	NA	NA	2	2	2	2	2	2	2	1	2
E0050	07-06-2018	21	E0050	48	35	04-06-1983	3	1	4	10-05-2015	2	2	NA	NA	NA	2	2	2	2	2	2	2	1	2
E0051	07-06-2018	21	E0051	49	21	18-01-1997	3	1	2	04-11-2015	2	2	NA	NA	NA	2	2	2	2	2	2	2	1	2
E0052	07-06-2018	21	E0052	49	21	25-07-1996	3	1	1	07-08-2014	2	2	NA	NA	NA	2	2	2	2	2	2	2	1	2
E0053	07-06-2018	21	E0053	49	34	19-05-1984	1	1	5	27-01-2017	2	2	NA	NA	NA	2	2	2	2	2	2	2	1	2
E0054	07-06-2018	21	E0054	49	26	22-08-1991	3	1	2	14-11-2011	2	1	5	2	1	NA	5	1	1	2	2	2	1	1
E0055	07-06-2018	21	E0055	49	28	12-11-1989	3	1	1	31-03-2015	2	2	NA	NA	NA	99	2	2	2	2	2	2	1	2
F0048	07-06-2018	20	F0048	97	19	16-03-1999	1	2	NA	NA	2	2	NA	NA	NA	2	2	2	2	1	2	2	1	2
F0049	07-06-2018	20	F0049	68	21	01-08-1996	1	2	NA	NA	2	2	NA	NA	NA	99	2	2	2	2	2	2	1	2
F0050	07-06-2018	20	F0050	67A	23	06-12-1994	3	1	3	08-03-2018	1	2	NA	NA	NA	2	99	2	1	2	2	2	1	2
F0051	07-06-2018	20	F0051	67A	38	09-08-1979	3	1	3	07-01-2013	2	2	NA	NA	NA	2	99	1	2	1	2	2	1	2
F0052	07-06-2018	20	F0052	86	19	02-07-1998	3	1	1	16-11-2015	2	2	NA	NA	NA	99	99	1	2	1	2	2	1	2
H0049	07-06-2018	21	H0049	48	46	23-02-1972	1	1	7	05-03-2006	2	2	NA	NA	NA	2	99	2	2	2	1	2	1	2
H0050	07-06-2018	21	H0050	48	24	15-05-1994	3	1	2	16-10-2016	2	2	NA	NA	NA	2	3	2	2	2	1	2	1	2
H0051	07-06-2018	21	H0051	48	45	10-02-1973	2	1	6	10-10-2007	2	2	NA	NA	NA	2	99	2	2	2	2	2	1	2
H0052	07-06-2018	21	H0052	48	23	21-10-1994	3	1	2	26-01-2018	1	2	NA	NA	NA	2	6	2	2	2	2	2	1	2
H0053	07-06-2018	21	H0053	48	29	29-07-1988	3	1	3	12-03-2017	1	2	NA	NA	NA	2	2	2	2	2	2	2	1	2
H0054	07-06-2018	21	H0054	48	42	14-03-1976	3	1	6	05-05-2015	2	2	NA	NA	NA	2	3	2	2	2	2	2	1	2
H0055	07-06-2018	21	H0055	48	23	08-05-1995	3	1	2	24-10-2017	1	2	NA	NA	NA	2	6	2	2	2	2	2	1	2
H0056	07-06-2018	21	H0056	48	45	05-01-1973	2	1	8	31-03-2014	2	2	NA	NA	NA	2	3	2	2	2	2	2	1	2
J0050	07-06-2018	22	J0050	18	32	03-07-1985	3	1	2	04-02-2018	1	2	NA	NA	NA	2	5	2	2	2	2	2	1	2
J0051	07-06-2018	22	J0051	36	26	15-04-1992	3	1	2	16-05-2018	1	2	NA	NA	NA	2	99	2	2	2	2	2	2	2
J0052	07-06-2018	22	J0052	36	31	04-02-1987	3	1	1	26-05-2005	2	2	NA	NA	NA	2	2	1	2	1	2	2	1	2
J0053	07-06-2018	22	J0053	36	38	26-04-1980	2	1	1	03-03-2007	2	2	NA	NA	NA	2	3	2	2	2	2	2	1	2
J0054	07-06-2018	22	J0054	34	31	07-07-1986	1	1	2	07-02-2013	2	2	NA	NA	NA	2	3	2	2	1	1	2	1	2
J0055	07-06-2018	22	J0055	34	26	09-11-1991	3	1	1	11-12-2014	2	1	7	2	2	NA	6	1	1	1	2	2	1	1
K0055	07-06-2018	24	K0055	26	30	12-06-1987	2	1	2	02-12-2006	2	2	NA	NA	NA	2	2	2	2	2	1	2	1	2
K0056	07-06-2018	24	K0056	26	18	20-10-1999	4	2	NA	NA	2	1	8	2	1	NA	6	2	1	1	2	2	1	1
K0057	07-06-2018	24	K0057	27	42	18-10-1975	3	1	4	17-06-2011	2	2	NA	NA	NA	2	2	1	2	2	2	2	1	2
K0058	07-06-2018	24	K0058	27	36	10-12-1981	3	1	2	27-07-2014	2	2	NA	NA	NA	2	2	2	2	2	2	2	1	2
K0059	07-06-2018	24	K0059	27	41	18-09-1976	2	1	11	30-12-2015	2	2	NA	NA	NA	2	2	2	2	2	2	2	1	2
K0060	07-06-2018	24	K0060	27	19	22-08-1998	2	1	2	14-10-2017	2	1	4	2	1	NA	5	2	1	1	2	2	1	1
K0061	07-06-2018	24	K0061	27	39	11-02-1979	3	1	3	28-05-2014	2	2	NA	NA	NA	2	2	2	2	2	2	2	1	2
M0064	07-06-2018	23	M0064	42	18	12-11-1999	1	1	1	03-12-2017	1	2	NA	NA	NA	2	2	2	2	2	2	2	1	2
M0065	07-06-2018	23	M0065	42	44	03-03-1974	3	1	1	12-07-1996	2	2	NA	NA	NA	2	4	2	2	2	2	2	1	2
M0066	07-06-2018	23	M0066	42	25	18-06-1992	1	2	NA	NA	2	2	NA	NA	NA	2	2	2	2	1	1	2	2	2
M0067	07-06-2018	23	M0067	42	25	24-04-1993	1	1	2	19-06-2015	2	2	NA	NA	NA	2	2	2	2	2	2	2	1	2
M0068	07-06-2018	23	M0068	42	34	15-07-1983	3	1	3	13-06-2017	1	2	NA	NA	NA	2	2	2	2	2	2	2	1	2
M0069	07-06-2018	23	M0069	42	21	28-04-1997	3	1	2	21-12-2017	2	2	NA	NA	NA	2	2	2	2	2	2	2	1	2
M0070	07-06-2018	23	M0070	42	34	15-07-1983	3	1	1	06-04-2018	1	2	NA	NA	NA	2	99	2	2	2	2	2	1	2
M0071	07-06-2018	23	M0071	42	24	24-12-1993	3	1	1	11-08-2015	2	2	NA	NA	NA	2	3	2	2	2	2	2	1	2
M0072	07-06-2018	23	M0072	42	25	07-06-1993	3	1	2	29-12-2012	2	2	NA	NA	NA	2	2	2	2	2	2	2	1	2
M0073	07-06-2018	23	M0073	42	21	06-09-1996	3	1	1	08-01-2018	1	2	NA	NA	NA	2	99	2	2	2	2	2	2	2
M0074	07-06-2018	23	M0074	42	45	04-02-1973	3	1	3	31-03-2003	2	2	NA	NA	NA	2	4	2	2	2	2	2	1	2
M0075	07-06-2018	23	M0075	42	42	21-10-1975	3	1	3	01-09-2007	2	2	NA	NA	NA	2	3	1	2	2	2	2	2	2
M0076	07-06-2018	23	M0076	42	32	31-01-1986	3	1	3	10-01-2013	2	2	NA	NA	NA	2	2	2	2	2	2	2	2	2
N0033	07-06-2018	23	N0033	15	28	17-05-1990	3	1	2	13-02-2015	2	2	NA	NA	NA	2	99	2	2	1	2	2	1	2
N0034	07-06-2018	23	N0034	15	23	27-05-1995	3	1	1	17-11-2017	1	2	NA	NA	NA	2	99	2	2	2	2	2	1	2
N0035	07-06-2018	23	N0035	15	24	04-12-1993	3	1	1	29-12-2013	2	2	NA	NA	NA	2	2	2	2	2	2	2	1	2
N0036	07-06-2018	23	N0036	19	20	16-12-1997	3	1	1	19-09-2012	2	2	NA	NA	NA	99	4	2	2	2	2	2	1	2
N0037	07-06-2018	23	N0037	19	46	30-03-1972	1	1	3	04-11-2008	2	2	NA	NA	NA	2	3	2	2	1	1	2	1	2
N0038	07-06-2018	23	N0038	19	19	04-01-1999	1	2	NA	NA	2	2	NA	NA	NA	2	2	2	2	2	2	2	1	2
N0039	07-06-2018	23	N0039	19	26	02-07-1991	3	1	2	23-03-2018	1	2	NA	NA	NA	2	99	2	1	1	2	2	1	2
N0040	07-06-2018	23	N0040	19	33	10-10-1984	3	1	4	25-04-2017	1	2	NA	NA	NA	99	99	2	2	2	2	2	1	2
N0041	07-06-2018	23	N0041	19	26	27-08-1991	3	1	1	27-08-2011	2	2	NA	NA	NA	2	2	2	2	1	2	2	1	2
N0042	07-06-2018	23	N0042	19	21	24-01-1997	1	2	NA	NA	2	2	NA	NA	NA	99	2	2	2	2	2	2	1	2
A0062	08-06-2018	24	A0062	56	32	16-01-1986	3	1	3	18-11-2013	2	2	NA	NA	NA	2	2	2	2	2	2	2	1	2	48
A0063	08-06-2018	24	A0063	56	35	05-08-1982	3	1	3	26-08-2013	2	2	NA	NA	NA	99	2	2	2	2	2	2	1	2
A0064	08-06-2018	24	A0064	56	37	06-02-1981	3	1	5	22-09-2016	2	2	NA	NA	NA	2	2	2	2	2	2	2	1	2
A0065	08-06-2018	24	A0065	56	46	16-04-1972	3	1	7	21-10-2011	2	2	NA	NA	NA	2	2	2	2	2	2	2	1	2
A0066	08-06-2018	24	A0066	54	33	14-12-1984	3	1	3	01-06-2015	2	2	NA	NA	NA	2	2	2	2	2	2	2	1	2
A0067	08-06-2018	24	A0067	54	43	03-06-1975	3	1	6	10-04-2015	2	2	NA	NA	NA	2	99	2	2	2	2	2	1	2
A0068	08-06-2018	24	A0068	54	33	01-12-1984	3	1	2	20-03-2012	2	2	NA	NA	NA	2	2	2	2	1	2	2	1	2
A0069	08-06-2018	24	A0069	57	26	07-07-1991	1	1	3	18-12-2015	2	2	NA	NA	NA	2	2	2	2	2	2	2	2	2
A0070	08-06-2018	24	A0070	59	29	27-03-1989	3	1	3	10-06-2015	1	2	NA	NA	NA	2	2	2	2	1	2	2	1	1
B0074	08-06-2018	23	B0074	37	40	01-12-1977	3	2	NA	NA	2	2	NA	NA	NA	2	1	2	2	1	2	2	1	2
B0075	08-06-2018	23	B0075	37	34	02-04-1984	3	1	4	22-06-2015	2	2	NA	NA	NA	2	4	2	2	2	2	2	1	2
B0076	08-06-2018	23	B0076	37	27	28-09-1990	3	1	4	26-03-2015	2	2	NA	NA	NA	99	3	2	2	2	1	2	1	1
B0077	08-06-2018	23	B0077	27	21	28-12-1996	3	1	1	23-09-2015	2	1	2	2	1	NA	4	1	1	1	1	1	1	1
B0078	08-06-2018	23	B0078	27	33	20-06-1984	3	1	1	22-09-2000	2	2	NA	NA	NA	2	5	2	2	2	2	2	1	2
B0079	08-06-2018	23	B0079	25	34	16-04-1984	3	1	4	01-04-2018	1	2	NA	NA	NA	2	99	2	1	1	2	2	1	2
B0080	08-06-2018	23	B0080	25	24	01-08-1993	3	1	3	12-06-2017	1	2	NA	NA	NA	2	99	2	1	1	2	2	1	2
B0081	08-06-2018	23	B0081	23	34	28-03-1984	3	1	3	13-01-2016	2	2	NA	NA	NA	2	2	2	2	1	2	2	1	2
C0056	08-06-2018	22	C0056	64	19	26-07-1998	1	2	NA	NA	2	2	NA	NA	NA	2	2	1	2	2	2	2	1	2
C0057	08-06-2018	22	C0057	64	30	08-09-1987	2	1	2	04-02-2015	2	2	NA	NA	NA	2	2	2	2	1	2	2	1	2
C0058	08-06-2018	22	C0058	64	30	03-04-1988	1	2	NA	NA	2	2	NA	NA	NA	2	2	2	2	2	2	2	1	2
C0059	08-06-2018	22	C0059	64	33	26-12-1984	3	1	2	19-03-2010	2	2	NA	NA	NA	2	3	1	2	2	2	2	1	2
C0060	08-06-2018	22	C0060	64	34	06-09-1983	3	1	4	22-02-2013	2	2	NA	NA	NA	2	2	2	2	1	2	2	1	2
C0061	08-06-2018	22	C0061	64	47	15-10-1970	1	1	6	21-04-2015	2	2	NA	NA	NA	2	5	2	2	1	2	2	1	2
C0062	08-06-2018	22	C0062	64	38	09-07-1979	3	1	3	12-07-2013	2	2	NA	NA	NA	2	3	2	2	1	2	2	1	2
C0063	08-06-2018	22	C0063	64	39	24-03-1979	3	1	1	13-03-2011	2	2	NA	NA	NA	2	99	2	2	2	2	2	1	2
C0064	08-06-2018	22	C0064	64	34	14-09-1983	3	1	3	12-04-2004	2	2	NA	NA	NA	2	3	2	2	1	2	2	1	2
C0065	08-06-2018	22	C0065	63	35	20-11-1982	3	1	4	14-12-2014	2	2	NA	NA	NA	2	2	1	2	2	2	2	1	2
D0063	08-06-2018	20	D0063	8	38	28-06-1979	3	1	3	02-01-2012	2	2	NA	NA	NA	2	3	2	2	2	2	2	1	2
D0064	08-06-2018	20	D0064	8	19	15-02-1999	4	2	NA	NA	2	2	NA	NA	NA	2	3	2	2	2	2	2	1	2
D0065	08-06-2018	20	D0065	8	23	29-01-1995	3	1	2	20-08-2017	1	2	NA	NA	NA	2	99	2	2	2	2	2	1	2
D0066	08-06-2018	20	D0066	8	44	25-11-1973	3	1	6	11-01-2016	2	2	NA	NA	NA	99	2	2	2	2	2	2	1	2
D0067	08-06-2018	20	D0067	8	24	21-04-1994	3	1	3	26-06-2017	2	2	NA	NA	NA	99	5	1	1	2	2	2	1	1
D0068	08-06-2018	20	D0068	8	41	04-09-1976	3	1	4	17-11-2015	2	2	NA	NA	NA	2	2	2	2	2	2	2	1	2
D0069	08-06-2018	20	D0069	8	26	03-08-1991	3	1	2	13-11-2013	2	2	NA	NA	NA	2	2	2	2	2	2	2	1	2
D0070	08-06-2018	20	D0070	103	44	09-12-1973	3	1	6	16-04-2011	2	2	NA	NA	NA	99	3	2	2	2	2	2	1	2
D0071	08-06-2018	20	D0071	103	22	07-06-1996	3	1	1	18-10-2014	2	1	4	2	1	NA	5	2	1	2	2	2	1	1
E0056	08-06-2018	21	E0056	23	38	23-05-1980	2	1	1	13-05-2006	2	2	NA	NA	NA	2	2	2	2	2	2	2	1	2
E0057	08-06-2018	21	E0057	24	37	26-05-1981	2	1	1	09-02-2009	2	2	NA	NA	NA	2	2	1	2	2	2	2	1	2
E0058	08-06-2018	21	E0058	70	24	24-01-1994	1	2	NA	NA	2	2	NA	NA	NA	2	2	2	2	2	2	2	1	2
E0059	08-06-2018	21	E0059	70	46	08-11-1971	2	1	5	03-06-2009	2	2	NA	NA	NA	2	99	2	2	2	2	2	1	2
E0060	08-06-2018	21	E0060	70	45	01-12-1972	3	1	4	02-07-2002	2	2	NA	NA	NA	2	2	2	2	2	2	2	1	2
E0061	08-06-2018	21	E0061	70	22	09-05-1996	3	1	1	06-01-2015	2	2	NA	NA	NA	99	4	2	2	2	2	2	1	2
E0062	08-06-2018	21	E0062	70	19	30-04-1999	3	1	2	15-04-2012	2	2	NA	NA	NA	99	5	2	2	2	2	2	1	2
F0053	08-06-2018	20	F0053	9	34	10-08-1983	3	1	4	30-03-2012	2	2	NA	NA	NA	2	2	1	2	1	2	2	1	2
F0054	08-06-2018	20	F0054	9	25	27-08-1992	3	1	1	23-06-2017	2	2	NA	NA	NA	2	2	2	2	1	2	2	1	2
F0055	08-06-2018	20	F0055	103	37	17-06-1980	3	2	NA	NA	2	2	NA	NA	NA	99	2	2	2	1	2	2	1	2
F0056	08-06-2018	20	F0056	103	35	10-01-1983	3	1	4	01-11-2012	2	2	NA	NA	NA	2	99	1	2	1	2	2	1	2
F0057	08-06-2018	20	F0057	103	36	05-09-1981	1	1	3	25-04-2014	2	2	NA	NA	NA	2	99	2	2	2	2	2	1	2
F0058	08-06-2018	20	F0058	103	29	07-01-1989	3	1	3	04-04-2018	1	2	NA	NA	NA	2	99	2	2	2	2	2	1	2
F0059	08-06-2018	20	F0059	103	25	05-12-1992	3	1	1	10-05-2018	1	2	NA	NA	NA	2	99	2	2	2	2	2	1	2
H0057	08-06-2018	21	H0057	23	32	29-05-1986	3	1	3	09-09-2016	2	2	NA	NA	NA	2	3	2	2	2	2	2	1	2
H0058	08-06-2018	21	H0058	24	18	29-03-2000	1	1	1	22-01-2016	2	2	NA	NA	NA	2	3	2	2	2	2	2	1	2
H0059	08-06-2018	21	H0059	70	19	25-07-1998	3	1	2	27-08-2017	1	2	NA	NA	NA	2	3	2	2	2	2	2	1	2
H0060	08-06-2018	21	H0060	70	19	09-09-1998	3	1	1	01-07-2017	1	2	NA	NA	NA	2	6	2	2	2	2	2	1	2
H0061	08-06-2018	21	H0061	70	18	30-11-1999	3	1	1	04-10-2017	1	2	NA	NA	NA	2	2	2	2	2	2	2	1	2
J0056	08-06-2018	22	J0056	64	21	04-08-1996	1	2	NA	NA	2	2	NA	NA	NA	2	2	2	2	1	2	2	1	2
J0057	08-06-2018	22	J0057	64	28	05-12-1989	3	2	NA	NA	2	2	NA	NA	NA	99	4	2	1	2	2	2	1	1
J0058	08-06-2018	22	J0058	64	44	05-12-1973	3	1	3	02-10-2005	2	2	NA	NA	NA	2	3	2	2	1	2	2	1	2
J0059	08-06-2018	22	J0059	64	49	10-03-1969	2	1	3	11-12-1998	2	2	NA	NA	NA	2	3	2	2	2	2	2	1	2
J0060	08-06-2018	22	J0060	64	23	12-04-1995	3	1	1	02-01-2017	2	2	NA	NA	NA	2	2	2	2	1	2	2	1	2
J0061	08-06-2018	22	J0061	64	31	31-12-1986	1	1	1	08-05-2009	2	2	NA	NA	NA	99	5	2	2	1	2	2	1	2
J0062	08-06-2018	22	J0062	64	36	06-05-1982	3	1	3	31-01-2015	2	2	NA	NA	NA	2	2	1	2	1	2	2	1	2
J0063	08-06-2018	22	J0063	64	38	26-12-1979	3	1	4	10-02-2013	2	2	NA	NA	NA	2	2	2	2	1	2	2	2	2
J0064	08-06-2018	22	J0064	64	19	28-05-1999	1	2	NA	NA	2	2	NA	NA	NA	2	3	2	2	1	2	2	1	2
J0065	08-06-2018	22	J0065	64	25	26-03-1993	1	2	NA	NA	2	2	NA	NA	NA	2	4	2	2	2	2	2	1	2
J0066	08-06-2018	22	J0066	63	38	29-10-1979	2	1	3	14-12-2008	2	2	NA	NA	NA	2	3	1	2	1	2	2	1	2
K0062	08-06-2018	24	K0062	56	25	05-03-1993	3	1	2	02-03-2016	2	1	6	2	2	NA	5	1	1	2	2	2	1	1
K0063	08-06-2018	24	K0063	56	24	21-11-1993	1	1	1	14-09-2013	2	2	NA	NA	NA	2	2	1	2	2	2	2	1	2
K0064	08-06-2018	24	K0064	56	30	20-11-1987	3	1	1	26-12-2008	2	2	NA	NA	NA	2	2	2	2	1	2	2	1	2
K0065	08-06-2018	24	K0065	56	19	20-12-1998	3	2	NA	NA	2	2	NA	NA	NA	1	4	2	1	1	1	2	1	1
K0066	08-06-2018	24	K0066	54	39	04-04-1979	3	1	4	23-04-2015	2	2	NA	NA	NA	2	99	1	2	2	2	2	1	2
K0067	08-06-2018	24	K0067	54	31	05-09-1986	3	1	2	09-12-2013	2	2	NA	NA	NA	2	2	1	2	2	2	2	1	2
K0068	08-06-2018	24	K0068	54	26	14-05-1992	3	1	3	04-04-2015	2	2	NA	NA	NA	2	4	2	2	2	2	2	1	2
K0069	08-06-2018	24	K0069	57	47	16-09-1970	3	1	3	26-09-2000	2	2	NA	NA	NA	2	2	2	2	2	2	2	1	2
K0070	08-06-2018	24	K0070	57	22	03-11-1995	3	1	1	28-03-2014	2	2	NA	NA	NA	2	2	1	2	1	2	2	1	2
M0077	08-06-2018	23	M0077	36	25	02-08-1992	3	1	4	12-01-2017	1	2	NA	NA	NA	2	99	2	2	2	2	2	2	2
M0078	08-06-2018	23	M0078	27	23	06-09-1994	1	1	1	22-12-2012	2	2	NA	NA	NA	2	2	2	2	2	2	2	1	2
M0079	08-06-2018	23	M0079	27	24	20-08-1993	1	1	1	15-06-2016	2	2	NA	NA	NA	2	2	2	1	1	1	1	1	2
M0080	08-06-2018	23	M0080	27	19	05-11-1998	3	1	2	01-10-2013	2	2	NA	NA	NA	99	3	2	2	2	1	2	1	2
M0081	08-06-2018	23	M0081	25	43	14-08-1974	2	1	7	20-05-2014	1	2	NA	NA	NA	2	99	2	2	2	2	2	1	2
M0082	08-06-2018	23	M0082	25	42	20-01-1976	3	1	5	10-05-2014	2	2	NA	NA	NA	2	2	2	2	2	2	2	1	2
M0083	08-06-2018	23	M0083	25	36	18-03-1982	2	1	5	05-08-2017	1	2	NA	NA	NA	2	99	2	2	2	2	2	1	2
M0084	08-06-2018	23	M0084	25	25	31-12-1992	3	1	1	09-06-2015	2	2	NA	NA	NA	99	5	2	2	2	1	2	1	2
N0043	08-06-2018	23	N0043	27	40	31-01-1978	3	1	6	11-09-2013	2	2	NA	NA	NA	2	2	2	2	1	2	2	1	2
N0044	08-06-2018	23	N0044	27	33	19-09-1984	3	1	3	21-08-2017	1	2	NA	NA	NA	99	2	2	2	1	2	2	1	2
N0045	08-06-2018	23	N0045	27	26	21-11-1991	3	1	1	12-01-2011	2	1	5	2	2	NA	5	2	1	1	2	2	1	1
N0046	08-06-2018	23	N0046	27	43	29-05-1975	3	1	3	12-12-1999	2	1	8	2	2	NA	6	2	1	1	2	2	1	1
N0047	08-06-2018	23	N0047	27	31	23-04-1987	3	1	3	06-12-2017	1	2	NA	NA	NA	2	99	1	2	2	2	2	1	2
N0048	08-06-2018	23	N0048	27	25	02-10-1992	3	1	4	22-08-2014	2	2	NA	NA	NA	2	2	2	2	2	2	2	1	2
N0049	08-06-2018	23	N0049	27	20	08-10-1997	1	1	1	15-08-2017	1	2	NA	NA	NA	99	99	2	2	1	2	2	1	2
N0050	08-06-2018	23	N0050	27	20	26-10-1997	3	1	1	02-09-2017	1	2	NA	NA	NA	99	99	2	2	2	2	2	1	2
N0051	08-06-2018	23	N0051	25	32	01-08-1985	3	2	NA	NA	2	2	NA	NA	NA	2	2	2	2	2	2	2	1	2
N0052	08-06-2018	23	N0052	25	30	07-08-1987	2	1	4	17-06-2013	2	1	5	2	2	NA	5	2	1	1	1	1	1	1
N0053	08-06-2018	23	N0053	25	28	29-01-1990	3	1	3	13-11-2015	2	2	NA	NA	NA	2	2	2	2	2	2	2	1	2
A0071	11-06-2018	24	A0071	59	23	17-05-1995	3	1	1	13-04-2013	2	1	4	2	1	NA	5	1	1	1	2	2	1	1
A0072	11-06-2018	24	A0072	59	32	24-09-1985	3	1	3	10-11-2014	2	2	NA	NA	NA	2	2	1	2	2	2	2	1	2
A0073	11-06-2018	24	A0073	59	20	26-07-1997	3	1	1	05-10-2014	2	2	NA	NA	NA	99	2	1	2	2	2	2	1	2
A0074	11-06-2018	24	A0074	28A	34	18-07-1983	3	1	2	07-02-2015	2	2	NA	NA	NA	2	2	2	2	1	2	2	2	2
A0075	11-06-2018	24	A0075	28	23	25-11-1994	3	2	NA	NA	2	2	NA	NA	NA	2	2	2	2	2	2	2	2	2
A0076	11-06-2018	24	A0076	28	41	13-09-1976	3	1	7	05-10-2012	2	2	NA	NA	NA	2	2	2	2	2	2	2	1	2
A0077	11-06-2018	24	A0077	28	29	26-08-1988	2	1	2	29-01-2010	2	2	NA	NA	NA	99	3	2	2	2	2	2	1	2
A0078	11-06-2018	24	A0078	29	29	29-03-1989	3	1	2	24-01-2017	2	2	NA	NA	NA	2	99	2	2	2	2	2	1	2
A0079	11-06-2018	24	A0079	25	38	17-10-1979	1	1	4	24-06-2015	2	2	NA	NA	NA	2	2	1	2	2	2	2	1	2
B0082	11-06-2018	23	B0082	23	28	03-03-1990	3	1	4	21-03-2017	1	2	NA	NA	NA	2	2	2	1	1	1	2	1	2
B0083	11-06-2018	23	B0083	23	25	05-02-1993	3	1	3	05-06-2016	2	2	NA	NA	NA	2	99	2	2	1	2	2	1	2
B0084	11-06-2018	23	B0084	23	46	31-05-1972	3	1	2	05-09-2013	2	2	NA	NA	NA	2	2	2	2	2	2	2	1	2
B0085	11-06-2018	23	B0085	23	38	01-04-1980	3	1	1	21-08-2004	2	2	NA	NA	NA	2	2	2	2	2	2	2	1	2
B0086	11-06-2018	23	B0086	18	26	30-10-1991	1	2	NA	NA	2	2	NA	NA	NA	2	3	1	2	2	2	2	1	2
B0087	11-06-2018	23	B0087	18	31	31-01-1987	3	1	1	05-03-2008	2	1	33	1	1	NA	6	1	1	1	1	2	1	1
B0088	11-06-2018	23	B0088	1	26	08-08-1991	3	1	1	11-11-2014	2	2	NA	NA	NA	2	2	2	2	1	2	2	1	2
B0089	11-06-2018	23	B0089	1	37	26-07-1980	1	1	4	14-12-2015	2	2	NA	NA	NA	2	3	2	2	1	2	1	1	2
C0066	11-06-2018	22	C0066	62	35	28-02-1983	1	2	NA	NA	2	2	NA	NA	NA	2	2	2	2	2	2	2	1	2
C0067	11-06-2018	22	C0067	62	30	30-06-1987	3	1	2	01-08-2011	2	2	NA	NA	NA	2	2	2	2	1	1	1	1	2
C0068	11-06-2018	22	C0068	62	35	24-04-1983	2	1	1	12-10-2010	2	2	NA	NA	NA	2	3	1	2	1	2	1	1	2
C0069	11-06-2018	22	C0069	62	43	25-01-1975	3	1	4	29-05-2011	2	2	NA	NA	NA	2	3	2	2	1	2	2	1	2
C0070	11-06-2018	22	C0070	62	19	08-10-1998	1	2	NA	NA	2	2	NA	NA	NA	2	99	2	2	2	2	2	1	2
C0071	11-06-2018	22	C0071	62	22	08-09-1995	3	1	2	04-11-2017	1	2	NA	NA	NA	2	3	2	2	1	2	2	1	2
C0072	11-06-2018	22	C0072	62	23	16-04-1995	3	1	1	07-07-2016	2	2	NA	NA	NA	2	2	2	2	2	2	2	1	2
C0073	11-06-2018	22	C0073	62	43	17-06-1974	3	1	7	16-03-2016	2	2	NA	NA	NA	2	2	2	2	2	2	2	1	2
C0074	11-06-2018	22	C0074	62	46	03-12-1971	5	1	4	07-06-1999	2	2	NA	NA	NA	2	5	2	2	1	1	2	1	2
C0075	11-06-2018	22	C0075	62	26	28-04-1992	2	1	1	12-02-2014	2	2	NA	NA	NA	99	3	2	2	1	2	2	1	2
C0076	11-06-2018	22	C0076	62	18	25-08-1999	3	1	1	02-02-2018	1	2	NA	NA	NA	2	2	2	2	2	2	2	1	2
C0077	11-06-2018	22	C0077	62	19	27-03-1999	1	2	NA	NA	2	2	NA	NA	NA	2	3	1	2	2	2	2	1	2
D0072	11-06-2018	20	D0072	61	18	20-07-1999	3	1	1	22-10-2016	2	1	7	2	2	NA	6	1	2	1	2	2	2	1
D0073	11-06-2018	20	D0073	61	36	11-09-1981	1	1	6	20-05-2015	2	2	NA	NA	NA	2	3	2	2	2	2	2	1	2
D0074	11-06-2018	20	D0074	62	27	02-12-1990	3	1	3	03-10-2016	1	2	NA	NA	NA	99	2	2	2	2	2	2	1	2
D0075	11-06-2018	20	D0075	62	23	05-02-1995	3	1	1	05-02-2018	1	2	NA	NA	NA	2	99	2	2	2	2	2	1	2
D0076	11-06-2018	20	D0076	62	24	23-08-1993	3	1	2	07-07-2014	2	2	NA	NA	NA	99	2	2	2	2	2	2	1	2
D0077	11-06-2018	20	D0077	62	31	05-01-1987	3	1	4	21-03-2014	2	2	NA	NA	NA	2	99	2	2	2	1	1	1	2
E0063	11-06-2018	21	E0063	70	28	27-05-1990	1	1	3	03-01-2014	2	2	NA	NA	NA	99	4	2	2	2	2	2	1	2
E0064	11-06-2018	21	E0064	70	23	27-05-1995	3	1	2	13-05-2016	2	2	NA	NA	NA	2	99	2	2	2	2	2	2	2
E0065	11-06-2018	21	E0065	70	35	22-12-1982	3	1	2	14-04-2010	2	2	NA	NA	NA	2	2	2	2	2	2	2	1	2
E0066	11-06-2018	21	E0066	70	44	21-04-1974	3	1	7	23-08-2012	2	2	NA	NA	NA	2	99	2	2	2	2	2	1	2
E0067	11-06-2018	21	E0067	70	19	24-12-1998	1	2	NA	NA	2	2	NA	NA	NA	2	2	2	2	2	2	2	1	2
E0068	11-06-2018	21	E0068	70	23	04-02-1995	1	1	1	13-07-2014	2	2	NA	NA	NA	2	2	2	2	2	2	2	1	2
E0069	11-06-2018	21	E0069	65	20	07-11-1997	1	1	1	30-05-2013	2	2	NA	NA	NA	2	2	2	2	2	2	2	1	2
E0070	11-06-2018	21	E0070	65	48	09-08-1969	3	1	7	31-07-2010	2	2	NA	NA	NA	2	99	2	2	2	2	2	1	2
E0071	11-06-2018	21	E0071	64	34	23-07-1983	3	1	4	05-03-2014	2	2	NA	NA	NA	2	99	2	2	2	2	2	1	2
E0072	11-06-2018	21	E0072	64	34	30-01-1984	2	1	2	22-04-2010	2	2	NA	NA	NA	2	2	2	2	2	2	2	1	2
F0060	11-06-2018	20	F0060	61	45	16-01-1973	1	1	3	25-09-2009	2	2	NA	NA	NA	2	2	2	2	2	2	2	1	2
F0061	11-06-2018	20	F0061	61	19	27-10-1998	3	1	2	29-07-2017	1	2	NA	NA	NA	99	99	2	2	1	2	2	1	2
F0062	11-06-2018	20	F0062	61	20	16-07-1997	3	1	2	09-05-2015	2	2	NA	NA	NA	99	99	2	2	1	1	2	1	1
F0063	11-06-2018	20	F0063	62	20	21-02-1998	3	2	NA	NA	2	1	4	2	2	NA	5	1	1	2	2	2	1	1
F0064	11-06-2018	20	F0064	62	22	04-10-1995	3	1	1	25-11-2013	2	2	NA	NA	NA	2	2	2	2	1	2	2	1	2
F0065	11-06-2018	20	F0065	62	42	02-01-1976	3	1	6	12-06-2010	2	2	NA	NA	NA	2	2	2	2	1	2	2	1	2
H0062	11-06-2018	21	H0062	70	21	03-05-1997	3	1	1	10-07-2016	2	2	NA	NA	NA	2	3	2	2	2	2	2	1	1
H0063	11-06-2018	21	H0063	70	45	31-08-1972	2	1	3	07-02-2011	2	2	NA	NA	NA	2	99	2	2	2	2	2	1	2
H0064	11-06-2018	21	H0064	70	30	04-12-1987	2	1	3	04-02-2011	2	2	NA	NA	NA	2	99	1	2	2	2	2	1	2
H0065	11-06-2018	21	H0065	70	37	25-10-1980	3	1	3	30-10-2011	2	2	NA	NA	NA	2	99	2	2	2	2	2	1	2
H0066	11-06-2018	21	H0066	70	29	13-02-1989	3	1	2	24-07-2017	1	2	NA	NA	NA	2	3	2	2	2	2	2	1	2
H0067	11-06-2018	21	H0067	65	37	11-06-1981	2	1	5	03-02-2009	2	2	NA	NA	NA	2	3	1	2	2	2	1	1	2
H0068	11-06-2018	21	H0068	65	35	30-08-1982	1	1	1	03-04-2011	2	2	NA	NA	NA	2	3	2	2	2	1	2	1	2
H0069	11-06-2018	21	H0069	64	29	12-05-1989	2	1	4	21-04-2018	1	2	NA	NA	NA	2	2	1	2	2	2	2	1	2
H0070	11-06-2018	21	H0070	65	49	23-01-1969	2	1	6	24-08-2010	2	2	NA	NA	NA	2	99	1	2	1	1	2	1	2
J0067	11-06-2018	22	J0067	62	38	24-12-1979	3	1	3	23-04-2013	2	2	NA	NA	NA	2	3	1	2	1	2	2	1	2
J0068	11-06-2018	22	J0068	62	39	10-03-1979	3	1	2	05-02-2007	2	2	NA	NA	NA	2	3	2	2	2	2	2	1	2
J0069	11-06-2018	22	J0069	62	43	21-07-1974	3	1	3	23-11-2015	2	2	NA	NA	NA	2	2	2	2	1	2	2	2	2
J0070	11-06-2018	22	J0070	62	39	08-11-1978	2	1	3	01-03-2012	2	2	NA	NA	NA	2	3	2	2	2	2	2	1	2
J0071	11-06-2018	22	J0071	62	40	05-12-1977	3	1	4	24-06-2015	2	2	NA	NA	NA	2	3	2	2	2	2	2	1	2
J0072	11-06-2018	22	J0072	62	19	09-02-1999	1	2	NA	NA	2	2	NA	NA	NA	2	2	2	2	2	2	2	1	2
J0073	11-06-2018	22	J0073	62	26	10-12-1991	3	1	2	07-07-2017	1	2	NA	NA	NA	99	99	1	2	1	2	2	1	2
J0074	11-06-2018	22	J0074	62	22	23-06-1995	3	1	1	18-01-2018	1	2	NA	NA	NA	2	3	2	2	2	2	2	1	2
J0075	11-06-2018	22	J0075	62	23	22-08-1994	3	1	2	30-03-2018	1	2	NA	NA	NA	2	4	2	2	2	2	2	1	2
J0076	11-06-2018	22	J0076	62	36	15-04-1982	2	1	4	03-09-2011	2	2	NA	NA	NA	99	2	2	2	2	2	2	1	2
J0077	11-06-2018	22	J0077	62	40	21-03-1978	2	1	4	06-10-2010	2	2	NA	NA	NA	2	2	2	2	1	2	2	2	2
K0071	11-06-2018	24	K0071	59	48	16-10-1969	3	1	8	26-05-2008	2	2	NA	NA	NA	2	2	2	2	1	2	2	1	2
K0072	11-06-2018	24	K0072	59	27	05-05-1991	3	1	3	04-04-2014	2	2	NA	NA	NA	2	2	2	2	1	2	2	1	2
K0073	11-06-2018	24	K0073	28A	33	10-10-1984	3	1	3	21-11-2011	2	2	NA	NA	NA	2	2	2	2	1	2	2	1	2
K0074	11-06-2018	24	K0074	28	18	03-05-2000	1	2	NA	NA	2	2	NA	NA	NA	2	2	2	2	2	2	2	1	2
K0075	11-06-2018	24	K0075	28	32	26-04-1986	3	1	2	06-10-2013	2	2	NA	NA	NA	99	2	2	2	2	2	2	1	2
K0076	11-06-2018	24	K0076	28	39	24-06-1978	2	1	4	12-10-2015	2	2	NA	NA	NA	2	2	2	2	2	2	2	1	2
K0077	11-06-2018	24	K0077	28	49	27-12-1968	2	1	6	11-05-2012	2	2	NA	NA	NA	99	2	1	2	2	2	2	1	2
K0078	11-06-2018	24	K0078	29	37	01-11-1980	3	1	4	12-11-2017	1	2	NA	NA	NA	2	2	2	2	2	2	2	1	2
K0079	11-06-2018	24	K0079	29	22	03-04-1996	1	1	2	15-12-2017	2	2	NA	NA	NA	99	2	2	1	2	2	2	1	2
K0080	11-06-2018	24	K0080	29	18	02-10-1999	1	2	NA	NA	2	2	NA	NA	NA	2	2	2	2	2	2	2	2	2
K0081	11-06-2018	24	K0081	29	19	02-03-1999	1	2	NA	NA	2	2	NA	NA	NA	2	2	2	2	2	2	2	1	2
M0085	11-06-2018	23	M0085	23	45	11-10-1972	3	1	6	02-03-2007	2	2	NA	NA	NA	2	6	2	2	2	2	2	1	2
M0086	11-06-2018	23	M0086	23	28	06-05-1990	3	1	3	16-09-2013	2	2	NA	NA	NA	2	2	1	2	1	2	2	1	2
M0087	11-06-2018	23	M0087	23	24	22-09-1993	3	1	1	10-04-2010	2	2	NA	NA	NA	2	2	2	2	2	2	2	2	2
M0088	11-06-2018	23	M0088	23	38	11-01-1980	1	1	4	10-03-2010	2	2	NA	NA	NA	2	2	2	2	2	2	2	2	2
M0089	11-06-2018	23	M0089	23	41	16-10-1976	3	1	5	07-10-2016	1	2	NA	NA	NA	99	2	2	2	2	2	2	1	2
M0090	11-06-2018	23	M0090	17	32	25-03-1986	4	1	2	12-07-2017	1	2	NA	NA	NA	2	99	2	2	2	2	2	1	2
M0091	11-06-2018	23	M0091	15	19	18-03-1999	1	2	NA	NA	2	2	NA	NA	NA	2	2	2	2	2	2	2	1	2
M0092	11-06-2018	23	M0092	18	20	25-04-1998	1	2	NA	NA	2	2	NA	NA	NA	2	2	2	2	2	2	2	1	2
M0093	11-06-2018	23	M0093	18	36	21-04-1982	3	1	3	10-08-2013	2	2	NA	NA	NA	2	2	1	1	1	1	1	1	2
M0094	11-06-2018	23	M0094	18	28	06-01-1990	2	1	2	24-08-2010	2	2	NA	NA	NA	2	2	1	2	2	2	2	1	2
N0054	11-06-2018	23	N0054	23	41	03-11-1976	1	1	4	18-09-2016	2	2	NA	NA	NA	2	2	2	2	1	1	1	1	2
N0055	11-06-2018	23	N0055	23	19	30-08-1998	3	1	1	19-03-2015	2	1	8	2	1	NA	6	2	1	1	2	2	1	1
N0056	11-06-2018	23	N0056	23	36	13-10-1981	2	1	3	08-06-2014	2	2	NA	NA	NA	99	2	2	2	1	2	2	1	2
N0057	11-06-2018	23	N0057	23	35	29-01-1983	2	1	4	15-07-2015	2	2	NA	NA	NA	99	99	1	2	1	2	2	1	2
N0058	11-06-2018	23	N0058	23	18	20-11-1999	1	1	2	04-05-2018	1	2	NA	NA	NA	2	99	2	1	2	2	2	1	2
N0059	11-06-2018	23	N0059	23	28	02-09-1989	3	1	2	09-07-2017	1	2	NA	NA	NA	99	99	2	2	1	2	2	1	2
N0060	11-06-2018	23	N0060	18	28	02-03-1990	2	1	2	14-07-2006	2	1	5	2	1	NA	5	2	2	1	2	2	1	1
N0061	11-06-2018	23	N0061	18	22	19-07-1995	2	1	1	21-09-2015	2	2	NA	NA	NA	99	2	2	2	1	2	2	1	2
N0062	11-06-2018	23	N0062	18	33	26-08-1984	3	1	4	16-09-2005	2	2	NA	NA	NA	99	2	2	2	1	2	2	1	2
A0080	12-06-2018	24	A0080	14	46	19-01-1972	2	1	3	22-02-2005	2	2	NA	NA	NA	2	2	2	2	2	2	2	1	2
A0081	12-06-2018	24	A0081	14	34	30-06-1983	3	1	3	09-10-2010	2	2	NA	NA	NA	2	99	2	2	2	2	2	1	2
A0082	12-06-2018	24	A0082	14	32	18-09-1985	3	1	2	09-08-2017	1	2	NA	NA	NA	2	2	2	2	2	2	2	1	2
A0083	12-06-2018	24	A0083	14	30	14-05-1988	3	1	3	21-07-2015	2	1	7	2	2	NA	6	2	1	1	2	2	1	1
A0084	12-06-2018	24	A0084	13	27	21-08-1990	3	1	3	17-09-2014	2	2	NA	NA	NA	2	2	2	2	2	2	2	1	2
A0085	12-06-2018	24	A0085	13	43	25-12-1974	3	1	2	24-06-2000	2	2	NA	NA	NA	2	99	2	2	2	2	2	1	2
A0086	12-06-2018	24	A0086	14	28	25-07-1989	3	1	3	09-01-2014	2	2	NA	NA	NA	2	2	2	2	2	2	2	1	2
A0087	12-06-2018	24	A0087	11	43	28-11-1974	3	1	7	07-03-2016	2	2	NA	NA	NA	2	99	2	2	1	1	2	1	2
A0088	12-06-2018	24	A0088	13	35	28-03-1983	3	1	2	28-02-2016	2	2	NA	NA	NA	2	2	2	2	2	2	2	1	2
A0089	12-06-2018	24	A0089	13	26	19-11-1991	3	1	1	17-03-2012	2	2	NA	NA	NA	99	3	1	2	2	2	2	1	2
B0090	12-06-2018	23	B0090	1	40	15-11-1977	3	1	3	29-05-2014	2	2	NA	NA	NA	2	2	2	2	1	2	2	1	2
B0091	12-06-2018	23	B0091	1	36	08-07-1981	1	1	4	09-10-2012	2	2	NA	NA	NA	2	2	1	2	2	2	2	1	2
B0092	12-06-2018	23	B0092	1	20	29-08-1997	3	1	1	02-08-2017	2	2	NA	NA	NA	2	2	2	2	2	2	2	1	2
B0093	12-06-2018	23	B0093	1	41	02-02-1977	3	1	4	06-04-2012	2	2	NA	NA	NA	2	2	2	2	2	2	2	1	2
B0094	12-06-2018	23	B0094	1	34	15-11-1983	3	1	2	18-12-2017	1	2	NA	NA	NA	2	3	2	1	2	1	2	1	2
B0095	12-06-2018	23	B0095	34	33	04-03-1985	3	1	4	12-11-2015	2	2	NA	NA	NA	2	2	2	2	2	2	2	1	2
B0096	12-06-2018	23	B0096	34	20	25-06-1997	3	1	1	09-03-2017	1	2	NA	NA	NA	2	99	2	1	2	2	2	1	2
B0097	12-06-2018	23	B0097	34	24	02-07-1993	3	1	2	27-09-2014	2	2	NA	NA	NA	2	2	2	2	2	2	2	1	2
B0098	12-06-2018	23	B0098	34	26	19-11-1991	3	1	3	05-02-2015	2	2	NA	NA	NA	2	3	2	2	2	2	2	1	2
B0099	12-06-2018	23	B0099	35	26	10-07-1991	3	1	3	11-04-2014	2	2	NA	NA	NA	2	2	2	2	2	2	2	1	2
C0078	12-06-2018	22	C0078	75	37	05-01-1981	3	1	4	27-09-2012	2	2	NA	NA	NA	2	3	2	2	2	2	2	1	2
C0079	12-06-2018	22	C0079	75	46	04-04-1972	3	1	5	11-10-2011	2	2	NA	NA	NA	99	2	2	2	2	2	2	1	2
C0080	12-06-2018	22	C0080	75	24	02-10-1993	1	2	NA	NA	2	2	NA	NA	NA	2	2	2	2	2	2	2	1	2
C0081	12-06-2018	22	C0081	75	43	09-07-1974	1	1	3	11-05-2011	2	2	NA	NA	NA	2	2	2	2	1	2	2	1	2
C0082	12-06-2018	22	C0082	75	39	10-09-1978	2	1	6	26-09-2010	2	2	NA	NA	NA	2	2	2	1	2	1	2	1	2
C0083	12-06-2018	22	C0083	66	41	15-05-1977	2	1	3	14-09-2016	2	2	NA	NA	NA	2	2	2	2	1	2	2	1	2
C0084	12-06-2018	22	C0084	69	36	18-04-1982	3	1	3	17-01-2014	2	2	NA	NA	NA	2	2	1	2	1	2	2	1	2
C0085	12-06-2018	22	C0085	69	34	04-06-1984	3	1	2	17-05-2011	2	2	NA	NA	NA	99	3	2	1	1	2	2	1	1
C0086	12-06-2018	22	C0086	69	20	16-04-1998	1	1	1	10-11-2017	1	2	NA	NA	NA	2	3	2	2	2	2	2	1	2
C0087	12-06-2018	22	C0087	69	22	21-02-1996	1	2	NA	NA	2	2	NA	NA	NA	2	2	1	2	2	2	2	1	2
C0088	12-06-2018	22	C0088	69	18	28-10-1999	1	2	NA	NA	2	2	NA	NA	NA	2	3	1	2	2	2	2	1	2
D0078	12-06-2018	20	D0078	34	38	10-09-1979	1	1	3	26-02-2007	2	2	NA	NA	NA	2	99	2	2	2	2	2	1	2
D0079	12-06-2018	20	D0079	34	41	11-04-1977	3	1	4	12-07-2013	2	2	NA	NA	NA	2	3	2	2	2	2	2	1	2
D0080	12-06-2018	20	D0080	34	42	06-05-1976	3	1	5	06-01-2013	2	2	NA	NA	NA	2	4	2	2	2	2	2	1	2
D0081	12-06-2018	20	D0081	36	26	11-06-1992	1	1	1	01-09-2014	2	2	NA	NA	NA	2	2	2	2	2	2	2	1	2
D0082	12-06-2018	20	D0082	42	26	29-04-1992	3	1	2	18-10-2016	2	2	NA	NA	NA	2	4	2	2	2	2	2	1	2
D0083	12-06-2018	20	D0083	42	33	17-11-1984	1	1	1	20-06-2013	2	2	NA	NA	NA	2	2	1	2	2	2	2	1	2
D0084	12-06-2018	20	D0084	42	49	28-05-1969	1	1	5	16-09-2004	2	2	NA	NA	NA	2	1	2	2	2	2	2	1	2
E0073	12-06-2018	21	E0073	14	20	13-10-1997	1	1	1	13-10-2015	2	2	NA	NA	NA	99	2	2	2	2	2	2	1	2
E0074	12-06-2018	21	E0074	14	49	01-07-1968	3	1	4	13-12-2006	2	2	NA	NA	NA	2	99	2	2	2	2	2	1	2
E0075	12-06-2018	21	E0075	15	30	04-01-1988	3	1	2	19-12-2012	2	2	NA	NA	NA	99	4	2	2	2	2	2	1	2
E0076	12-06-2018	21	E0076	15	30	18-10-1987	3	1	1	17-09-2008	2	1	3	2	1	NA	4	2	1	2	2	2	1	1
E0077	12-06-2018	21	E0077	16	19	29-04-1999	3	2	NA	NA	2	2	NA	NA	NA	2	2	2	2	2	2	2	1	2
F0066	12-06-2018	20	F0066	34	24	16-04-1994	3	1	2	02-10-2016	2	2	NA	NA	NA	99	2	2	2	2	1	1	1	2
F0067	12-06-2018	20	F0067	34	25	16-01-1993	3	1	2	27-03-2015	2	2	NA	NA	NA	2	3	2	2	2	2	2	1	2
F0068	12-06-2018	20	F0068	34	21	28-02-1997	3	1	3	09-06-2018	1	2	NA	NA	NA	2	99	2	2	1	2	2	1	1
F0069	12-06-2018	20	F0069	36	22	01-07-1995	3	1	1	25-04-2013	2	1	5	2	2	NA	5	1	1	1	2	2	1	1
F0070	12-06-2018	20	F0070	36	34	19-06-1983	3	1	1	13-11-2005	2	2	NA	NA	NA	2	2	2	2	1	2	2	1	2
H0071	12-06-2018	21	H0071	14	18	12-06-2000	1	2	NA	NA	2	2	NA	NA	NA	2	3	2	2	2	2	2	1	2
H0072	12-06-2018	21	H0072	14	24	09-12-1993	3	1	5	06-10-2017	1	2	NA	NA	NA	2	99	2	2	2	2	2	1	2
H0073	12-06-2018	21	H0073	15	49	16-08-1968	3	1	4	28-09-1997	2	2	NA	NA	NA	2	99	2	2	2	2	2	1	2
H0074	12-06-2018	21	H0074	15	27	22-10-1990	3	1	3	07-09-2016	2	2	NA	NA	NA	2	2	2	2	2	2	2	1	2
H0075	12-06-2018	21	H0075	41	19	13-01-1999	3	2	NA	NA	2	2	NA	NA	NA	2	99	2	2	2	1	2	1	2
H0076	12-06-2018	21	H0076	16	24	11-02-1994	3	1	3	07-03-2013	2	2	NA	NA	NA	2	3	2	2	1	2	2	1	2
J0078	12-06-2018	22	J0078	66	25	29-06-1992	3	1	1	16-09-2014	2	1	6	2	2	NA	5	2	1	1	2	2	2	1
J0079	12-06-2018	22	J0079	66	28	04-01-1990	3	1	1	05-12-2011	2	2	NA	NA	NA	2	3	2	2	2	2	2	1	2
J0080	12-06-2018	22	J0080	66	25	09-03-1993	1	1	4	31-03-2016	2	2	NA	NA	NA	2	4	2	2	2	2	2	1	2
J0081	12-06-2018	22	J0081	66	25	30-10-1992	1	2	NA	NA	2	2	NA	NA	NA	2	2	2	2	2	2	2	2	2
J0082	12-06-2018	22	J0082	66	44	30-06-1973	3	1	3	08-03-2009	2	2	NA	NA	NA	2	2	2	2	1	2	2	1	2
J0083	12-06-2018	22	J0083	66	39	13-03-1979	2	1	2	20-01-2017	1	2	NA	NA	NA	2	3	2	2	1	2	2	1	2
J0084	12-06-2018	22	J0084	67	31	12-01-1987	2	1	3	28-02-2013	2	2	NA	NA	NA	2	2	1	2	1	2	2	1	2
J0085	12-06-2018	22	J0085	67	25	24-01-1993	1	1	1	31-05-2012	2	2	NA	NA	NA	99	3	2	2	2	2	2	1	2
J0086	12-06-2018	22	J0086	67	28	21-03-1990	3	2	NA	NA	2	2	NA	NA	NA	2	4	2	2	1	2	2	1	2
J0087	12-06-2018	22	J0087	67	27	19-01-1991	3	1	1	21-07-2012	2	2	NA	NA	NA	2	3	2	2	2	2	2	1	2
J0088	12-06-2018	22	J0088	67	20	20-01-1998	3	1	1	16-06-2017	1	2	NA	NA	NA	2	99	2	2	2	2	2	1	2
J0089	12-06-2018	22	J0089	67	30	16-08-1987	3	1	2	07-05-2018	1	2	NA	NA	NA	2	99	2	2	1	2	2	1	2
K0082	12-06-2018	24	K0082	14	26	29-04-1992	4	1	1	10-11-2016	2	2	NA	NA	NA	2	2	2	2	2	2	2	1	2
K0083	12-06-2018	24	K0083	14	31	06-11-1986	3	1	2	07-08-2016	1	2	NA	NA	NA	2	99	2	2	2	2	2	1	2
K0084	12-06-2018	24	K0084	14	36	27-09-1981	3	1	3	05-12-2013	2	2	NA	NA	NA	99	2	2	2	2	2	2	1	2
K0085	12-06-2018	24	K0085	14	20	25-08-1997	3	1	1	05-04-2016	2	2	NA	NA	NA	99	2	2	2	2	2	2	1	2
K0086	12-06-2018	24	K0086	14	21	11-01-1997	3	1	2	18-01-2017	1	2	NA	NA	NA	2	99	2	2	1	2	2	1	2
K0087	12-06-2018	24	K0087	14	33	30-09-1984	1	1	1	19-09-2014	2	2	NA	NA	NA	2	2	1	2	2	2	2	1	2
K0088	12-06-2018	24	K0088	13	28	09-09-1989	4	2	NA	NA	2	2	NA	NA	NA	2	2	2	2	2	2	2	1	2
K0089	12-06-2018	24	K0089	13	21	26-08-1996	3	1	3	24-11-2016	2	2	NA	NA	NA	99	2	2	1	1	2	1	1	1
K0090	12-06-2018	24	K0090	13	27	17-11-1990	1	1	1	03-05-2012	2	2	NA	NA	NA	2	4	2	2	1	2	2	1	2
K0091	12-06-2018	24	K0091	13	21	07-08-1996	3	1	2	19-07-2016	2	2	NA	NA	NA	2	2	2	2	2	2	2	1	2
K0092	12-06-2018	24	K0092	13	18	03-09-1999	1	2	NA	NA	2	2	NA	NA	NA	2	2	1	2	2	2	2	1	2
K0093	12-06-2018	24	K0093	13	20	03-12-1997	3	1	2	07-04-2016	1	2	NA	NA	NA	2	2	2	2	2	2	2	1	2
M0095	12-06-2018	23	M0095	18	26	20-09-1991	4	1	1	01-03-2012	2	2	NA	NA	NA	2	3	2	2	2	1	2	1	2
M0096	12-06-2018	23	M0096	18	26	20-09-1991	3	1	2	28-07-2009	2	2	NA	NA	NA	99	3	2	2	1	2	1	1	2
M0097	12-06-2018	23	M0097	18	28	01-11-1989	3	1	2	12-11-2011	2	2	NA	NA	NA	2	2	1	1	1	2	2	1	2
M0098	12-06-2018	23	M0098	18	33	25-12-1984	4	1	2	26-01-2013	2	2	NA	NA	NA	2	2	1	2	1	2	2	1	2
M0099	12-06-2018	23	M0099	18	20	03-03-1998	3	1	2	24-01-2017	1	2	NA	NA	NA	99	3	2	2	2	2	2	1	2
M0100	12-06-2018	23	M0100	18	21	01-07-1996	1	2	NA	NA	2	2	NA	NA	NA	2	2	1	2	1	2	2	1	2
M0101	12-06-2018	23	M0101	18	37	15-04-1981	1	2	NA	NA	2	2	NA	NA	NA	99	3	2	2	1	2	2	1	2
M0102	12-06-2018	23	M0102	35	18	30-12-1999	3	2	NA	NA	2	1	5	2	1	NA	5	2	1	1	2	2	1	1
M0103	12-06-2018	23	M0103	35	48	23-11-1969	3	1	7	23-10-2006	2	2	NA	NA	NA	2	99	2	2	2	2	2	1	2
M0104	12-06-2018	23	M0104	35	30	25-01-1988	4	1	2	12-07-2012	2	1	4	2	1	NA	5	2	1	1	2	2	1	1
M0105	12-06-2018	23	M0105	35	18	09-04-2000	1	2	NA	NA	2	2	NA	NA	NA	99	2	2	2	2	2	2	1	2
N0063	12-06-2018	23	N0063	1	27	15-06-1990	3	1	2	20-07-2016	2	2	NA	NA	NA	99	2	2	2	2	2	2	1	2
N0064	12-06-2018	23	N0064	1	27	01-04-1991	3	1	4	14-07-2015	2	2	NA	NA	NA	2	2	2	2	1	2	2	1	2
N0065	12-06-2018	23	N0065	1	32	28-12-1985	3	1	1	13-12-2009	2	1	3	2	1	NA	4	1	1	1	1	2	1	1
N0066	12-06-2018	23	N0066	34	35	01-07-1982	3	1	4	05-11-2016	1	2	NA	NA	NA	2	2	2	2	1	2	2	1	1
N0067	12-06-2018	23	N0067	34	29	15-02-1989	3	1	3	19-12-2014	2	2	NA	NA	NA	2	99	2	2	2	2	2	1	2
N0068	12-06-2018	23	N0068	34	28	30-01-1990	2	1	3	07-09-2016	2	2	NA	NA	NA	99	2	2	2	2	2	2	1	2
N0069	12-06-2018	23	N0069	34	24	22-11-1993	3	1	3	28-09-2015	2	2	NA	NA	NA	99	2	2	2	2	1	2	1	1
N0070	12-06-2018	23	N0070	35	22	21-06-1995	3	1	2	29-10-2016	2	2	NA	NA	NA	99	99	2	2	2	2	2	1	2
N0071	12-06-2018	23	N0071	35	19	08-10-1998	1	2	NA	NA	2	2	NA	NA	NA	99	2	2	2	2	2	2	1	2
A0090	13-06-2018	24	A0090	83	23	08-04-1995	4	1	1	28-07-2017	2	2	NA	NA	NA	2	2	2	2	2	2	2	1	2
A0091	13-06-2018	24	A0091	83	25	13-10-1992	2	1	2	20-06-2017	1	2	NA	NA	NA	2	2	2	2	2	2	2	1	2
A0092	13-06-2018	24	A0092	87	25	03-02-1993	1	1	2	02-08-2017	1	2	NA	NA	NA	2	2	2	2	2	2	2	2	2
A0093	13-06-2018	24	A0093	87	22	01-08-1995	1	2	NA	NA	2	2	NA	NA	NA	2	3	2	2	2	2	2	1	2
A0094	13-06-2018	24	A0094	87	22	20-08-1995	3	1	1	02-12-2015	2	2	NA	NA	NA	2	2	1	2	2	2	2	1	2
A0095	13-06-2018	24	A0095	87	27	14-06-1990	3	1	3	05-04-2012	2	2	NA	NA	NA	2	3	1	2	2	2	2	1	2
A0096	13-06-2018	24	A0096	87	26	21-03-1992	3	1	3	16-02-2018	1	2	NA	NA	NA	2	99	2	2	2	2	2	1	2
A0097	13-06-2018	24	A0097	87	24	25-08-1993	3	1	1	05-09-2013	2	2	NA	NA	NA	2	2	2	2	1	2	2	1	2
A0098	13-06-2018	24	A0098	87	31	23-02-1987	3	1	4	04-10-2014	2	2	NA	NA	NA	2	3	2	2	2	2	2	1	2
A0099	13-06-2018	24	A0099	78	25	06-07-1992	1	1	3	03-09-2012	2	2	NA	NA	NA	2	2	1	2	2	2	2	1	2
A0100	13-06-2018	24	A0100	78	28	16-11-1989	3	1	1	05-08-2011	2	2	NA	NA	NA	99	2	2	2	2	2	2	1	2
B0100	13-06-2018	23	B0100	64	22	11-08-1995	3	1	4	29-03-2017	1	2	NA	NA	NA	2	5	2	1	1	2	2	1	2
B0101	13-06-2018	23	B0101	64	40	21-04-1978	3	1	2	06-06-2006	2	2	NA	NA	NA	2	2	2	2	2	2	2	1	2
B0102	13-06-2018	23	B0102	64	25	24-05-1993	1	2	NA	NA	2	2	NA	NA	NA	2	2	2	2	1	2	2	1	2
B0103	13-06-2018	23	B0103	64	22	29-09-1995	1	2	NA	NA	2	2	NA	NA	NA	2	2	2	2	1	2	2	1	2
B0104	13-06-2018	23	B0104	64	36	09-03-1982	3	1	2	10-09-2013	2	2	NA	NA	NA	2	2	2	2	2	2	2	1	2
B0105	13-06-2018	23	B0105	62	23	27-09-1994	3	1	1	13-10-2012	2	2	NA	NA	NA	2	2	2	2	1	2	2	1	2
B0106	13-06-2018	23	B0106	62	19	09-06-1999	3	1	2	06-01-2017	2	2	NA	NA	NA	2	2	2	2	2	2	2	1	2
B0107	13-06-2018	23	B0107	62	26	23-10-1991	3	1	2	21-01-2016	2	2	NA	NA	NA	2	2	2	2	1	2	2	1	2
B0108	13-06-2018	23	B0108	62	21	22-12-1996	1	2	NA	NA	2	2	NA	NA	NA	2	2	2	2	1	2	2	1	2
C0089	13-06-2018	22	C0089	8	41	22-11-1976	3	1	5	26-11-2008	2	2	NA	NA	NA	2	2	1	2	2	2	2	1	2
C0090	13-06-2018	22	C0090	8	33	03-05-1985	1	2	NA	NA	2	2	NA	NA	NA	2	2	2	2	2	2	2	1	2
C0091	13-06-2018	22	C0091	8	24	09-12-1993	1	1	1	11-10-2013	2	2	NA	NA	NA	99	2	2	2	2	1	1	1	2
C0092	13-06-2018	22	C0092	7	45	15-12-1972	3	1	5	29-12-2010	2	2	NA	NA	NA	2	2	2	2	1	2	2	1	2
C0093	13-06-2018	22	C0093	7	23	07-09-1994	2	1	2	25-11-2016	2	1	4	2	2	NA	5	1	2	1	1	1	1	1
C0094	13-06-2018	22	C0094	7	20	05-03-1998	3	1	1	08-03-2018	1	2	NA	NA	NA	2	99	2	2	2	2	2	1	2
C0095	13-06-2018	22	C0095	7	43	03-01-1975	3	1	5	17-04-2017	2	2	NA	NA	NA	2	2	2	2	1	2	2	1	2
D0085	13-06-2018	20	D0085	10	40	01-02-1978	2	1	3	21-02-2008	2	2	NA	NA	NA	2	2	2	2	2	2	2	1	2
D0086	13-06-2018	20	D0086	10	25	05-05-1993	1	2	NA	NA	2	2	NA	NA	NA	2	2	2	2	2	1	2	1	2
D0087	13-06-2018	20	D0087	10	20	11-03-1998	1	1	1	06-05-2015	2	2	NA	NA	NA	1	99	2	2	1	1	2	1	2
D0088	13-06-2018	20	D0088	10	45	31-03-1973	1	1	1	14-05-1993	2	2	NA	NA	NA	2	2	1	2	2	1	2	1	2
D0089	13-06-2018	20	D0089	10	22	29-07-1995	3	2	NA	NA	2	2	NA	NA	NA	99	3	2	2	2	2	2	1	2
D0090	13-06-2018	20	D0090	10	48	22-04-1970	2	1	2	30-04-2005	2	2	NA	NA	NA	2	1	2	2	1	2	2	1	2
D0091	13-06-2018	20	D0091	10	48	08-04-1970	2	1	2	14-03-2000	2	2	NA	NA	NA	2	3	2	2	2	2	2	1	2
D0092	13-06-2018	20	D0092	10	35	03-11-1982	3	1	5	11-04-2015	2	2	NA	NA	NA	2	4	1	2	2	2	2	1	2
D0093	13-06-2018	20	D0093	10	18	06-01-2000	3	1	1	21-12-2016	2	2	NA	NA	NA	2	99	1	2	2	1	2	1	2
E0078	13-06-2018	21	E0078	34A	30	15-11-1987	3	1	2	31-10-2011	2	2	NA	NA	NA	2	4	2	2	2	2	2	1	2
E0079	13-06-2018	21	E0079	36	45	01-04-1973	3	1	1	29-03-1995	2	2	NA	NA	NA	2	2	2	2	2	2	2	1	2
E0080	13-06-2018	21	E0080	36	25	07-10-1992	3	1	1	14-07-2014	2	2	NA	NA	NA	2	2	2	2	2	2	2	1	2
E0081	13-06-2018	21	E0081	36	43	24-02-1975	3	1	6	03-05-2008	2	1	4	2	1	NA	5	2	1	1	2	2	1	1
E0082	13-06-2018	21	E0082	39	30	15-01-1988	3	1	3	18-03-2018	1	2	NA	NA	NA	2	99	2	2	2	2	2	1	2
E0083	13-06-2018	21	E0083	39	42	07-06-1976	3	1	4	15-08-1996	2	2	NA	NA	NA	2	2	2	2	2	2	2	1	2
E0084	13-06-2018	21	E0084	39	49	03-09-1968	3	1	5	17-04-2008	2	2	NA	NA	NA	2	2	2	2	2	2	2	1	2
F0071	13-06-2018	20	F0071	10	34	04-12-1983	2	1	3	17-12-2017	1	2	NA	NA	NA	2	2	2	1	2	2	2	1	2
F0072	13-06-2018	20	F0072	10	32	12-04-1986	1	1	1	05-04-2005	2	2	NA	NA	NA	2	4	2	2	2	1	2	1	2
F0073	13-06-2018	20	F0073	10	19	15-10-1998	1	2	NA	NA	2	2	NA	NA	NA	2	2	2	2	1	2	2	1	2
F0074	13-06-2018	20	F0074	11	27	09-06-1991	3	1	2	08-09-2016	2	2	NA	NA	NA	2	2	2	2	2	2	2	1	2
F0075	13-06-2018	20	F0075	11	30	24-10-1987	2	1	2	04-11-2012	2	2	NA	NA	NA	2	2	2	2	1	2	2	1	2
F0076	13-06-2018	20	F0076	10	33	24-11-1984	3	1	5	08-01-2013	2	1	3	2	1	NA	4	1	1	1	1	1	1	1
F0077	13-06-2018	20	F0077	10	22	27-08-1995	3	1	3	20-10-2017	1	2	NA	NA	NA	2	2	2	2	2	2	2	1	2
F0078	13-06-2018	20	F0078	10	23	28-07-1994	3	1	1	08-05-2010	2	2	NA	NA	NA	2	2	2	2	2	2	2	1	2
H0077	13-06-2018	21	H0077	34A	26	10-04-1992	2	1	2	02-02-2018	1	2	NA	NA	NA	2	2	2	2	1	2	2	1	2
H0078	13-06-2018	21	H0078	36	29	14-07-1988	3	1	5	29-04-2016	2	2	NA	NA	NA	2	99	2	2	2	2	2	1	2
H0079	13-06-2018	21	H0079	36	36	08-07-1981	1	1	5	01-05-2012	2	2	NA	NA	NA	2	3	2	2	1	2	2	1	2
H0081	13-06-2018	21	H0081	39	43	05-12-1974	1	1	4	11-10-2008	2	2	NA	NA	NA	2	2	2	2	2	2	2	1	2
H0082	13-06-2018	21	H0082	40	21	02-06-1997	3	1	1	24-02-2017	1	2	NA	NA	NA	2	3	2	2	2	2	2	1	2
H0083	13-06-2018	21	H0083	39	48	04-05-1970	2	1	1	18-09-1998	2	2	NA	NA	NA	2	5	2	2	2	2	2	1	2
J0090	13-06-2018	22	J0090	8	36	30-04-1982	3	1	2	23-08-2010	2	2	NA	NA	NA	2	2	2	2	2	2	2	1	2
J0091	13-06-2018	22	J0091	8	29	03-04-1989	1	2	NA	NA	2	2	NA	NA	NA	2	3	2	2	2	2	2	1	2
J0092	13-06-2018	22	J0092	8	23	21-02-1995	1	1	1	03-07-2015	2	2	NA	NA	NA	2	4	2	2	2	2	2	1	2
J0093	13-06-2018	22	J0093	8	21	15-12-1996	1	2	NA	NA	2	2	NA	NA	NA	99	4	2	1	2	2	2	1	2
J0094	13-06-2018	22	J0094	8	25	02-02-1993	1	2	NA	NA	2	2	NA	NA	NA	2	3	2	2	2	2	2	1	2
J0095	13-06-2018	22	J0095	7	27	15-11-1990	3	1	2	07-09-2017	1	2	NA	NA	NA	2	2	2	2	1	2	2	1	2
J0096	13-06-2018	22	J0096	7	47	16-01-1971	3	1	4	24-01-2009	2	2	NA	NA	NA	2	3	2	2	1	2	2	1	2
K0094	13-06-2018	24	K0094	83	22	22-03-1996	2	1	1	16-09-2017	1	2	NA	NA	NA	99	2	2	2	2	2	2	1	2
K0095	13-06-2018	24	K0095	87	35	23-01-1983	3	1	3	03-04-2016	2	2	NA	NA	NA	2	99	2	2	1	1	2	1	2
K0096	13-06-2018	24	K0096	87	24	22-06-1993	4	1	2	13-01-2013	2	2	NA	NA	NA	2	2	2	2	2	2	2	1	2
K0097	13-06-2018	24	K0097	87	47	22-02-1971	3	1	4	20-05-1993	2	2	NA	NA	NA	2	2	1	2	2	2	2	1	2
K0098	13-06-2018	24	K0098	87	31	10-04-1987	3	1	3	10-02-2017	1	2	NA	NA	NA	2	3	2	2	2	2	2	1	2
K0099	13-06-2018	24	K0099	87	27	23-06-1990	3	1	2	05-02-2018	1	2	NA	NA	NA	2	2	2	2	2	2	2	2	2
K0100	13-06-2018	24	K0100	87	29	21-04-1989	3	1	1	20-10-2013	2	2	NA	NA	NA	2	99	2	2	2	2	2	1	2
K0101	13-06-2018	24	K0101	75A	26	13-08-1991	2	1	2	13-11-2012	2	1	9	2	2	NA	6	2	1	1	2	2	2	1
K0102	13-06-2018	24	K0102	75A	35	26-05-1983	1	1	2	17-06-2006	2	2	NA	NA	NA	2	2	1	2	2	2	2	1	2
M0106	13-06-2018	23	M0106	63	18	25-08-1999	1	2	NA	NA	2	2	NA	NA	NA	2	2	2	2	2	2	2	1	2
M0107	13-06-2018	23	M0107	63	41	21-07-1976	3	1	4	07-03-2009	2	2	NA	NA	NA	99	2	1	2	1	2	2	1	2
M0108	13-06-2018	23	M0108	63	26	21-12-1991	3	1	4	25-12-2017	1	2	NA	NA	NA	2	4	2	2	2	2	2	1	2
M0109	13-06-2018	23	M0109	63	27	13-06-1991	1	1	2	10-12-2013	2	1	4	2	1	NA	5	1	1	2	2	2	1	1
M0110	13-06-2018	23	M0110	63	20	10-06-1998	3	2	NA	NA	2	2	NA	NA	NA	99	2	1	2	1	2	2	1	2
M0111	13-06-2018	23	M0111	63	21	11-06-1997	1	2	NA	NA	2	2	NA	NA	NA	99	2	2	2	2	2	2	1	2
M0112	13-06-2018	23	M0112	63	24	24-01-1994	3	1	2	10-06-2015	2	2	NA	NA	NA	2	2	2	2	2	2	2	2	2
M0113	13-06-2018	23	M0113	63	43	02-11-1974	2	1	4	10-05-2007	2	2	NA	NA	NA	2	1	2	2	2	2	2	1	2
N0072	13-06-2018	23	N0072	62	24	03-12-1993	3	1	3	01-09-2017	1	2	NA	NA	NA	99	99	2	2	2	2	2	1	2
N0073	13-06-2018	23	N0073	62	33	09-09-1984	3	1	2	27-07-2007	2	1	8	2	2	NA	6	1	1	1	1	2	1	1
N0074	13-06-2018	23	N0074	62	42	15-07-1975	3	1	2	22-12-1996	2	2	NA	NA	NA	1	99	1	2	1	2	2	1	2
N0075	13-06-2018	23	N0075	62	18	05-06-2000	1	2	NA	NA	2	2	NA	NA	NA	2	2	2	2	2	2	2	1	2
N0076	13-06-2018	23	N0076	62	31	03-12-1986	3	1	1	05-10-2014	2	2	NA	NA	NA	99	3	2	2	2	2	2	1	2
N0077	13-06-2018	23	N0077	62	49	08-03-1969	2	1	4	07-11-2003	2	2	NA	NA	NA	99	3	2	2	1	2	2	1	2
N0078	13-06-2018	23	N0078	62	23	12-11-1994	3	1	1	18-04-2013	2	2	NA	NA	NA	99	2	2	2	1	1	2	1	2
N0079	13-06-2018	23	N0079	62	29	15-10-1988	3	1	3	05-01-2013	2	2	NA	NA	NA	2	3	2	2	1	2	2	1	2
N0080	13-06-2018	23	N0080	62	31	18-11-1986	3	1	2	23-04-2015	2	2	NA	NA	NA	99	2	2	2	2	2	2	1	2
A0101	14-06-2018	24	A0101	75A	45	01-11-1972	3	1	3	28-04-1996	2	2	NA	NA	NA	2	2	1	2	1	2	2	1	2
A0102	14-06-2018	24	A0102	75A	22	01-01-1996	3	1	1	16-09-2016	1	2	NA	NA	NA	2	99	2	2	2	2	2	1	2
A0103	14-06-2018	24	A0103	75A	23	07-03-1995	3	1	1	11-07-2013	2	2	NA	NA	NA	2	2	2	2	2	2	2	1	2
A0104	14-06-2018	24	A0104	75A	45	03-10-1972	3	1	2	24-02-2007	2	2	NA	NA	NA	99	5	2	2	1	2	2	1	2
A0105	14-06-2018	24	A0105	42	46	04-08-1971	3	1	3	26-05-2014	2	2	NA	NA	NA	2	2	2	2	2	2	2	1	2
A0106	14-06-2018	24	A0106	42	45	11-10-1972	3	1	2	22-12-1997	2	2	NA	NA	NA	2	99	2	2	2	2	2	1	2
A0107	14-06-2018	24	A0107	42	28	01-05-1990	3	1	4	24-09-2016	2	2	NA	NA	NA	2	2	2	2	2	2	2	1	2
B0109	14-06-2018	23	B0109	64	19	12-11-1998	3	1	2	27-05-2018	1	2	NA	NA	NA	2	99	2	1	2	2	2	1	2
B0110	14-06-2018	23	B0110	64	20	04-02-1998	1	1	3	12-12-2017	1	2	NA	NA	NA	2	99	2	1	2	2	2	1	2
B0111	14-06-2018	23	B0111	64	33	06-03-1985	3	1	1	09-12-2010	2	1	3	2	2	NA	4	2	1	2	2	2	1	1
B0112	14-06-2018	23	B0112	62	27	11-08-1990	3	1	1	12-07-2005	2	1	4	2	2	NA	5	2	1	1	2	2	1	1
B0113	14-06-2018	23	B0113	11	28	20-06-1989	3	1	4	18-10-2016	1	2	NA	NA	NA	2	2	2	1	2	2	2	1	2
B0114	14-06-2018	23	B0114	11	32	11-07-1985	3	1	3	01-12-2012	2	2	NA	NA	NA	2	5	2	2	2	2	2	1	2
B0115	14-06-2018	23	B0115	11	38	16-02-1980	3	1	4	03-05-2016	2	2	NA	NA	NA	2	2	2	2	2	2	2	1	2
B0116	14-06-2018	23	B0116	11	32	27-09-1985	3	1	4	05-03-2017	1	2	NA	NA	NA	2	3	2	2	1	2	2	1	2
B0117	14-06-2018	23	B0117	11	35	10-02-1983	3	1	6	06-08-2014	2	2	NA	NA	NA	2	3	2	2	1	2	2	1	2
C0096	14-06-2018	22	C0096	52	37	03-01-1981	3	1	3	26-03-2010	2	2	NA	NA	NA	2	3	2	2	2	2	2	1	1
C0097	14-06-2018	22	C0097	52	39	09-10-1978	1	1	1	28-06-2006	2	2	NA	NA	NA	2	2	2	2	2	2	2	1	2
C0098	14-06-2018	22	C0098	51	25	14-08-1992	3	1	2	18-09-2015	2	2	NA	NA	NA	2	2	2	2	2	2	2	1	2
C0099	14-06-2018	22	C0099	51	39	09-09-1978	2	1	1	27-04-2017	1	2	NA	NA	NA	2	3	2	2	1	2	2	1	2
C0100	14-06-2018	22	C0100	51	40	04-02-1978	2	1	3	01-01-2012	2	1	8	2	3	NA	99	2	1	1	1	1	1	1
C0101	14-06-2018	22	C0101	51	21	12-02-1997	1	1	1	03-08-2015	2	2	NA	NA	NA	2	3	2	2	2	2	2	1	2
C0102	14-06-2018	22	C0102	51	37	11-10-1980	3	1	6	07-02-2015	2	2	NA	NA	NA	2	3	1	2	2	2	2	1	2
D0094	14-06-2018	20	D0094	10	46	29-04-1972	3	1	4	07-02-1996	2	2	NA	NA	NA	2	4	2	2	1	2	2	1	2
D0095	14-06-2018	20	D0095	10	39	17-05-1979	3	1	6	31-01-2016	1	2	NA	NA	NA	2	99	2	2	1	2	2	1	2
D0096	14-06-2018	20	D0096	87	27	18-11-1990	3	1	2	30-12-2015	2	2	NA	NA	NA	99	5	2	2	1	1	2	1	2
D0097	14-06-2018	20	D0097	87	43	05-10-1974	3	1	8	15-03-2016	2	2	NA	NA	NA	2	2	2	2	2	2	2	1	2
D0098	14-06-2018	20	D0098	79	26	21-08-1991	3	1	2	18-07-2017	1	2	NA	NA	NA	2	3	1	2	2	2	2	2	2
E0085	14-06-2018	21	E0085	1	29	18-12-1988	3	1	2	09-09-2007	2	1	7	2	1	NA	99	1	1	2	2	2	1	1
E0086	14-06-2018	21	E0086	1	36	16-11-1981	3	1	3	29-12-2008	2	1	8	2	1	NA	99	2	1	2	2	2	1	1
E0087	14-06-2018	21	E0087	1	45	20-10-1972	2	1	1	19-06-1991	2	2	NA	NA	NA	2	2	2	2	2	2	2	1	2
E0088	14-06-2018	21	E0088	1	18	28-11-1999	1	1	1	31-05-2016	2	2	NA	NA	NA	2	2	2	2	2	2	2	1	2
E0089	14-06-2018	21	E0089	1	34	25-03-1984	1	1	4	23-10-2012	2	2	NA	NA	NA	2	2	2	2	2	2	2	1	2
E0090	14-06-2018	21	E0090	2	36	30-01-1982	3	1	2	16-02-2011	2	2	NA	NA	NA	2	2	2	2	2	2	2	1	2
E0091	14-06-2018	21	E0091	2	44	03-10-1973	2	1	3	30-03-2012	2	2	NA	NA	NA	2	2	2	2	2	2	2	1	2
E0092	14-06-2018	21	E0092	2	35	17-09-1982	2	1	6	02-07-2016	2	2	NA	NA	NA	2	99	2	2	2	2	2	1	2
E0093	14-06-2018	21	E0093	2	18	20-02-2000	1	1	1	16-03-2017	1	2	NA	NA	NA	2	99	2	2	2	2	2	1	2
F0079	14-06-2018	20	F0079	10	40	25-05-1978	3	1	3	15-07-2009	2	2	NA	NA	NA	2	2	2	2	1	2	2	1	2
F0080	14-06-2018	20	F0080	10	23	12-10-1994	3	1	3	12-10-2016	2	2	NA	NA	NA	2	99	2	2	2	2	2	1	2
F0081	14-06-2018	20	F0081	87	41	09-11-1976	3	1	3	09-10-2002	2	2	NA	NA	NA	2	2	1	2	2	2	2	2	2
F0082	14-06-2018	20	F0082	87	26	17-07-1991	3	1	3	11-10-2016	2	2	NA	NA	NA	2	3	2	2	2	2	2	2	2
F0083	14-06-2018	20	F0083	87	47	02-04-1971	2	1	4	20-08-1996	2	2	NA	NA	NA	2	1	2	2	1	2	2	1	2
F0084	14-06-2018	20	F0084	89	33	25-03-1985	2	2	NA	NA	2	2	NA	NA	NA	2	2	2	2	2	2	2	1	2
F0085	14-06-2018	20	F0085	89	21	11-12-1996	1	1	2	30-01-2017	1	2	NA	NA	NA	2	4	2	2	2	2	2	2	2
F0086	14-06-2018	20	F0086	90	24	15-11-1993	1	2	NA	NA	2	2	NA	NA	NA	2	2	2	2	2	2	2	2	2
H0084	14-06-2018	21	H0084	1	35	12-09-1982	2	1	4	05-11-2016	2	2	NA	NA	NA	2	3	2	2	2	2	2	1	2
H0085	14-06-2018	21	H0085	1	39	20-09-1978	3	1	3	26-03-2015	2	2	NA	NA	NA	2	3	2	2	2	1	1	1	2
H0086	14-06-2018	21	H0086	1	18	21-11-1999	1	2	NA	NA	2	2	NA	NA	NA	2	3	2	2	2	2	2	1	2
H0087	14-06-2018	21	H0087	1	29	27-05-1989	3	1	2	18-10-2012	2	2	NA	NA	NA	99	3	2	2	2	2	2	1	2
H0088	14-06-2018	21	H0088	1	47	22-04-1971	3	1	3	16-11-1997	2	2	NA	NA	NA	2	99	1	2	1	2	2	1	2
H0089	14-06-2018	21	H0089	2	28	17-06-1989	2	2	NA	NA	2	2	NA	NA	NA	2	3	2	2	1	1	2	1	2
H0090	14-06-2018	21	H0090	2	31	11-05-1987	1	1	1	15-05-2009	2	2	NA	NA	NA	2	3	2	2	2	2	2	1	2
H0091	14-06-2018	21	H0091	2	20	18-05-1998	3	1	1	02-07-2017	1	2	NA	NA	NA	2	99	2	2	1	2	2	1	2
J0097	14-06-2018	22	J0097	52	33	18-05-1985	3	1	2	28-12-2014	2	2	NA	NA	NA	2	2	2	2	2	2	2	1	2
J0098	14-06-2018	22	J0098	52	21	29-01-1997	1	2	NA	NA	2	2	NA	NA	NA	2	3	2	2	2	2	2	1	2
J0099	14-06-2018	22	J0099	52	34	09-11-1983	3	1	4	10-02-2013	2	2	NA	NA	NA	2	2	1	2	2	2	2	1	2
J0100	14-06-2018	22	J0100	51	43	20-12-1974	3	1	2	19-08-1997	2	2	NA	NA	NA	2	4	2	2	1	1	1	1	2
J0101	14-06-2018	22	J0101	51	43	11-08-1974	2	1	4	22-12-2008	2	2	NA	NA	NA	2	2	2	2	1	2	2	1	2
J0102	14-06-2018	22	J0102	52	28	30-12-1989	3	1	3	26-11-2015	2	2	NA	NA	NA	2	2	2	2	1	2	2	1	2
K0103	14-06-2018	24	K0103	75A	23	13-10-1994	3	1	1	27-10-2014	2	1	6	2	1	NA	5	1	1	2	2	2	2	1
K0104	14-06-2018	24	K0104	75A	43	23-12-1974	2	1	4	01-10-2010	2	2	NA	NA	NA	99	2	2	2	2	2	2	1	2
K0105	14-06-2018	24	K0105	75A	34	21-10-1983	1	1	5	04-08-2017	1	2	NA	NA	NA	2	2	2	2	2	2	2	1	2
K0106	14-06-2018	24	K0106	75A	39	26-07-1978	3	1	4	30-01-2012	2	2	NA	NA	NA	2	99	2	2	2	2	2	1	2
K0107	14-06-2018	24	K0107	42	31	25-01-1987	1	1	2	09-04-2015	2	2	NA	NA	NA	2	2	2	2	2	2	2	1	2
K0108	14-06-2018	24	K0108	42	25	01-08-1992	1	2	NA	NA	2	2	NA	NA	NA	2	2	2	2	2	2	2	1	2
K0109	14-06-2018	24	K0109	42	39	08-12-1978	3	1	1	15-01-2003	2	2	NA	NA	NA	2	2	2	2	2	2	2	1	2
K0110	14-06-2018	24	K0110	42	46	18-08-1971	2	1	4	02-02-2007	2	2	NA	NA	NA	99	2	2	2	1	2	2	1	2
M0114	14-06-2018	23	M0114	63	42	02-09-1975	3	1	2	03-11-2016	2	2	NA	NA	NA	2	2	2	2	2	2	2	1	2
M0115	14-06-2018	23	M0115	63	30	24-12-1987	3	1	3	06-12-2013	2	1	4	2	3	NA	4	2	1	1	1	1	1	1
M0116	14-06-2018	23	M0116	64	49	22-01-1969	2	1	5	25-11-1994	2	2	NA	NA	NA	1	99	2	2	1	2	2	2	2
M0117	14-06-2018	23	M0117	64	25	03-07-1992	3	1	3	02-07-2015	2	1	29	1	2	NA	5	1	1	2	2	2	1	1
M0118	14-06-2018	23	M0118	11	39	07-06-1979	3	1	5	30-03-2016	2	2	NA	NA	NA	2	2	2	2	2	2	2	1	2
M0119	14-06-2018	23	M0119	11	30	30-07-1987	3	1	3	28-07-2014	2	2	NA	NA	NA	2	2	1	2	2	2	2	1	2
M0120	14-06-2018	23	M0120	11	21	29-01-1997	3	1	2	09-01-2017	1	2	NA	NA	NA	2	3	1	2	1	2	2	1	2
M0121	14-06-2018	23	M0121	11	19	14-02-1999	3	1	1	09-09-2015	2	2	NA	NA	NA	1	4	2	2	1	1	2	1	2
M0122	14-06-2018	23	M0122	11	33	10-01-1985	3	1	4	30-08-2011	2	2	NA	NA	NA	2	2	2	2	2	2	2	1	2
N0081	14-06-2018	23	N0081	62	30	16-12-1987	3	1	3	14-04-2013	2	2	NA	NA	NA	99	5	2	2	2	2	2	1	2
N0082	14-06-2018	23	N0082	62	21	20-12-1996	3	1	1	13-08-2014	2	2	NA	NA	NA	99	99	2	2	2	2	2	1	2
N0083	14-06-2018	23	N0083	62	18	17-03-2000	3	1	1	11-01-2016	2	1	36	1	2	NA	6	2	1	1	2	2	1	1
N0084	14-06-2018	23	N0084	62	19	01-06-1999	1	2	NA	NA	2	2	NA	NA	NA	2	2	2	2	2	2	2	1	2
N0085	14-06-2018	23	N0085	11	27	29-09-1990	3	1	3	16-02-2013	2	2	NA	NA	NA	2	2	2	2	1	2	2	1	2
N0086	14-06-2018	23	N0086	11	33	30-08-1984	3	1	7	02-10-2016	1	2	NA	NA	NA	2	2	2	2	2	2	2	1	2
N0087	14-06-2018	23	N0087	11	33	23-07-1984	2	1	2	27-05-2016	2	2	NA	NA	NA	2	99	2	2	2	2	2	1	2
N0088	14-06-2018	23	N0088	11	18	28-01-2000	3	1	1	20-07-2017	1	2	NA	NA	NA	99	2	2	2	2	2	2	1	2
N0089	14-06-2018	23	N0089	11	19	27-09-1998	1	2	NA	NA	2	2	NA	NA	NA	99	3	1	2	1	2	2	1	1
A0108	15-06-2018	24	A0108	42	26	31-12-1991	2	1	1	31-10-2012	2	2	NA	NA	NA	2	2	2	2	2	2	2	1	2
A0109	15-06-2018	24	A0109	42	30	12-02-1988	3	1	1	26-12-2015	2	2	NA	NA	NA	2	3	2	2	2	2	2	1	2
A0110	15-06-2018	24	A0110	42	33	02-01-1985	3	1	2	06-11-2008	2	1	37	1	1	NA	6	1	1	1	2	2	2	1
A0111	15-06-2018	24	A0111	44	25	12-02-1993	1	1	4	26-08-2017	1	2	NA	NA	NA	2	6	2	2	2	2	2	1	2
A0112	15-06-2018	24	A0112	12	40	06-11-1977	3	1	1	12-01-1994	2	2	NA	NA	NA	99	2	2	2	2	2	2	1	2
B0118	15-06-2018	23	B0118	11	19	29-07-1998	3	1	1	19-10-2016	2	1	5	2	2	NA	5	2	1	1	1	1	1	1
B0119	15-06-2018	23	B0119	11	24	23-05-1994	3	1	2	27-01-2017	2	2	NA	NA	NA	2	6	2	2	2	2	2	1	2
B0120	15-06-2018	23	B0120	11	31	06-05-1987	3	1	5	04-01-2018	1	2	NA	NA	NA	2	99	2	1	2	2	2	1	2
B0121	15-06-2018	23	B0121	11	43	14-12-1974	3	1	4	05-05-2005	2	2	NA	NA	NA	2	2	1	2	1	2	2	1	2
B0122	15-06-2018	23	B0122	11	27	04-04-1991	3	1	4	25-05-2017	1	2	NA	NA	NA	2	2	2	2	1	2	2	1	2
C0103	15-06-2018	22	C0103	55	18	08-03-2000	1	2	NA	NA	2	2	NA	NA	NA	2	2	2	2	2	2	2	1	2
C0104	15-06-2018	22	C0104	55	47	14-04-1971	1	1	2	27-04-2001	2	2	NA	NA	NA	2	3	1	2	1	2	2	1	2
C0105	15-06-2018	22	C0105	55	25	30-08-1992	3	1	3	12-05-2016	2	2	NA	NA	NA	2	99	2	2	1	2	2	1	2
C0106	15-06-2018	22	C0106	55	30	14-04-1988	2	1	2	15-04-2015	2	2	NA	NA	NA	2	3	1	2	1	1	1	1	2
C0107	15-06-2018	22	C0107	55	38	25-04-1980	3	1	3	19-11-2013	2	1	7	2	1	NA	6	2	1	1	2	2	1	1
C0108	15-06-2018	22	C0108	55	28	27-03-1990	3	1	2	30-03-2017	2	2	NA	NA	NA	99	4	1	2	1	2	2	1	1
C0109	15-06-2018	22	C0109	60	23	13-12-1994	3	1	1	17-02-2013	2	2	NA	NA	NA	2	2	2	2	1	2	2	1	2
D0099	15-06-2018	20	D0099	91	21	12-11-1996	1	1	1	11-04-2012	2	1	5	2	2	NA	5	2	2	2	2	2	1	1
D0100	15-06-2018	20	D0100	91	40	01-10-1977	3	1	4	25-03-2018	1	2	NA	NA	NA	2	2	2	1	2	2	2	1	2
D0101	15-06-2018	20	D0101	91	25	02-12-1992	3	1	2	26-02-2018	1	2	NA	NA	NA	2	99	1	2	1	2	2	1	2
D0102	15-06-2018	20	D0102	92	42	10-07-1975	3	1	4	04-03-2008	2	2	NA	NA	NA	2	5	2	2	2	1	1	1	1
D0103	15-06-2018	20	D0103	92	39	05-04-1979	3	1	3	30-05-2015	2	2	NA	NA	NA	2	2	2	2	2	2	2	1	2
E0094	15-06-2018	21	E0094	7	34	18-11-1983	3	1	3	14-05-2008	2	2	NA	NA	NA	2	3	1	2	1	1	2	1	2
E0095	15-06-2018	21	E0095	6	37	08-08-1980	3	1	3	16-11-2013	2	2	NA	NA	NA	99	2	2	2	2	2	2	1	2
E0096	15-06-2018	21	E0096	6	30	23-07-1987	3	1	2	27-01-2008	2	2	NA	NA	NA	2	99	2	2	2	2	2	1	2
E0097	15-06-2018	21	E0097	6	47	15-08-1970	3	1	2	01-03-1994	2	2	NA	NA	NA	2	2	2	2	2	2	2	1	2
E0098	15-06-2018	21	E0098	6	31	06-08-1986	3	1	5	04-05-2014	2	2	NA	NA	NA	2	2	2	2	2	2	2	1	2
E0099	15-06-2018	21	E0099	6	48	19-08-1969	2	1	7	16-03-2008	2	2	NA	NA	NA	2	2	2	2	2	2	2	1	2
F0087	15-06-2018	20	F0087	91	23	03-03-1995	1	1	1	03-01-2018	1	2	NA	NA	NA	2	3	2	2	2	2	2	1	2
F0088	15-06-2018	20	F0088	91	26	21-03-1992	3	1	1	28-02-2017	2	2	NA	NA	NA	2	2	2	2	2	2	2	1	2
F0089	15-06-2018	20	F0089	91	19	22-12-1998	3	1	1	05-08-2016	2	1	8	2	1	NA	6	2	1	1	2	2	1	1
F0090	15-06-2018	20	F0090	92	30	15-08-1987	3	1	6	10-12-2012	2	2	NA	NA	NA	2	2	2	2	2	2	2	1	2
F0091	15-06-2018	20	F0091	92	24	02-07-1993	3	1	1	29-08-2008	2	2	NA	NA	NA	2	2	2	2	2	2	2	1	2
H0092	15-06-2018	21	H0092	6	18	06-04-2000	1	2	NA	NA	2	2	NA	NA	NA	2	2	2	2	2	2	2	1	2
H0093	15-06-2018	21	H0093	6	42	21-07-1975	1	1	3	13-05-2013	2	2	NA	NA	NA	2	3	2	2	1	2	2	1	2
H0094	15-06-2018	21	H0094	6	40	08-05-1978	1	1	3	07-08-2016	2	2	NA	NA	NA	2	3	2	2	2	2	2	1	2
H0095	15-06-2018	21	H0095	6	37	14-05-1981	3	1	1	19-09-1997	2	2	NA	NA	NA	2	99	2	2	2	2	2	1	2
H0096	15-06-2018	21	H0096	6	34	24-04-1984	3	1	2	26-09-2016	2	2	NA	NA	NA	2	2	2	2	2	2	2	1	2
J0103	15-06-2018	22	J0103	55	26	26-11-1991	1	2	NA	NA	2	2	NA	NA	NA	2	2	2	1	1	2	2	1	2
J0104	15-06-2018	22	J0104	55	39	28-02-1979	3	1	3	24-05-2018	1	2	NA	NA	NA	2	99	2	2	1	2	2	1	2
J0105	15-06-2018	22	J0105	55	23	16-11-1994	1	1	1	24-11-2016	2	2	NA	NA	NA	2	3	2	2	2	2	2	1	2
J0106	15-06-2018	22	J0106	55	39	05-09-1978	3	1	3	08-12-2011	2	2	NA	NA	NA	2	2	2	2	2	2	2	1	2
J0107	15-06-2018	22	J0107	55	25	19-03-1993	1	1	2	28-06-2011	2	1	8	2	1	NA	6	1	1	2	2	2	1	1
J0108	15-06-2018	22	J0108	60	26	22-03-1992	3	1	1	09-09-2017	2	2	NA	NA	NA	2	99	2	2	1	2	2	1	2
J0109	15-06-2018	22	J0109	55	24	23-07-1993	1	1	3	30-01-2018	1	2	NA	NA	NA	2	2	2	2	2	2	2	1	2
K0111	15-06-2018	24	K0111	42	22	15-01-1996	3	1	2	25-11-2015	2	2	NA	NA	NA	2	2	1	2	2	2	2	1	2
K0112	15-06-2018	24	K0112	42	18	14-08-1999	2	1	1	18-03-2013	2	1	5	2	1	NA	5	1	1	1	1	2	1	1
K0113	15-06-2018	24	K0113	42	43	27-12-1974	2	1	3	23-07-2002	2	2	NA	NA	NA	2	2	2	2	2	2	2	1	2
K0114	15-06-2018	24	K0114	42	22	24-06-1995	3	1	2	27-06-2017	1	2	NA	NA	NA	2	99	2	2	2	2	2	1	2
K0115	15-06-2018	24	K0115	11	21	18-02-1997	3	1	2	29-01-2015	2	2	NA	NA	NA	2	99	1	2	2	2	2	1	2
K0116	15-06-2018	24	K0116	11	31	14-12-1986	3	1	3	08-10-2006	2	2	NA	NA	NA	99	5	1	2	1	2	2	1	2
K0117	15-06-2018	24	K0117	11	23	18-01-1995	1	1	2	24-12-2012	2	2	NA	NA	NA	99	3	2	2	1	2	2	1	2
M0123	15-06-2018	23	M0123	11	25	06-02-1993	3	1	2	15-04-2015	2	2	NA	NA	NA	2	2	2	2	2	2	2	1	2
M0124	15-06-2018	23	M0124	11	19	03-03-1999	3	2	NA	NA	2	2	NA	NA	NA	2	2	2	2	2	2	2	1	2
M0125	15-06-2018	23	M0125	11	47	23-12-1970	3	1	6	08-12-2001	2	2	NA	NA	NA	2	2	2	2	2	2	2	1	2
M0126	15-06-2018	23	M0126	11	19	05-05-1999	3	1	3	26-05-2018	1	2	NA	NA	NA	2	99	2	2	2	2	2	1	2
M0127	15-06-2018	23	M0127	10	19	11-05-1999	3	1	2	14-03-2018	1	2	NA	NA	NA	99	99	2	1	2	2	2	1	2
N0090	15-06-2018	23	N0090	11	48	16-05-1970	3	1	10	23-04-1998	2	2	NA	NA	NA	2	99	2	2	1	2	2	1	2
N0091	15-06-2018	23	N0091	11	32	01-07-1985	3	1	3	07-04-2013	2	2	NA	NA	NA	2	4	2	2	1	2	2	1	1
N0092	15-06-2018	23	N0092	11	23	03-03-1995	3	1	2	25-12-2010	2	2	NA	NA	NA	99	99	2	2	1	1	1	1	2
N0093	15-06-2018	23	N0093	11	18	12-09-1999	3	1	1	13-06-2016	2	2	NA	NA	NA	2	3	2	2	2	2	2	1	2
N0094	15-06-2018	23	N0094	10	30	23-04-1988	3	1	2	11-02-2016	2	2	NA	NA	NA	2	2	2	2	2	2	2	1	2		106

## Sheet: Sheet2
Question #	1	2	3	4	5	6	7	8	9	10	11	12	13	14	14.1	15	16	17	18	19	20	21	22	23	24
Variable	Interview date	Village ID	Woman ID	Neighboorhood ID	Household ID	Age	Woman's Date of birth	Marital status	Have children?	How many?	Youngest Date of birth	Breastfeeding?	Know pregnant?	Gestational age	In weeks or months?	How know?	Think pregnant?	Menstrual period	Soreness	Areolas	Fatigue	Nausea	Vomiting	Wants to know result?	Test result			Numeric Validation
Variable name	Interview_Date	ID_village	ID_woman	ID_neighbourhood	ID_household	Age	Birthday	Marital_status	Children	Number_children	Youngest_birthday	Breastfeeding	Know_pregnant	Gestational_age	Weeks_or_months	How_know	Think_pregnant	Period	Soreness	Areolas	Fatigue	Nausea	Vomiting	Inform_result	Test_result
Variable type	date (DD-MM-YYYY)	number	letter-number-number-number-number	number	number	years	date (DD-MM-YYYY)	categorical	yes/no	numeric	date (DD-MM-YYYY)	yes/no	yes/no+does not know	numeric	categorical	categorical	yes/no/does not know	categorical	yes/no/does not know	yes/no/does not know	yes/no/does not know	yes/no/does not know	yes/no/does not know	yes/no	positive/negative			1
A0001	29-05-2018	24	A0001	88	Calle Portal de Belen MzB Lt04	36	17-04-1982	3	1	4	11-12-2010	2	2	NA	NA	NA	1	3	1	1	2	2	2	1	1			2
A0002	29-05-2018	24	A0002	88	Calle Perla 11	25	08-10-1992	3	1	3	26-11-2017	2	2	NA	NA	NA	2	99	2	2	2	2	2	1	2			3
A0003	29-05-2018	24	A0003	88	Calle Perla 7	29	19-12-1989	3	1	3	01-05-2016	2	2	NA	NA	NA	2	99	2	2	2	2	2	1	2
A0004	29-05-2018	24	A0004	88	Calle Portales de Belen MzA Lt02	34	28-12-1983	3	1	4	19-11-2013	2	2	NA	NA	NA	2	2	1	2	1	1	1	1	2			4
A0005	29-05-2018	24	A0005	88	Calle 14 de Febrero MzF Lt01	34	30-08-1983	3	1	2	29-10-2009	2	2	NA	NA	NA	2	2	2	2	2	2	2	1	2			6
B0001	29-05-2018	23	B0001	32	Psje Garcia	23	28-02-1995	1	1	2	03-10-2015	2	2	NA	NA	NA	2	2	2	2	2	2	2	1	2			9
B0002	29-05-2018	23	B0002	32	Psje Garcia	28	16-04-1990	1	2	NA	NA	2	2	NA	NA	NA	2	2	2	2	2	2	2	1	2
B0003	29-05-2018	23	B0003	30	Malecon Itaya MzN Lt07	24	17-08-1993	3	1	3	18-10-2016	2	2	NA	NA	NA	2	2	2	2	2	2	2	1	2			1
B0004	29-05-2018	23	B0004	30	Malecon Itaya MzN Lt07	18	12-11-1999	1	2	NA	NA	2	2	NA	NA	NA	2	2	2	2	2	2	2	1	2			2
B0005	29-05-2018	23	B0005	30	Malecon Itaya MzN Lt10	38	14-01-1980	3	1	7	25-05-2015	2	2	NA	NA	NA	2	2	2	2	2	2	2	1	2			9
C0001	29-05-2018	22	C0001	4	Calle Saposoa 195	34	04-01-1984	3	1	5	28-09-2012	2	2	NA	NA	NA	2	2	2	2	1	1	2	1	2
C0002	29-05-2018	22	C0002	3	Calle Saposoa 234	31	14-02-1987	1	2	NA	NA	2	2	NA	NA	NA	2	2	2	2	1	2	2	1	2			1
C0003	29-05-2018	22	C0003	2	Calle Saposoa 215	18	22-03-2000	1	2	NA	NA	2	2	NA	NA	NA	2	2	2	2	2	2	2	1	2			2
C0004	29-05-2018	22	C0004	3	Calle Saposoa 262	27	16-07-1990	3	1	1	02-07-2017	1	2	NA	NA	NA	2	3	2	2	2	2	2	1	2			3
C0005	29-05-2018	22	C0005	3	Calle Saposoa 279	20	07-02-1998	3	1	1	29-04-2018	1	2	NA	NA	NA	2	99	1	1	2	2	2	1	2			4
D0001	29-05-2018	20	D0001	70	Psje San Jose 179	21	18-04-1997	3	1	3	06-04-2017	1	2	NA	NA	NA	2	5	1	2	2	2	2	1	2			5
D0002	29-05-2018	20	D0002	70	Calle Donadio Sector 16	45	03-10-1972	3	1	4	03-03-2008	2	2	NA	NA	NA	2	1	2	2	1	1	2	1	2			6
D0003	29-05-2018	20	D0003	70	Calle Donadio 126 Pueblo Libre	42	09-09-1975	1	1	5	25-03-2014	2	2	NA	NA	NA	2	2	2	2	2	1	2	1	2			7
D0004	29-05-2018	20	D0004	70	Calle Donadio 115 Sector 10	19	11-06-1998	3	1	1	24-06-2015	2	2	NA	NA	NA	2	99	1	2	2	2	2	1	2			8
D0005	29-05-2018	20	D0005	69	Calle Donadio 21	31	21-01-1987	3	1	5	03-05-2018	1	2	NA	NA	NA	2	6	2	2	2	2	2	2	2			9
E0001	29-05-2018	21	E0001	21	Urb. Nagazan MzD Lt04	27	18-07-1990	1	1	1	31-03-2010	2	2	NA	NA	NA	2	2	2	2	2	2	2	1	2			10
E0002	29-05-2018	21	E0002	29	Calle Yurimaguas J5	37	22-10-1980	1	1	2	28-04-2008	2	2	NA	NA	NA	2	2	2	2	2	2	2	1	2			11
F0001	29-05-2018	20	F0001	70	Psj San Jose 15	40	24-07-1977	3	1	7	13-12-2016	2	2	NA	NA	NA	2	4	2	2	1	2	2	1	2			12
F0002	29-05-2018	20	F0002	70	Calle Donadio Lt10	38	18-05-1980	3	2	NA	NA	2	2	NA	NA	NA	2	2	2	2	1	2	2	1	2			13
F0003	29-05-2018	20	F0003	70	Calle Donadio 126	39	06-01-1979	3	1	3	25-09-2011	2	2	NA	NA	NA	2	4	2	2	2	2	2	1	2			14
F0004	29-05-2018	20	F0004	70	Calle Donadio 20	24	07-06-1993	3	1	2	23-07-2014	2	1	6	1	2	NA	4	1	1	1	1	1	1	1			15
F0005	29-05-2018	20	F0005	70	Calle Donadio 104	31	10-10-1986	3	1	4	30-04-2016	2	2	NA	NA	NA	2	2	2	2	2	2	2	1	2			16
G0001	29-05-2018	23	G0001	32	AA HH 28 de Julio 5 Malecon Itaya	25	29-04-1993	3	1	4	15-05-2015	2	1	2	2	1	NA	4	1	1	1	1	1	1	1			17
G0002	29-05-2018	23	G0002	32	Psje Garcia MzQ Lt03 (Miguel Grau)	49	30-04-1969	3	1	5	24-03-2009	2	2	NA	NA	NA	2	99	2	2	2	2	2	1	2			18
G0003	29-05-2018	23	G0003	30	Malecon Itaya MzN Lt05	35	20-11-1982	3	1	6	12-08-2017	1	2	NA	NA	NA	2	99	1	2	2	2	2	1	2			19
G0004	29-05-2018	23	G0004	30	Malecon Itaya MzI Lt04	23	24-02-1995	3	1	4	10-09-2017	1	2	NA	NA	NA	2	99	1	2	2	2	2	1	2			20
G0005	29-05-2018	23	G0005	30	Calle Miguel Grau MzN Lt12	39	16-11-1978	3	1	3	11-11-2001	2	2	NA	NA	NA	2	2	2	1	2	2	2	1	2			21
H0001	29-05-2018	21	H0001	29	Calle Libertad MzJ J19	46	21-02-1972	2	1	10	10-02-2011	2	2	NA	NA	NA	2	99	1	2	2	2	2	1	2			22
H0002	29-05-2018	21	H0002	29	Calle 3 J22	27	30-05-1990	2	1	1	17-12-2011	2	2	NA	NA	NA	2	3	2	2	2	2	2	1	2			23
H0003	29-05-2018	21	H0003	29	Calle 2 MzJ Lt09	24	05-05-1994	3	1	1	19-12-2015	2	2	NA	NA	NA	99	2	2	1	2	2	2	2	2			24
J0001	29-05-2018	22	J0001	4	Calle Miraflores 473	41	20-03-1977	2	1	2	29-11-2012	2	2	NA	NA	NA	2	3	1	2	1	1	2	1	2			25
J0002	29-05-2018	22	J0002	2	Calle Saposoa 173	24	28-04-1994	3	1	3	21-09-2017	1	2	NA	NA	NA	2	6	1	2	1	2	2	1	2			26
J0003	29-05-2018	22	J0003	2	Calle Saposoa 215	24	13-12-1993	3	1	1	28-09-2013	2	2	NA	NA	NA	2	3	2	2	2	2	2	1	2			27
J0004	29-05-2018	22	J0004	3	Calle Saposoa 279	37	31-01-1981	3	1	3	10-09-2014	2	2	NA	NA	NA	2	3	2	2	1	2	2	1	2			28
J0005	29-05-2018	22	J0005	3	Calle Saposoa 254	19	14-11-1998	1	2	NA	NA	2	1	30	1	3	NA	6	1	2	1	2	2	1	1			29
K0001	29-05-2018	24	K0001	88	Psje Betiusca Los Portales MzB Lt02	28	09-01-1990	3	1	2	13-02-2013	2	2	NA	NA	NA	2	99	2	2	2	2	2	1	2			30
K0002	29-05-2018	24	K0002	88	Ponte de Belen MzB Lt01	27	06-07-1990	3	1	4	22-12-2017	1	2	NA	NA	NA	2	99	2	2	2	2	2	1	2			31
K0003	29-05-2018	24	K0003	88	Calle Perla MzA Lt10	28	11-01-1990	3	1	2	24-04-2013	2	2	NA	NA	NA	2	2	2	2	2	2	2	1	2			32
K0004	29-05-2018	24	K0004	74	Calle 25 de Abril MzB Lt14	21	04-11-1996	3	1	1	27-02-2018	1	2	NA	NA	NA	99	99	1	1	2	2	2	1	2			33
K0005	29-05-2018	24	K0005	88	Marco Antonio MzE Lt12	30	22-04-1988	3	1	4	02-07-2015	2	2	NA	NA	NA	2	99	2	2	2	2	2	1	2			34
A0006	30-05-2018	24	A0006	80	Calle Inca Roca 19	36	02-05-1982	3	1	6	01-01-2017	1	2	NA	NA	NA	2	2	2	2	2	2	2	1	2			35
A0007	30-05-2018	24	A0007	80	Psje Anaconda Lt05	41	14-01-1977	3	1	6	03-01-2017	1	2	NA	NA	NA	2	99	2	2	2	2	2	1	2			36
A0008	30-05-2018	24	A0008	80	Psje Anaconda	18	25-09-1999	1	2	NA	NA	2	2	NA	NA	NA	2	2	2	2	2	2	2	1	2			37
A0009	30-05-2018	24	A0009	79	Psje Los Girasoles 13	19	24-11-1998	3	1	1	19-09-2017	1	2	NA	NA	NA	99	3	2	2	2	2	2	1	2			38
A0010	30-05-2018	24	A0010	79	Calle Isidoro Tello MzC Lt19	27	01-12-1990	1	1	4	07-04-2017	1	2	NA	NA	NA	2	2	1	2	2	2	2	1	2			39
A0011	30-05-2018	24	A0011	79	Calle Los Rosales MzC Lt23	29	16-05-1989	3	1	2	17-05-2013	2	2	NA	NA	NA	2	2	2	2	1	2	2	1	2			40
A0012	30-05-2018	24	A0012	79	Calle Los Rosales MzC Lt23	25	03-01-1993	3	1	2	06-12-2017	1	2	NA	NA	NA	99	99	2	2	2	2	2	1	2			41
A0013	30-05-2018	24	A0013	79	Calle Las Orquideas MzB Lt05	35	22-09-1982	3	1	2	13-12-2015	2	2	NA	NA	NA	2	2	2	2	2	2	2	1	2			42
A0014	30-05-2018	24	A0014	79	Calle Las Orquideas MzB Lt05	21	20-01-1997	1	2	NA	NA	2	2	NA	NA	NA	2	99	2	2	2	2	2	1	2			43
B0006	30-05-2018	23	B0006	30	Calle Miguel Grau MzN Lt15	37	13-12-1980	3	1	4	10-01-2008	2	1	25	1	1	NA	5	2	1	1	2	2	1	1			44
B0007	30-05-2018	23	B0007	30	Calle Miguel Grau MzN Lt18	41	24-08-1976	3	1	4	01-03-2010	2	2	NA	NA	NA	2	2	2	2	1	2	2	1	2			45
B0008	30-05-2018	23	B0008	30	Calle Miguel Grau MzN Lt18	18	13-05-2000	1	1	1	04-07-2017	1	2	NA	NA	NA	2	2	2	2	2	2	2	1	2			99
B0009	30-05-2018	23	B0009	33	Psje San Martin 12	48	15-04-1970	3	1	5	13-07-1995	2	2	NA	NA	NA	2	2	2	2	1	1	2	1	2
B0010	30-05-2018	23	B0010	33	Psje San Martin 14	25	19-01-1993	3	1	3	28-10-2012	2	2	NA	NA	NA	99	2	2	2	1	2	2	1	2
B0011	30-05-2018	23	B0011	33	Psje San Martin MzR Lt11	26	22-05-1992	3	1	2	02-11-2015	2	2	NA	NA	NA	2	2	2	2	1	1	1	1	2
B0012	30-05-2018	23	B0012	33	Psje San Martin MzR Lt18	40	15-04-1978	3	1	2	19-10-2004	2	1	6	2	2	NA	5	2	1	1	2	2	1	1
B0013	30-05-2018	23	B0013	33	Calle Miguel Grau MzR Lt03	24	22-01-1994	3	1	4	26-02-2018	1	2	NA	NA	NA	2	4	2	1	2	2	2	1	2
C0006	30-05-2018	22	C0006	16	Calle Progreso 450	35	23-10-1982	2	1	2	10-07-2008	2	2	NA	NA	NA	2	2	2	2	2	2	2	1	2
C0007	30-05-2018	22	C0007	16	Calle Progreso 719	23	01-10-1994	1	1	1	08-08-2014	2	2	NA	NA	NA	2	2	2	2	2	2	2	1	2
C0008	30-05-2018	22	C0008	16	Calle Progreso 743	33	05-09-1984	1	1	1	11-03-2009	2	2	NA	NA	NA	2	2	2	1	2	2	2	1	2
C0009	30-05-2018	22	C0009	13	Psje Internacional 17	19	13-02-1999	1	2	NA	NA	2	2	NA	NA	NA	2	2	2	2	2	2	2	1	2
C0010	30-05-2018	22	C0010	16	Psje Victoria 196	27	15-10-1990	3	1	1	02-03-2017	1	2	NA	NA	NA	2	99	2	2	2	2	2	1	2
C0011	30-05-2018	22	C0011	16	Psje Victoria 188	21	04-09-1996	3	1	1	18-10-2013	2	1	11	1	1	NA	4	1	1	1	1	1	1	1
D0006	30-05-2018	20	D0006	4	Calle Ramirez Hurtado 1249	38	08-04-1980	1	1	1	13-11-1995	2	2	NA	NA	NA	2	2	2	2	2	1	2	1	2
D0007	30-05-2018	20	D0007	4	Calle 16 de Julio 492	24	20-05-1994	3	1	2	10-10-2015	2	2	NA	NA	NA	2	99	2	2	2	2	2	1	2
D0008	30-05-2018	20	D0008	4	Calle Abtao 5 1a Cuadra	29	16-10-1988	2	1	1	24-12-2006	2	2	NA	NA	NA	2	2	2	2	2	2	2	1	2
D0009	30-05-2018	20	D0009	12	Calle 03 entre 16 de Julio y Abtao	27	30-05-1991	3	1	3	03-04-2017	2	2	NA	NA	NA	99	2	2	2	2	2	2	1	2
D0010	30-05-2018	20	D0010	12	Psje Venecia 23	40	10-01-1978	1	1	9	05-05-2016	2	2	NA	NA	NA	99	2	2	2	2	2	2	1	2
D0011	30-05-2018	20	D0011	12	Calle 04 36	41	27-12-1976	3	1	6	10-05-2016	2	2	NA	NA	NA	2	3	2	2	1	2	2	1	2
D0012	30-05-2018	20	D0012	12	Calle 04 36 Hab 03	28	31-10-1989	3	1	2	15-04-2012	2	2	NA	NA	NA	2	4	2	2	1	2	2	1	2
D0013	30-05-2018	20	D0013	12	Calle 04 03 Hab 11	19	03-12-1998	1	2	NA	NA	2	2	NA	NA	NA	2	2	2	2	2	2	2	1	2
D0014	30-05-2018	20	D0014	12	Calle 04 15	34	30-08-1983	3	1	3	02-08-2009	2	2	NA	NA	NA	2	99	2	2	2	2	2	1	2
E0003	30-05-2018	21	E0003	73	Calle Arica 1333	35	06-05-1983	1	1	1	15-05-2010	2	2	NA	NA	NA	2	2	2	2	1	2	2	1	2
E0004	30-05-2018	21	E0004	73	Psje Fatima entre Arica y Prospero	18	27-02-2000	3	1	1	15-05-2016	2	2	NA	NA	NA	99	4	2	2	1	2	2	1	2
E0005	30-05-2018	21	E0005	28	Jesus de Nazarena 5 Libertad/Bagazan	18	28-07-1999	1	2	NA	NA	2	2	NA	NA	NA	2	2	2	2	1	2	2	1	2
E0006	30-05-2018	21	E0006	22	Yurimaguas C13 Bagazan	49	16-02-1969	1	1	2	10-02-1992	2	2	NA	NA	NA	2	2	2	2	2	2	2	1	2
E0007	30-05-2018	21	E0007	22	Yurimaguas C13 Bagazan	43	27-11-1974	2	1	4	17-12-2005	2	2	NA	NA	NA	2	2	2	2	2	2	2	1	2
F0006	30-05-2018	20	F0006	4	Calle Ramirez Hurtado 1227	45	12-01-1973	2	1	4	30-07-2014	2	2	NA	NA	NA	2	2	2	2	2	2	2	2	2
F0007	30-05-2018	20	F0007	12	Calle 03 120	34	12-04-1984	2	1	1	12-04-2018	1	2	NA	NA	NA	2	99	2	1	2	2	2	1	2
F0008	30-05-2018	20	F0008	12	Calle 3 22A	48	16-01-1970	3	1	5	28-03-2011	2	2	NA	NA	NA	99	4	1	2	1	2	2	1	2
F0009	30-05-2018	20	F0009	12	Psje Venecia 28	28	15-01-1990	3	1	4	10-02-2018	1	2	NA	NA	NA	2	99	2	2	1	2	2	1	2
F0010	30-05-2018	20	F0010	12	Calle 04 13	29	15-07-1988	3	1	1	28-08-2008	2	2	NA	NA	NA	99	4	2	2	2	2	2	1	2
F0011	30-05-2018	20	F0011	12	Calle 04 15	26	12-01-1992	3	1	1	24-02-2016	2	2	NA	NA	NA	2	4	2	2	1	1	1	1	2
G0006	30-05-2018	23	G0006	30	Psje Miguel Grau MzM Lt13	28	30-06-1989	3	1	1	16-11-2009	2	2	NA	NA	NA	2	99	2	2	2	2	2	1	2
G0007	30-05-2018	23	G0007	30	Calle Miguel Grau MzN Lt12	19	27-02-1999	3	2	NA	NA	2	1	6	2	1	NA	99	1	1	1	2	2	1	1
G0008	30-05-2018	23	G0008	33	Psje San Martin MzB Lt02	38	23-12-1979	3	1	5	15-01-2018	1	2	NA	NA	NA	2	99	2	1	2	2	2	1	2
G0009	30-05-2018	23	G0009	33	Psje San Martin MzR Lt15	31	27-08-1986	3	1	5	13-03-2015	2	2	NA	NA	NA	2	2	2	2	1	2	2	1	2
G0010	30-05-2018	23	G0010	33	Psje San Martin 31	26	28-03-1992	3	1	1	07-02-2015	2	2	NA	NA	NA	2	2	2	2	2	2	2	1	2
G0011	30-05-2018	23	G0011	33	Psje San Martin MzR Lt17	48	13-12-1969	3	1	9	27-06-2006	2	2	NA	NA	NA	2	1	2	2	2	2	2	1	2
G0012	30-05-2018	23	G0012	33	Psje San Martin MzR Lt17	19	08-01-1999	3	1	1	01-07-2015	2	2	NA	NA	NA	2	5	2	2	1	2	2	1	2
H0004	30-05-2018	21	H0004	73	Psje Fatima 05	20	15-04-1998	3	1	1	11-01-2014	2	2	NA	NA	NA	2	6	2	2	1	2	2	2	2
H0005	30-05-2018	21	H0005	73	Psje Fatima 05	31	09-08-1986	3	1	3	14-11-2015	2	2	NA	NA	NA	99	4	2	2	1	2	2	1	2
H0006	30-05-2018	21	H0006	28	Calle 14 MzP Lt16	30	13-03-1988	1	1	2	15-08-2013	2	2	NA	NA	NA	2	4	2	1	2	2	1	1	2
H0007	30-05-2018	21	H0007	22	Urb. Vagazan C14	19	22-07-1998	1	2	NA	NA	2	2	NA	NA	NA	99	99	2	2	2	2	2	1	2
H0008	30-05-2018	21	H0008	22	Santa Rosa MzC Lt24	24	28-03-1994	3	1	1	20-08-2017	2	2	NA	NA	NA	99	2	2	2	2	2	2	1	2
J0006	30-05-2018	22	J0006	16	Calle Progreso 707	19	15-09-1998	3	2	NA	NA	2	2	NA	NA	NA	2	6	1	2	2	2	2	1	2
J0007	30-05-2018	22	J0007	16	Calle Progreso 719	28	15-01-1990	3	2	NA	NA	2	1	1	2	1	NA	4	1	2	1	1	2	1	1
J0008	30-05-2018	22	J0008	16	Calle Progreso 756	40	24-06-1977	2	1	1	19-07-1995	2	2	NA	NA	NA	99	3	1	2	1	2	2	1	2
J0009	30-05-2018	22	J0009	13	Psje Internacional 52	21	02-02-1997	3	2	NA	NA	2	2	NA	NA	NA	99	3	2	2	2	2	2	1	2
J0010	30-05-2018	22	J0010	16	Psje Victoria 150	20	17-04-1998	3	2	NA	NA	2	2	NA	NA	NA	2	3	2	2	2	2	2	1	2
J0011	30-05-2018	22	J0011	16	Psje Victoria 196	18	21-01-2000	1	2	NA	NA	2	2	NA	NA	NA	2	4	2	2	1	2	2	1	2
K0006	30-05-2018	24	K0006	80	Psje Inca Roca MzE Lt04	29	08-03-1989	3	1	1	02-07-2010	2	2	NA	NA	NA	2	2	2	2	2	2	2	1	2
K0007	30-05-2018	24	K0007	80	Psje Anaconda MzE Lt15	48	26-01-1970	1	1	5	08-07-2002	2	2	NA	NA	NA	99	4	2	2	2	2	2	1	2
K0008	30-05-2018	24	K0008	80	Psje Anaconda MzE Lt15	24	13-12-1993	1	2	NA	NA	2	2	NA	NA	NA	2	2	2	2	2	2	2	1	2
K0009	30-05-2018	24	K0009	79	Psje Los Girasoles MzC Lt04	33	27-09-1984	2	1	2	06-08-2017	1	2	NA	NA	NA	2	5	2	2	2	2	2	1	2
K0010	30-05-2018	24	K0010	79	Los Rosales MzC Lt21	33	25-02-1985	3	1	3	20-02-2010	2	2	NA	NA	NA	2	3	2	2	2	2	2	1	2
K0011	30-05-2018	24	K0011	79	Los Rosales MzC Lt31	35	19-05-1983	2	1	4	19-12-2017	1	2	NA	NA	NA	2	4	2	2	2	2	2	1	2
K0012	30-05-2018	24	K0012	79	Las Orquideas MzB Lt02	34	20-07-1983	3	1	3	01-04-2016	2	2	NA	NA	NA	99	2	2	2	2	2	2	1	2
M0001	30-05-2018	21	M0001	77	Ugarte 352	21	12-01-1997	1	2	NA	NA	2	2	NA	NA	NA	2	2	2	2	2	2	2	1	2
M0002	30-05-2018	21	M0002	77	Av. Alfonso Ugarte 372	22	08-11-1995	3	1	1	11-04-2018	1	2	NA	NA	NA	2	99	2	2	2	2	2	2	2
M0003	30-05-2018	21	M0003	77	Calle Elias Aguirre 1267	23	08-02-1995	1	2	NA	NA	2	2	NA	NA	NA	2	3	2	2	2	2	2	1	2
M0004	30-05-2018	21	M0004	77	Calle Abtao 357	25	09-12-1992	3	1	2	29-09-2013	2	2	NA	NA	NA	2	2	2	2	1	2	2	1	2
M0005	30-05-2018	21	M0005	76	Av. Arica 217	25	17-09-1992	4	1	1	21-04-2014	2	2	NA	NA	NA	99	2	2	1	1	2	2	1	2
M0006	30-05-2018	21	M0006	76	Av. Arica 1245 Interior 03	32	14-08-1986	3	2	NA	NA	2	2	NA	NA	NA	99	3	1	2	1	1	1	1	2
A0015	31-05-2018	24	A0015	63	Psje Luciano Lopez MzE Lt06	43	15-12-1974	3	1	5	18-06-2008	2	2	NA	NA	NA	99	4	1	1	1	99	2	1	1
A0016	31-05-2018	24	A0016	79	Psje Los Claveles MzB Lt01	18	20-05-2000	3	1	1	21-10-2017	1	2	NA	NA	NA	2	4	2	2	2	2	2	1	2
A0017	31-05-2018	24	A0017	79	Psje Los Claveles MzB Lt16	43	12-09-1974	1	1	5	18-12-2008	2	2	NA	NA	NA	2	3	1	2	2	2	2	1	2
A0018	31-05-2018	24	A0018	79	Psje Los Claveles MzB Lt16	23	24-07-1994	3	1	2	17-01-2017	1	2	NA	NA	NA	2	99	2	2	2	2	2	1	2
A0019	31-05-2018	24	A0019	79	Psje Los Claveles MzB Lt20	37	06-03-1981	3	1	2	12-08-2012	2	2	NA	NA	NA	2	3	2	2	2	2	2	1	2
A0020	31-05-2018	24	A0020	82	Calle Juan Carlos del Aguila 39B Lt01	41	03-07-1976	3	1	4	11-04-2008	2	2	NA	NA	NA	2	4	1	1	1	2	2	1	2
B0014	31-05-2018	23	B0014	40	Calle Union MzC Lt10	31	30-12-1986	3	1	3	20-10-2013	2	2	NA	NA	NA	2	2	2	2	2	2	2	1	2
B0015	31-05-2018	23	B0015	40	Calle Union MzC Lt17	40	31-05-1978	4	2	NA	NA	2	2	NA	NA	NA	2	2	1	2	1	2	2	1	2
B0016	31-05-2018	23	B0016	40	Calle Union MzC Lt05	40	20-07-1977	3	1	4	06-08-2014	2	2	NA	NA	NA	2	2	2	2	2	2	2	1	2
B0017	31-05-2018	23	B0017	40	Calle Union MzC Lt05	18	09-07-1999	1	2	NA	NA	2	2	NA	NA	NA	2	2	2	2	2	2	2	1	2
B0018	31-05-2018	23	B0018	40	Calle Union MzC Lt04	41	16-10-1976	2	1	4	07-12-2009	2	2	NA	NA	NA	2	2	2	2	1	2	2	1	2
B0019	31-05-2018	23	B0019	33	Pjse Ramirez MzR Lt26	30	08-05-1988	3	1	2	16-12-2016	2	2	NA	NA	NA	2	99	2	2	2	2	2	1	2
B0020	31-05-2018	23	B0020	33	Psje Ramirez MzR Lt24	31	20-03-1987	3	1	4	09-08-2016	1	2	NA	NA	NA	2	2	1	2	1	2	2	1	2
B0021	31-05-2018	23	B0021	33	Psje Ramirez MzR Lt23	18	12-12-1999	3	2	NA	NA	2	2	NA	NA	NA	1	4	1	1	1	1	2	1	2
C0012	31-05-2018	22	C0012	11	Calle Samaren 285A	28	14-09-1989	2	1	1	27-08-2015	2	2	NA	NA	NA	2	2	2	2	2	2	2	1	2
C0013	31-05-2018	22	C0013	12	Psje Paraiso 131	44	11-05-1974	4	1	1	24-05-2012	2	2	NA	NA	NA	2	2	1	2	2	1	2	1	2
C0014	31-05-2018	22	C0014	12	Psje Paraiso 163	28	17-08-1989	1	1	1	23-04-2009	2	2	NA	NA	NA	2	2	2	2	2	2	2	1	2
C0015	31-05-2018	22	C0015	12	Psje Paraiso 163	38	22-10-1979	2	1	3	06-08-2012	2	2	NA	NA	NA	2	3	1	2	2	2	2	1	2
C0016	31-05-2018	22	C0016	12	Psje Paraiso 165	47	01-12-1970	2	1	2	18-11-1998	2	2	NA	NA	NA	2	2	2	2	1	2	2	1	2
C0017	31-05-2018	22	C0017	11	Calle Samaren 285	33	04-11-1984	3	1	4	13-02-2012	2	2	NA	NA	NA	2	2	1	2	1	2	2	1	2
C0018	31-05-2018	22	C0018	12	Psje Paraiso 116	28	07-09-1989	1	2	NA	NA	2	2	NA	NA	NA	2	2	1	2	2	2	2	1	2
C0019	31-05-2018	22	C0019	22	Calle 1 Juan Velazco Albarado 271	20	11-06-1997	1	2	NA	NA	2	2	NA	NA	NA	2	2	1	2	2	2	2	1	2
D0015	31-05-2018	20	D0015	31	Calle Los Rosales 252	24	15-08-1993	4	1	2	28-03-2016	2	2	NA	NA	NA	2	3	2	2	2	2	2	1	2
D0016	31-05-2018	20	D0016	31	Calle Los Rosales 206	43	11-07-1974	3	1	3	07-04-2012	2	2	NA	NA	NA	99	2	1	2	2	2	2	1	2
D0017	31-05-2018	20	D0017	31	Calle Los Rosales 208	30	22-03-1988	3	1	3	26-06-2017	2	2	NA	NA	NA	2	99	2	1	2	2	2	1	2
D0018	31-05-2018	20	D0018	31	Calle Blasco Nuñez 126	36	23-01-1982	3	1	1	17-10-2016	1	2	NA	NA	NA	2	99	2	2	2	2	2	1	2
D0019	31-05-2018	20	D0019	31	Calle Los Rosales	37	24-05-1981	3	1	3	05-05-2013	2	2	NA	NA	NA	2	6	2	2	1	2	2	1	2
E0008	31-05-2018	21	E0008	32	Calle 6 Lt17	28	29-09-1989	3	1	3	06-04-2017	1	2	NA	NA	NA	2	99	2	2	2	2	2	1	2
E0009	31-05-2018	21	E0009	32	Calle 14	39	10-08-1978	3	1	5	15-06-2009	2	2	NA	NA	NA	2	2	1	2	2	2	2	2	2
E0010	31-05-2018	21	E0010	32	Prospero esquina Calle 15 MzS Lt12	38	25-05-1980	1	1	2	05-10-2017	1	2	NA	NA	NA	99	4	2	2	2	2	2	1	2
E0011	31-05-2018	21	E0011	31	Calle 4 MzR Lt12	25	23-05-1993	1	2	NA	NA	2	2	NA	NA	NA	2	2	1	2	1	1	2	1	2
E0012	31-05-2018	21	E0012	31	Calle 4 MzR Lt 12	41	15-01-1977	3	1	3	23-10-2001	2	2	NA	NA	NA	2	2	2	2	1	1	1	1	2
E0013	31-05-2018	21	E0013	31	Calle 14 MzR Lt16	28	10-01-1990	3	1	1	31-07-2008	2	2	NA	NA	NA	2	99	2	2	1	2	2	1	2
E0014	31-05-2018	21	E0014	33	Prospero MzM Lt09	38	18-08-1980	1	1	6	09-04-2017	2	2	NA	NA	NA	2	2	1	2	2	2	2	1	2
E0015	31-05-2018	21	E0015	37	Calle 3 MzQ Lt03	40	30-04-1978	2	1	3	10-03-2003	2	2	NA	NA	NA	2	2	1	2	2	2	2	1	2
F0012	31-05-2018	20	F0012	32	San José 3304, Rosales	18	27-05-2000	1	1	1	06-06-2017	1	2	NA	NA	NA	2	2	2	2	2	2	2	1	2
F0013	31-05-2018	20	F0013	32	Calle Blasco Nuñez 108	48	24-09-1969	3	1	2	04-12-2006	2	2	NA	NA	NA	99	2	2	2	2	2	2	1	2
F0014	31-05-2018	20	F0014	32	Calle Blasco Nuñez 102	44	10-08-1973	3	1	3	13-09-2005	2	2	NA	NA	NA	2	2	2	2	2	2	2	1	2
F0015	31-05-2018	20	F0015	32	Los Rosales 204	36	06-03-1982	1	1	2	02-05-2006	2	2	NA	NA	NA	2	2	2	2	2	2	2	1	2
F0016	31-05-2018	20	F0016	31	Calle Los Rosales 250	18	23-09-1999	3	1	1	12-02-2017	1	2	NA	NA	NA	2	2	2	2	2	2	2	1	2
G0013	31-05-2018	23	G0013	40	Calle Jazmin MzC Lt14	18	01-05-2000	3	1	1	14-04-2015	2	2	NA	NA	NA	2	2	2	2	2	2	2	1	2
G0014	31-05-2018	23	G0014	40	Calle Jazmin MzC Lt16	28	20-02-1990	3	1	1	09-08-2015	2	2	NA	NA	NA	2	2	1	2	2	2	2	1	2
G0015	31-05-2018	23	G0015	40	Calle Jazmin MzC Lt18	45	26-01-1973	3	1	8	24-09-2014	2	2	NA	NA	NA	2	2	2	2	2	2	2	1	2
G0016	31-05-2018	23	G0016	40	Calle Union 01	19	08-01-1999	3	2	NA	NA	2	2	NA	NA	NA	2	2	2	2	2	2	2	1	2
G0017	31-05-2018	23	G0017	40	Calle Union 01	42	05-07-1975	3	1	4	11-11-2001	2	2	NA	NA	NA	2	2	2	2	2	2	2	1	2
H0009	31-05-2018	21	H0009	32	Bagazan MzS Lt20	22	31-03-1996	1	2	NA	NA	2	2	NA	NA	NA	2	3	2	2	2	2	2	1	2
H0010	31-05-2018	21	H0010	32	Bagazan MzS esquina Calle 14	29	30-04-1989	1	1	2	06-07-2017	1	2	NA	NA	NA	2	4	1	2	1	2	2	1	2
H0011	31-05-2018	21	H0011	32	Bagazan MzS esquina Calle 14	33	24-12-1984	1	1	1	20-08-2009	2	2	NA	NA	NA	99	4	2	2	1	2	2	1	2
H0012	31-05-2018	21	H0012	31	Libertad 459 MzR Lt03	24	21-08-1993	1	1	2	12-12-2011	1	2	NA	NA	NA	99	2	1	2	2	2	1	1	2
H0013	31-05-2018	21	H0013	31	Libertad 459 MzR Lt03	20	26-12-1997	3	1	2	11-08-2017	1	2	NA	NA	NA	1	6	2	1	2	1	2	1	2
H0014	31-05-2018	21	H0014	31	Bagazan Calle 14 MzR Lt16	32	15-05-1985	1	1	3	03-05-2014	2	2	NA	NA	NA	99	2	1	2	2	2	2	1	2
H0015	31-05-2018	21	H0015	31	Prolongación Prospero 1588 MzR	40	30-09-1977	1	1	1	14-10-2007	2	2	NA	NA	NA	99	2	2	2	2	2	2	1	2
H0016	31-05-2018	21	H0016	37	Calle 3 MzQ Lt8A Bagazan	19	24-04-1999	3	2	NA	NA	2	1	9	1	1	NA	4	1	1	1	1	1	1	1
J0012	31-05-2018	22	J0012	11	Samaren 250	47	10-01-1971	1	1	4	02-09-1998	2	2	NA	NA	NA	2	2	2	2	2	2	2	1	2
J0013	31-05-2018	22	J0013	11	Samaren 250	30	19-04-1988	3	1	2	04-07-2014	2	2	NA	NA	NA	2	99	2	2	1	1	2	1	2
J0014	31-05-2018	22	J0014	11	Samaren 250	28	01-01-1990	3	1	2	10-08-2017	1	2	NA	NA	NA	2	99	2	1	1	2	2	1	2
J0015	31-05-2018	22	J0015	11	Samaren 250	19	23-06-1998	3	1	1	17-05-2017	1	2	NA	NA	NA	99	99	2	1	2	2	2	1	2
J0016	31-05-2018	22	J0016	11	Samaren 100	27	02-04-1991	3	1	1	20-02-2013	2	1	7	1	2	NA	4	2	2	1	1	1	1	1
J0017	31-05-2018	22	J0017		Samaren 334	31	12-06-1986	2	1	1	20-03-2016	2	2	NA	NA	NA	2	3	1	2	2	2	2	1	2
J0018	31-05-2018	22	J0018	11	Samaren 359	33	22-05-1985	3	1	2	11-01-2017	1	2	NA	NA	NA	2	99	2	2	2	1	2	1	2
J0019	31-05-2018	22	J0019	12	Psje Paraiso 116	30	23-04-1988	1	2	NA	NA	2	2	NA	NA	NA	2	2	2	2	2	2	2	1	2
K0013	31-05-2018	24	K0013	66	AA HH Amistad Calle Angelython Etapa 03	18	31-08-1999	3	1	1	12-12-2015	2	1	5	2	2	NA	5	2	1	2	2	2	1	1
K0014	31-05-2018	24	K0014	66	AA HH Amistad Calle Angelython Etapa 03	35	10-03-1983	3	1	6	03-04-2007	2	2	NA	NA	NA	99	2	2	2	2	2	2	1	2
K0015	31-05-2018	24	K0015	63	Magisterial entre Angelython y Luciano Lopez	36	13-04-1982	1	1	2	20-05-2016	2	2	NA	NA	NA	99	3	2	2	2	2	2	1	2
K0016	31-05-2018	24	K0016	79	Los Rosales MzC Lt35	22	13-09-1995	3	1	4	15-07-2016	2	2	NA	NA	NA	2	3	2	2	2	2	2	1	2
K0017	31-05-2018	24	K0017	79	Calle Las Orquideas MzB Lt04	21	03-04-1997	4	1	2	16-10-2017	1	2	NA	NA	NA	2	4	2	2	2	2	2	1	2
K0018	31-05-2018	24	K0018	79	Psje Los Claveles MzB Lt18	27	11-09-1990	1	1	2	01-11-2012	2	2	NA	NA	NA	2	2	2	2	2	2	2	1	2
K0019	31-05-2018	24	K0019	79	Calle Inca Roca Parcela B 85	22	04-05-1996	3	2	NA	NA	2	1	9	2	2	NA	6	1	1	1	2	2	1	1
K0020	31-05-2018	24	K0020	80	Calle Inca Roca MzE Lt05	35	22-01-1983	3	1	2	17-09-2017	1	2	NA	NA	NA	2	6	2	2	2	2	2	1	2
M0007	31-05-2018	23	M0007	40	Calle 20 de Diciembre int 3 241, esquina Calle Union	23	29-06-1994	3	1	3	29-03-2015	2	1	99	99	1	NA	4	1	1	1	1	1	1	1
M0008	31-05-2018	23	M0008	40	Calle 20 de Diciembre 78	32	22-02-1986	2	1	2	25-05-2013	2	1	8	2	2	NA	6	1	1	1	1	1	1	1
M0009	31-05-2018	23	M0009	40	Calle 20 de Diciembre C49	36	20-09-1981	3	1	4	28-08-2017	1	2	NA	NA	NA	2	99	2	2	2	2	2	1	2
M0010	31-05-2018	23	M0010	40	Calle 20 de Diciembre C42 esquina Calle Santa Rosa	21	05-01-1997	3	1	1	01-07-2017	1	2	NA	NA	NA	2	4	2	2	2	2	2	1	2
M0011	31-05-2018	23	M0011	40	Calle Santa Rosa Lt41C	19	12-05-1999	1	2	NA	NA	2	2	NA	NA	NA	2	4	2	2	2	2	2	1	2
M0012	31-05-2018	23	M0012	46	Calle Santa Rosa MzLL Lt14	29	01-03-1989	2	1	4	15-08-2016	2	2	NA	NA	NA	2	99	1	2	2	2	2	1	2
M0013	31-05-2018	23	M0013							1	#			2	2	NA
M0014	31-05-2018	23	M0014	40	Calle Santa Rosa C42	19	23-09-1998	1	2	NA	NA	2	2	NA	NA	NA	2	3	2	2	2	2	2	1	2
M0015	31-05-2018	23	M0015	40	Calle Santa Rosa MzC Lt43	46	23-05-1972	1	1	3	28-12-2010	2	2	NA	NA	NA	2	2	2	2	2	2	2	2	2
M0016	31-05-2018	23	M0016	40	Calle Santa Rosa MzC Lt43	21	12-05-1997	3	1	1	23-03-2016	2	2	NA	NA	NA	2	3	2	2	2	2	2	1	2
A0021	01-06-2018	24	A0021	82	Calle Juan Carlos del Aguila 39B Lt09	45	06-11-1972	2	1	2	30-04-2001	2	2	NA	NA	NA	2	99	2	2	1	2	2	1	2
A0022	01-06-2018	24	A0022	82	Psje Las Palmeras MzA Lt04	35	09-04-1983	3	1	4	07-08-2015	2	2	NA	NA	NA	2	2	2	2	2	2	2	1	2
A0023	01-06-2018	24	A0023	82	Calle Los Claveles MzA Lt17	30	27-04-1988	3	1	1	03-11-2011	2	2	NA	NA	NA	2	2	1	2	2	2	2	1	2
A0024	01-06-2018	24	A0024	82	Calle Los Claveles	25	15-04-1993	3	2	NA	NA	2	2	NA	NA	NA	2	2	1	2	2	2	2	1	2
A0025	01-06-2018	24	A0025	75	Calle Marco Antonio MzC Lt17	33	17-05-1985	2	1	2	10-12-2008	2	2	NA	NA	NA	2	2	1	2	1	1	2	1	2
A0026	01-06-2018	24	A0026	77	Calle Las Flores MzH Lt10	30	05-02-1988	3	1	2	25-11-2015	2	2	NA	NA	NA	2	99	2	2	2	2	2	2	2
A0027	01-06-2018	24	A0027	77	Calle Las Flores MzH Lt14	23	08-02-1995	3	1	1	24-03-2014	2	1	15	1	2	NA	5	1	1	2	2	2	2	1
A0028	01-06-2018	24	A0028	77	Calle Prosperidad MzE Lt08	18	24-10-1999	3	1	1	31-10-2017	1	2	NA	NA	NA	2	3	2	2	2	2	2	1	2
A0029	01-06-2018	24	A0029	77	Calle Prosperidad MzE Lt08	47	12-03-1971	1	1	6	29-12-2012	2	2	NA	NA	NA	2	5	2	2	2	2	2	1	2
A0030	01-06-2018	24	A0030	77	Calle Prosperidad MzH Lt01	43	12-10-1974	3	1	2	04-05-2007	2	2	NA	NA	NA	99	2	2	2	2	2	2	1	2
B0022	01-06-2018	23	B0022	46	Psje Santa Rosa MzLL Lt06	41	12-01-1977	2	1	6	27-08-2015	2	2	NA	NA	NA	2	2	1	2	1	2	2	1	2
B0023	01-06-2018	23	B0023	46	Psje Santa Rosa MzM Lt03	23	17-04-1995	3	1	2	31-07-2014	2	2	NA	NA	NA	2	99	2	2	2	2	2	1	2
B0024	01-06-2018	23	B0024	46	Psje Santa Rosa MzM Lt01	19	27-08-1998	3	1	1	25-08-2016	1	1	1	2	1	NA	4	2	2	1	1	2	1	1
B0025	01-06-2018	23	B0025	46	Calle America MzLL Lt31	36	05-01-1982	3	1	7	03-05-2017	1	2	NA	NA	NA	2	2	2	2	1	2	2	1	2
B0026	01-06-2018	23	B0026	46	Calle America MzM Lt30	39	25-12-1978	3	1	5	20-03-2018	1	2	NA	NA	NA	2	99	2	1	2	2	2	1	2
B0027	01-06-2018	23	B0027	46	Calle America MzM Lt30	22	11-08-1995	1	1	1	14-10-2016	2	2	NA	NA	NA	2	2	2	2	2	2	2	1	2
B0028	01-06-2018	23	B0028	47	Calle 20 de Diciembre MzÑ Lt08	31	03-05-1987	3	1	4	05-01-2018	1	2	NA	NA	NA	2	2	2	1	1	2	2	1	2
B0029	01-06-2018	23	B0029	47	Calle 20 de Diciembre MzN Lt07	43	19-10-1974	3	1	3	15-08-2013	2	2	NA	NA	NA	2	2	2	2	2	2	2	1	2
B0030	01-06-2018	23	B0030	47	Caserio Cabo Lopez	24	27-02-1994	3	1	2	04-05-2018	1	2	NA	NA	NA	2	99	2	1	2	2	2	1	2
C0020	01-06-2018	22	C0020	28	Urbanizacion Rio Mar Psje Rio Nieva MzS Lt13	49	08-02-1969	1	2	NA	NA	2	2	NA	NA	NA	2	2	2	2	2	2	2	1	2
C0021	01-06-2018	22	C0021	29	Urbanizacion Rio Mar MzO Lt03	19	27-09-1998	1	2	NA	NA	2	2	NA	NA	NA	2	2	2	2	2	2	2	1	2
C0022	01-06-2018	22	C0022	29	Urbanizacion Rio Mar MzM Lt28	46	29-11-1971	2	1	2	18-10-1997	2	2	NA	NA	NA	2	4	2	2	2	2	2	1	2
C0023	01-06-2018	22	C0023	29	Urbanizacion Rio Mar F 22A	24	18-12-1993	1	1	1	27-07-2011	2	2	NA	NA	NA	2	2	2	2	2	2	2	1	2
C0024	01-06-2018	22	C0024	29	Urbanizacion Rio Mar F 22A	46	03-01-1972	3	1	3	07-11-2003	2	2	NA	NA	NA	2	99	2	2	2	2	2	1	2
C0025	01-06-2018	22	C0025	28	Urbanizacion Rio Mar C15	31	25-10-1986	2	1	1	04-07-2017	2	2	NA	NA	NA	2	2	2	2	2	2	2	1	2
D0020	01-06-2018	20	D0020	37	Calle Miramar 139	29	08-04-1989	3	1	2	16-10-2011	2	2	NA	NA	NA	99	2	2	2	2	2	2	1	2
D0021	01-06-2018	20	D0021	37	Calle Miramar 126	32	18-11-1985	3	1	4	25-09-2017	1	2	NA	NA	NA	2	99	2	2	2	2	2	1	2
D0022	01-06-2018	20	D0022	37	Calle Jose Olaya 126	38	20-09-1979	2	1	4	11-06-2012	2	2	NA	NA	NA	2	2	1	2	1	2	2	1	2
D0023	01-06-2018	20	D0023	37	Calle Jose Olaya 126	39	04-02-1979	3	1	4	23-02-2017	1	2	NA	NA	NA	2	2	1	2	2	2	2	1	2
D0024	01-06-2018	20	D0024	37	Calle Rosales esquina Jose Olaya 126	25	12-11-1992	3	1	2	14-02-2012	2	2	NA	NA	NA	2	2	2	2	2	1	2	1	2
D0025	01-06-2018	20	D0025	39	Psje Huascar	25	05-05-1993	3	1	2	03-03-2013	2	2	NA	NA	NA	99	6	2	2	2	2	2	1	2
D0026	01-06-2018	20	D0026	37	Calle Orellana 136	39	07-02-1979	3	1	4	15-04-2012	2	2	NA	NA	NA	2	2	1	2	1	2	2	1	2
D0027	01-06-2018	20	D0027							1	#			2	2	NA
D0028	01-06-2018	20	D0028	37	Calle Universal	34	29-04-1984	3	1	4	17-11-2015	2	2	NA	NA	NA	2	2	2	2	2	2	2	1	2
E0016	01-06-2018	21	E0016	18	Psje Benavides MzH Lt10	35	01-10-1982	3	1	2	04-02-2013	2	2	NA	NA	NA	99	3	2	2	2	2	2	1	2
E0017	01-06-2018	21	E0017	18	Calle Benavides MzH Lt20	32	01-01-1986	3	1	3	27-02-2015	2	2	NA	NA	NA	2	2	2	2	2	2	2	1	2
E0018	01-06-2018	21	E0018	18	Calle Prospero MzH Lt20	26	20-07-1991	3	1	1	04-06-2012	2	2	NA	NA	NA	2	2	2	2	2	2	2	1	2
E0019	01-06-2018	21	E0019	18	Calle Prospero MzH Lt20	45	11-02-1973	2	1	4	17-09-2003	2	2	NA	NA	NA	2	2	2	2	2	2	2	1	2
E0020	01-06-2018	21	E0020	17	Psje Yurimaguas	27	20-11-1990	3	1	3	13-02-2018	1	2	NA	NA	NA	2	99	2	2	2	2	2	2	2
E0021	01-06-2018	21	E0021	17	Calle Yurimaguas 299	20	28-06-1997	3	1	1	05-05-2017	1	2	NA	NA	NA	2	99	2	2	2	2	2	1	2
E0022	01-06-2018	21	E0022	34	Calle 12 MzN Lt05	30	22-04-1988	3	1	2	01-11-2016	2	2	NA	NA	NA	2	2	2	2	2	2	2	1	2
E0023	01-06-2018	21	E0023	34	Calle 12 MzN Lt07	20	13-04-1998	1	2	NA	NA	2	2	NA	NA	NA	2	2	2	2	2	2	2	1	2
F0017	01-06-2018	20	F0017	37	Calle Universal 47	30	17-02-1988	1	2	NA	NA	2	2	NA	NA	NA	2	2	2	2	2	2	2	1	2
F0018	01-06-2018	20	F0018	37	Calle Universal 49	23	25-10-1994	3	1	2	18-06-2017	2	2	NA	NA	NA	2	2	2	2	1	2	2	1	2
F0019	01-06-2018	20	F0019	37	Calle Universal 50	27	09-06-1990	3	1	1	15-11-2010	2	1	1	2	1	NA	4	1	1	1	1	1	1	1
F0020	01-06-2018	20	F0020	38	Jiron Orellana	22	06-10-1995	3	1	3	05-01-2018	1	2	NA	NA	NA	2	99	2	2	2	2	2	1	2
F0021	01-06-2018	20	F0021	39	Jiron Orellana 112	22	24-03-1996	3	1	1	14-12-2014	2	2	NA	NA	NA	2	2	2	2	2	2	2	1	2
F0022	01-06-2018	20	F0022							1	#			2	2	NA
G0018	01-06-2018	23	G0018	46	Calle Santa Rosa MzM Lt11	32	21-04-1986	3	1	4	06-09-2015	2	2	NA	NA	NA	2	3	2	2	2	2	2	1	2
G0019	01-06-2018	23	G0019	46	Calle Santa Rosa MzM Lt10	35	10-11-1982	3	1	3	01-06-2016	1	2	NA	NA	NA	2	2	1	2	2	1	1	1	2
G0020	01-06-2018	23	G0020	46	Calle Santa Rosa MzM Lt09	48	01-06-1970	3	1	6	15-12-2003	2	2	NA	NA	NA	2	4	2	2	1	2	2	1	2
G0021	01-06-2018	23	G0021	46	Calle Santa Rosa MzM Lt09	19	25-01-1999	3	2	NA	NA	2	2	NA	NA	NA	2	2	2	2	99	2	2	1	2
G0022	01-06-2018	23	G0022	46	Psje America MzL Lt29	23	16-02-1995	3	1	2	27-06-2015	2	2	NA	NA	NA	1	4	1	2	2	2	2	1	2
G0023	01-06-2018	23	G0023	47	Calle 20 de Diciembre MnZ 10 AA HH Triunfo	25	17-03-1993	3	1	1	06-07-2014	2	2	NA	NA	NA	2	4	1	2	1	2	2	1	2
G0024	01-06-2018	23	G0024	47	Calle 20 de Diciembre MzN Lt10	30	04-01-1988	3	1	2	03-02-2015	2	2	NA	NA	NA	2	2	2	2	2	1	1	1	2
G0025	01-06-2018	23	G0025	47	Calle 20 de Diciembre MzN Lt03	37	12-07-1980	2	1	4	16-08-2008	2	1	2	2	1	NA	4	2	1	1	1	1	1	1
H0017	01-06-2018	21	H0017	18	Calle H14, Casa turquesa (al costado de la casa blanca)	43	27-01-1975	1	1	4	02-08-2015	2	2	NA	NA	NA	2	3	1	2	2	1	2	1	2
H0018	01-06-2018	21	H0018	18	Calle Benavides MzH Lt17	25	03-04-1993	4	1	2	15-03-2012	2	1	4	2	1	NA	5	1	1	2	1	1	1	1
H0019	01-06-2018	21	H0019	18	Prolongación Yurimaguas MzH Lt08	18	08-08-1999	3	1	1	07-10-2017	1	2	NA	NA	NA	99	2	2	2	1	2	2	1	2
H0020	01-06-2018	21	H0020	17	Psje Yurimaguas 20	28	17-07-1989	3	1	3	17-12-2014	2	2	NA	NA	NA	99	2	1	2	2	2	2	1	2
H0021	01-06-2018	21	H0021	17	Psje Yurimaguas 20	32	16-03-1986	1	2	NA	NA	2	2	NA	NA	NA	99	3	2	2	2	2	2	1	2
H0022	01-06-2018	21	H0022	17	Penjamo 292	44	30-07-1973	3	1	5	30-09-2015	2	2	NA	NA	NA	2	3	2	2	2	2	1	1	2
H0023	01-06-2018	21	H0023	34	Bagazan Calle 12 MzN Lt08	18	14-12-1999	1	2	NA	NA	2	2	NA	NA	NA	2	3	1	2	2	2	2	1	2
H0024	01-06-2018	21	H0024	34	Bagazan Calle 12 MzN Lt09	23	27-12-1994	3	1	1	25-04-2014	2	2	NA	NA	NA	99	6	2	2	2	2	1	1	2
J0020	01-06-2018	22	J0020	28	MzC Lt12	23	31-01-1995	1	2	NA	NA	2	2	NA	NA	NA	2	2	2	2	2	2	2	1	2
J0021	01-06-2018	22	J0021
J0022	01-06-2018	22	J0022	29	Urbanizacion Rio Mar MzM Lt28A	24	10-04-1994	3	2	NA	NA	2	1	36	1	1	NA	6	2	1	1	2	2	1	1
J0023	01-06-2018	22	J0023	29	Urbanizacion Rio Mar 1	37	08-11-1980	3	1	2	29-10-2000	2	2	NA	NA	NA	2	2	2	2	2	2	2	1	2
J0024	01-06-2018	22	J0024	29	Urbanizacion Rio Mar MzP Lt07	21	28-07-1996	1	2	NA	NA	2	2	NA	NA	NA	2	2	2	2	2	2	2	1	2
J0025	01-06-2018	22	J0025	29	Urbanizacion Rio Mar MzP Lt06	18	04-06-1999	3	2	NA	NA	2	2	NA	NA	NA	99	2	2	2	1	2	2	1	2
K0021	01-06-2018	24	K0021	82	Calle Las Palmeras MzA Lt02	23	27-03-1995	3	1	1	13-01-2012	2	2	NA	NA	NA	2	3	2	2	2	2	2	1	2
K0022	01-06-2018	24	K0022	82	Psje Los Claveles A18 AA HH Isidoro Tello	28	20-12-1989	4	1	3	08-10-2011	2	2	NA	NA	NA	2	4	2	2	2	2	2	1	2
K0023	01-06-2018	24	K0023	75	Calle 25 de Abril MzC Lt07	35	25-02-1983	3	1	3	02-07-2017	1	2	NA	NA	NA	2	2	2	2	2	2	2	1	2
K0024	01-06-2018	24	K0024	75	Calle 25 de Abril MzC Lt05	34	14-09-1983	3	1	2	31-01-2012	2	2	NA	NA	NA	99	2	2	2	2	2	2	1	2
K0025	01-06-2018	24	K0025	55	Calle Prosperidad MzF Lt14	32	07-05-1986	3	1	3	27-02-2012	2	2	NA	NA	NA	2	2	2	2	2	2	2	1	2
K0026	01-06-2018	24	K0026	55	CalleJerusalen MzB Lt06	41	05-02-1977	3	1	4	19-02-2015	2	2	NA	NA	NA	2	2	2	2	2	2	2	1	2
K0027	01-06-2018	24	K0027	55	Calle Jerusalen MzF 27	19	18-03-1999	1	1	1	26-06-2017	1	2	NA	NA	NA	99	2	2	2	2	2	2	1	2
K0028	01-06-2018	24	K0028	55	Calle Jerusalen MzF Lt22	46	20-11-1971	1	1	2	28-01-2002	2	2	NA	NA	NA	2	2	2	2	2	2	2	1	2
M0017	01-06-2018	23	M0017	46	Calle 20 de Diciembre MzLL Lt16	31	27-08-1986	3	1	4	26-08-2016	2	2	NA	NA	NA	99	2	2	2	2	2	2	1	2
M0018	01-06-2018	23	M0018	46	Calle 20 de Diciembre MzM Ltl15	26	13-04-1992	3	1	4	22-07-2016	2	1	2	2	3	NA	4	2	2	1	1	1	1	1
M0019	01-06-2018	23	M0019	46	Calle 20 de Diciembre MzM Lt17	36	26-10-1981	2	1	7	24-03-2015	2	2	NA	NA	NA	2	99	2	2	2	2	2	1	2
M0020	01-06-2018	23	M0020	46	Calle 20 de Diciembre MzM Lt15	20	28-03-1988	3	1	1	05-09-2014	2	1	4	2	1	NA	5	1	1	1	2	2	1	1
M0021	01-06-2018	23	M0021	46	Calle 20 de Diciembre MzLL Lt14	25	31-01-1993	2	1	1	09-06-2017	1	2	NA	NA	NA	2	2	2	2	2	2	2	1	2
M0022	01-06-2018	23	M0022	46	Calle 20 de Diciembre MzLL Lt25	35	16-06-1982	2	1	2	01-08-2010	2	2	NA	NA	NA	2	2	2	2	2	2	2	1	2
M0023	01-06-2018	23	M0023	46	Calle 20 de Diciembre MzM Lt22	25	25-04-1993	3	1	1	16-08-2015	2	2	NA	NA	NA	2	99	2	2	2	2	2	1	2
M0024	01-06-2018	23	M0024							1	#			2	2	NA
M0025	01-06-2018	23	M0025	46	Calle 20 de Diciembre MzM 22	24	24-12-1993	3	1	2	16-01-2016	2	1	5	2	1	NA	5	2	1	2	2	2	1	1
M0026	01-06-2018	23	M0026	47	Calle 20 de Diciembre MzN 4	41	11-11-1976	3	1	2	16-10-2002	2	2	NA	NA	NA	2	2	2	2	2	2	2	1	2
M0027	01-06-2018	23	M0027							1	#			2	2	NA
M0028	01-06-2018	23	M0028	47	Calle Los Olivas 120	30	17-10-1987	3	1	1	07-07-2014	2	2	NA	NA	NA	2	5	2	2	2	2	2	1	2
A0031	04-06-2018	24	A0031	62	Calle Jose Vela Garcia MzL Lt09	25	30-09-1992	3	1	3	12-12-2017	1	2	NA	NA	NA	2	99	2	2	2	2	2	1	2
A0032	04-06-2018	24	A0032	62	Calle Jose Vela Garcia MzL Lt05	23	26-09-1994	3	1	3	14-08-2017	1	2	NA	NA	NA	1	99	2	2	2	2	2	1	2
A0033	04-06-2018	24	A0033	50	Calle Jose Vela Garcia MzO Lt17	20	01-12-1997	3	1	2	08-04-2018	1	2	NA	NA	NA	2	99	2	2	2	2	2	1	2
A0034	04-06-2018	24	A0034	50	Calle Jose Vela Garcia MzO Lt12	23	10-09-1994	3	1	2	14-07-2017	1	2	NA	NA	NA	99	3	2	2	2	2	2	1	2
A0035	04-06-2018	24	A0035	50	Calle Magisterial MzO Lt04	30	10-05-1988	1	2	NA	NA	2	2	NA	NA	NA	2	3	2	2	2	2	2	1	2
A0036	04-06-2018	24	A0036	50	Calle Magisterial MzO Lt01	42	02-08-1975	3	1	6	21-02-2012	2	2	NA	NA	NA	2	2	2	2	2	2	2	1	2
A0037	04-06-2018	24	A0037	55	Calle Jerusalen MzA Lt03	41	05-08-1976	3	1	3	23-04-2016	2	2	NA	NA	NA	2	3	2	2	2	2	2	1	2
A0038	04-06-2018	24	A0038	55	Calle Jerusalen MzA Lt03	18	24-06-1999	3	2	NA	NA	2	2	NA	NA	NA	99	2	2	2	2	2	2	1	2
B0031	04-06-2018	23	B0031	47	Cabo Lopez MzD Lt05	24	28-05-1994	3	1	2	25-03-2017	1	2	NA	NA	NA	2	99	2	1	1	2	2	1	2
B0032	04-06-2018	23	B0032	47	Calle Los Olivos 127	23	21-02-1995	3	1	1	23-03-2014	2	2	NA	NA	NA	2	2	2	2	2	2	2	1	2
B0033	04-06-2018	23	B0033	47	Calle Los Olivos 133	39	17-05-1979	3	1	5	26-12-2017	1	2	NA	NA	NA	2	99	2	1	2	2	2	1	2
B0034	04-06-2018	23	B0034	47	Carretera Cabo Lopez 155 esquina Los Olivos	39	10-05-1979	3	1	5	10-08-2012	2	2	NA	NA	NA	2	2	2	2	2	2	2	1	2
B0035	04-06-2018	23	B0035	47	Cabo Lopez 153	24	13-10-1993	3	1	1	10-11-2014	2	2	NA	NA	NA	2	2	2	2	1	2	2	1	2
B0036	04-06-2018	23	B0036	47	Av. Los Olivos 169 esquina Cabo Lopez	29	30-11-1988	1	1	3	09-07-2014	2	2	NA	NA	NA	2	99	2	2	1	2	2	1	2
B0037	04-06-2018	23	B0037	47	Calle Los Olivos D187 esquina Cabo Lopez	46	29-11-1971	1	1	4	12-10-1998	2	2	NA	NA	NA	2	2	2	2	1	2	2	1	2
B0038	04-06-2018	23	B0038	47	Calle Los Olivos 187 esquina Cabo Lopez	24	04-09-1993	2	1	1	31-12-2014	2	1	15	1	1	NA	4	1	1	1	2	2	1	1
B0039	04-06-2018	23	B0039	45	Calle America MzB Lt39	34	12-03-1984	2	1	4	28-03-2011	2	2	NA	NA	NA	2	2	2	2	1	2	2	1	2
C0026	04-06-2018	22	C0026	30	Urbanizacion Martires de la Democracia MzI Md5	37	30-07-1980	3	1	3	16-10-2012	2	2	NA	NA	NA	2	2	2	2	2	2	2	1	2
C0027	04-06-2018	22	C0027	25	Urbanizacion Martires de la Democracia MzI Lt03	23	18-11-1994	1	1	1	17-03-2017	2	2	NA	NA	NA	2	2	2	2	2	2	2	1	2
C0028	04-06-2018	22	C0028	25	Urbanizacion Rio Mar MzM Lt23	25	18-04-1993	1	2	NA	NA	2	2	NA	NA	NA	2	3	2	2	2	2	2	1	2
C0029	04-06-2018	22	C0029	30	Urbanizacion rio Mar K20	22	13-07-1995	1	2	NA	NA	2	2	NA	NA	NA	2	2	2	2	2	2	2	1	2
C0030	04-06-2018	22	C0030	30	Urbanizacion Rio Mar MzI Lt18	39	03-06-1979	1	1	1	19-11-2003	2	2	NA	NA	NA	2	2	2	2	2	2	2	1	2
D0029	04-06-2018	20	D0029	94	Calle 9 de Diciembre 87 Zona Baja	25	14-07-1992	1	2	NA	NA	2	2	NA	NA	NA	2	4	2	2	2	2	2	1	2
D0030	04-06-2018	20	D0030	94	Calle 9 de Diciembre 87 Zona Baja	43	24-02-1975	2	1	6	30-12-2010	2	2	NA	NA	NA	2	5	2	2	1	2	2	1	2
D0031	04-06-2018	20	D0031	94	Calle Miramar 21	20	03-12-1997	1	2	NA	NA	2	2	NA	NA	NA	99	2	1	2	2	1	2	1	2
D0032	04-06-2018	20	D0032	95	Calle Donadio 45	38	03-12-1979	3	1	4	31-10-2008	2	2	NA	NA	NA	2	2	1	2	1	2	2	1	2
D0033	04-06-2018	20	D0033	95	Calle Donadio Sector 10	25	26-05-1993	3	1	2	05-01-2013	2	2	NA	NA	NA	2	4	2	2	2	2	2	1	2
D0034	04-06-2018	20	D0034	94	Calle Donadio	22	09-11-1995	3	1	1	08-10-2011	2	2	NA	NA	NA	2	3	2	2	2	2	2	1	2
D0035	04-06-2018	20	D0035	97	Calle Santa Rosa 8	34	23-06-1983	3	1	3	23-04-2016	2	2	NA	NA	NA	2	2	2	2	2	2	2	1	2
D0036	04-06-2018	20	D0036	97	Calle Contamana 166	19	21-10-1998	3	1	2	19-01-2018	2	2	NA	NA	NA	2	99	2	2	2	2	2	1	2
E0024	04-06-2018	21	E0024	57	Psje Penjamo 7	38	11-11-1979	2	1	1	19-07-2012	2	2	NA	NA	NA	2	2	1	2	1	2	2	1	2
E0025	04-06-2018	21	E0025	56	Calle Penjamo 28	40	27-12-1977	3	1	4	31-04-2015	2	2	NA	NA	NA	2	2	2	2	2	2	2	1	2
E0026	04-06-2018	21	E0026	56	Calle Penjamo 98	49	19-07-1968	2	1	6	23-08-1999	2	2	NA	NA	NA	99	99	2	2	2	2	2	1	2
E0027	04-06-2018	21	E0027	56	Calle Penjamo 98	18	22-04-2000	1	2	NA	NA	2	2	NA	NA	NA	2	2	2	2	2	2	2	1	2
E0028	04-06-2018	21	E0028	67	Calle Atahualpa 14	42	10-07-1975	1	1	2	01-12-2004	2	2	NA	NA	NA	99	2	2	2	2	2	2	1	2
E0029	04-06-2018	21	E0029	67	Calle Atahualpa 14	25	10-07-1992	3	1	2	23-08-2015	2	2	NA	NA	NA	99	2	2	2	2	2	2	1	2
E0030	04-06-2018	21	E0030	67	Calle Atahualpa 35	28	21-12-1989	3	1	1	13-06-2014	2	2	NA	NA	NA	2	99	2	2	2	2	2	1	2
E0031	04-06-2018	21	E0031	67	Calle Atahualpa 54	48	12-10-1969	2	1	3	02-10-2003	2	2	NA	NA	NA	2	2	2	2	2	2	2	2	2
F0023	04-06-2018	20	F0023	94	Calle Donadio	23	07-12-1994	3	1	1	18-03-2012	2	2	NA	NA	NA	2	2	2	2	2	2	2	1	2
F0024	04-06-2018	20	F0024	94	Calle Donadio	41	16-10-1976	3	1	4	20-08-2008	2	2	NA	NA	NA	2	2	2	2	2	2	2	1	2
F0025	04-06-2018	20	F0025	95	Calle 9 de Diciembre esquina Donadio	36	13-03-1982	3	2	NA	NA	2	2	NA	NA	NA	2	2	2	2	2	2	2	1	2
F0026	04-06-2018	20	F0026	94	Calle Donadio 23	32	09-05-1986	3	1	4	05-07-2014	2	2	NA	NA	NA	2	99	2	2	2	2	2	1	2
F0027	04-06-2018	20	F0027	94	Calle Donadio	21	07-02-1997	1	2	NA	NA	2	1	6	2	1	NA	6	1	1	1	2	2	1	1
F0028	04-06-2018	20	F0028	94	Calle Donadio	40	22-08-1977	3	1	5	31-08-2009	2	2	NA	NA	NA	2	2	2	2	2	2	2	1	2
F0029	04-06-2018	20	F0029	97	Calle Contamana 112	27	27-10-1990	3	1	3	20-03-2016	2	2	NA	NA	NA	99	2	2	2	1	2	2	1	2
F0030	04-06-2018	20	F0030	97	Calle Contamana 116	33	24-05-1985	3	1	6	21-07-2012	2	1	8	2	1	NA	6	1	1	1	2	2	1	1
H0025	04-06-2018	21	H0025	60	Calle Atahualpa Lt22	23	16-04-1995	3	1	1	17-09-2013	2	2	NA	NA	NA	2	3	2	2	2	2	2	1	2
H0026	04-06-2018	21	H0026	60	Calle Atahualpa Lt22	39	11-11-1978	3	1	5	09-02-2011	2	2	NA	NA	NA	99	2	2	2	2	2	2	1	2
H0027	04-06-2018	21	H0027	57	Psje Penjamo 20	18	31-10-1999	1	2	NA	NA	2	2	NA	NA	NA	2	2	2	2	2	2	2	1	2
H0028	04-06-2018	21	H0028	56	Calle Penjamo 93	41	27-07-1976	3	1	6	02-03-2011	2	2	NA	NA	NA	99	5	2	2	2	2	2	1	1
H0029	04-06-2018	21	H0029	56	Calle Penjamo 95	24	27-09-1993	3	1	3	19-12-2014	2	2	NA	NA	NA	99	99	2	2	2	2	2	1	2
H0030	04-06-2018	21	H0030	67	Mz10 Lt5A	49	13-01-1969	1	1	5	16-11-2003	2	2	NA	NA	NA	2	99	2	2	2	2	2	2	2
H0031	04-06-2018	21	H0031	67	Calle Atahualpa 49	33	15-12-1984	2	2	NA	NA	2	2	NA	NA	NA	99	3	2	2	2	2	2	1	2
H0032	04-06-2018	21	H0032		Calle Atahualpa E8	49	09-02-1969	1	1	1	13-10-1999	2	2	NA	NA	NA	2	99	2	2	2	2	1	1	2
J0026	04-06-2018	22	J0026	30	Urbanizacion Martires de la Democracia MzI Md5	41	20-12-1976	3	1	5	30-10-2016	1	2	NA	NA	NA	2	2	2	2	1	2	2	1	2
J0027	04-06-2018	22	J0027	30	Urbanizacion Martires de la Democracia MzI Md4	38	08-08-1979	3	1	2	04-02-2003	2	2	NA	NA	NA	2	99	2	2	1	2	2	1	2
J0028	04-06-2018	22	J0028	25	Urbanizacion Martires de la Democracia MzI Lt04	20	11-12-1997	1	2	NA	NA	2	2	NA	NA	NA	2	3	2	2	2	2	2	1	2
J0029	04-06-2018	22	J0029	31	Calle 6	42	24-01-1976	2	1	3	11-12-2004	2	2	NA	NA	NA	2	99	1	2	2	2	2	2	2
J0030	04-06-2018	22	J0030	31	Urbanizacion Rio Mar J20A	44	25-09-1973	3	1	2	28-07-2013	2	2	NA	NA	NA	2	2	2	2	2	2	2	1	2
K0029	04-06-2018	24	K0029	62	Calle Magisterial MzL Lt13	30	23-09-1987	3	1	4	04-07-2013	2	2	NA	NA	NA	2	2	2	2	2	2	2	2	2
K0030	04-06-2018	24	K0030	62	Calle Jose Vela Garcia MzL Lt06 AA HH Amistad	24	14-06-1993	3	1	1	26-03-2011	2	2	NA	NA	NA	2	2	2	2	2	2	2	1	2
K0031	04-06-2018	24	K0031	50	Calle Jose Vela Garcia MzL Lt04 AAHH Amistad	23	13-03-1995	3	1	2	21-01-2015	2	2	NA	NA	NA	2	3	2	2	2	2	2	1	2
K0032	04-06-2018	24	K0032	50	Calle Jose Vela Garcia MzO Lt05	35	26-01-1983	2	1	6	14-04-2016	2	1	4	2	1	NA	5	1	1	1	2	2	2	1
K0033	04-06-2018	24	K0033	50	Calle Jose Vela Garcia MzO Lt13	35	09-09-1982	3	1	3	01-04-2011	2	2	NA	NA	NA	2	4	2	2	2	2	2	1	2
K0034	04-06-2018	24	K0034	50	Calle Jose Vela Garcia MzO Lt13	18	27-05-2000	4	2	NA	NA	2	2	NA	NA	NA	2	2	2	2	2	2	2	1	2
K0035	04-06-2018	24	K0035	50	Calle Jose Vela Garcia MzO Lt17	36	05-06-1981	2	1	3	16-05-2010	2	2	NA	NA	NA	1	2	1	2	2	1	2	1	2
K0036	04-06-2018	24	K0036	50	Calle Magisterial MzO Lt01	33	03-01-1985	4	1	2	26-09-2006	2	2	NA	NA	NA	2	2	2	2	2	2	2	2	2
K0037	04-06-2018	24	K0037	55	Calle Jerusalen MzA Lt05	28	12-10-1989	3	1	3	07-04-2016	1	2	NA	NA	NA	99	2	2	2	2	2	2	1	2
M0029	04-06-2018	23	M0029	47	Calle Los Olivos 123 AA HH Cabo Lopez	25	01-06-1993	3	1	3	15-02-2015	2	2	NA	NA	NA	2	99	2	2	1	1	2	1	2
M0030	04-06-2018	23	M0030	47	Calle Los Olivos 139 AAHH Cabo Lopez	36	02-01-1982	3	1	3	16-02-2018	1	2	NA	NA	NA	2	99	2	2	2	2	2	1	2
M0031	04-06-2018	23	M0031	47	Calle Los Olicos 159 Cabo Lopez	48	24-12-1969	3	1	6	04-09-2006	2	2	NA	NA	NA	2	1	2	2	2	2	2	1	2
M0032	04-06-2018	23	M0032	47	Calle Los Olivos 161 Cabo Lopez	25	29-10-1992	1	1	1	11-06-2016	1	2	NA	NA	NA	2	4	2	2	2	2	2	1	2
M0033	04-06-2018	23	M0033	47	Calle Los Olivos MzD Lt25 Cabo Lopez	24	07-02-1994	3	1	2	10-10-2015	2	2	NA	NA	NA	2	6	2	2	2	2	2	1	2
M0034	04-06-2018	23	M0034	47	Calle Los Olivos 177 Cabo Lopez	23	13-07-1994	3	2	NA	NA	2	2	NA	NA	NA	99	2	2	2	1	1	1	1	2
M0035	04-06-2018	23	M0035	45	Calle Union B2 AA HH Triunfo	39	26-02-1979	3	1	5	30-12-2015	2	2	NA	NA	NA	2	3	2	2	2	2	2	1	2
M0036	04-06-2018	23	M0036	45	Calle Union MzB Lt55 AA HH Triunfo	31	05-10-1986	2	1	1	10-01-2008	2	2	NA	NA	NA	99	2	1	2	1	1	2	1	2
M0037	04-06-2018	23	M0037	44	Calle Union MzJ Lt11	35	28-11-1982	1	1	2	14-03-2003	2	2	NA	NA	NA	99	4	2	2	1	2	2	1	2
M0038	04-06-2018	23	M0038	44	Calle Union MzJ Lt12 AA HH Ciudad Jardin	34	17-08-1983	3	1	3	03-04-2016	2	2	NA	NA	NA	99	2	2	2	2	2	2	1	2
N0001	04-06-2018	23	N0001	45	Calle Santa Rosa MzB Lt21 AA HH Triunfo	42	04-03-1976	1	1	3	15-01-2012	2	2	NA	NA	NA	99	2	2	2	2	2	2	1	2
N0002	04-06-2018	23	N0002		Calle Santa Rosa MzB Lt14 AA HH Triunfo	31	27-03-1987	1	1	2	07-05-2014	2	2	NA	NA	NA	2	2	2	2	1	2	2	1	2
N0003	04-06-2018	23	N0003	45	Calle Santa Rosa MzB Lt18	22	17-12-1995	1	1	1	13-11-2016	2	2	NA	NA	NA	99	99	2	2	2	2	2	1	2
N0004	04-06-2018	23	N0004	45	Calle Santa Rosa MzB LT18	33	03-11-1984	3	1	5	25-08-2016	2	2	NA	NA	NA	2	99	2	2	2	2	2	1	2
N0005	04-06-2018	23	N0005	45	Calle Santa Rosa MzB Lt31	24	31-03-1994	3	1	3	04-02-2015	2	2	NA	NA	NA	2	99	2	2	2	2	2	1	2
N0006	04-06-2018	23	N0006
N0007	04-06-2018	23	N0007	45	Calle Santa Rosa MzB Lt05	28	09-06-1989	3	1	1	31-08-2011	2	2	NA	NA	NA	2	2	1	2	1	2	2	1	2
N0008	04-06-2018	23	N0008	45	Psje America MzB Lt29	27	11-11-1990	3	1	4	12-03-2015	2	2	NA	NA	NA	2	2	2	2	2	2	2	1	2
N0009	04-06-2018	23	N0009		Psje America MzB Lt34	37	10-06-1980	2	1	3	14-09-2012	2	2	NA	NA	NA	99	2	2	2	2	2	2	1	2
N0010	04-06-2018	23	N0010	45	Calle Union MzB Lt06	46	31-10-1971	3	1	4	22-10-2004	2	2	NA	NA	NA	99	2	1	2	2	2	2	1	2
A0039	05-06-2018	24	A0039	72	Calle Ampliacion Juan Carlos del Aguila Lt26	35	06-03-1983	2	1	2	24-01-2012	2	2	NA	NA	NA	2	4	2	2	2	2	2	1	2
A0040	05-06-2018	24	A0040	72	Calle Ampliacion Juan Carlos del Aguila Lt23	25	27-10-1992	3	1	2	29-12-2016	2	1	36	1	2	NA	99	2	1	1	2	2	1	1
A0041	05-06-2018	24	A0041	69	Calle Angelly Jhon MzB Lt01	35	27-04-1983	2	1	3	02-11-2011	2	2	NA	NA	NA	2	2	2	2	2	2	2	1	2
A0042	05-06-2018	24	A0042	75A	Calle Angelly Jhon MzC Lt11	20	01-02-1998	3	1	2	26-05-2016	2	2	NA	NA	NA	2	2	2	2	2	2	2	1	2
A0043	05-06-2018	24	A0043	55	Calle Jerusalen MzA Lt10	19	09-05-1999	3	2	NA	NA	2	2	NA	NA	NA	99	2	1	99	2	2	2	1	2
A0044	05-06-2018	24	A0044	74	Calle 35 de Abril MzD Lt09	36	23-02-1982	3	1	3	09-08-2013	2	2	NA	NA	NA	2	2	2	2	2	2	2	1	2
A0045	05-06-2018	24	A0045	74	Calle Marco Antonio MzD Lt23	47	08-02-1971	2	1	5	16-07-2010	2	2	NA	NA	NA	2	1	2	2	2	2	2	1	2
A0046	05-06-2018	24	A0046	87	Calle Portal de Belen MzD Lt17	21	12-01-1997	3	1	2	05-07-2015	2	2	NA	NA	NA	2	2	2	2	2	2	2	1	2
A0047	05-06-2018	24	A0047	87	Calle Juan Carlos del Aguila MzB 41 Lt07	33	26-08-1984	2	1	2	21-08-2017	1	2	NA	NA	NA	2	2	2	2	2	2	2	1	2
B0040	05-06-2018	23	B0040	44	Calle Union 1	34	04-04-1984	3	1	2	06-05-2003	2	2	NA	NA	NA	2	2	2	2	2	2	2	1	2
B0041	05-06-2018	23	B0041	44	Calle America MzA Lt04	39	28-03-1979	3	1	4	15-07-2015	2	2	NA	NA	NA	2	99	1	2	2	2	2	1	2
B0042	05-06-2018	23	B0042	44	Calle America MzA Lt10	44	25-10-1973	3	1	4	01-08-2006	2	2	NA	NA	NA	2	2	2	2	1	2	2	1	2
B0043	05-06-2018	23	B0043	44	Calle America MzA Lt11	33	21-08-1984	2	1	3	02-04-2011	2	2	NA	NA	NA	2	3	2	2	1	2	2	1	2
B0044	05-06-2018	23	B0044	44	Calle America MzA Lt10	38	29-11-1979	3	1	1	13-07-2007	2	2	NA	NA	NA	2	2	2	2	1	2	2	1	2
B0045	05-06-2018	23	B0045	44	Calle America MzA Lt14	34	11-11-1983	3	1	5	08-12-2017	2	2	NA	NA	NA	2	99	1	1	1	2	2	1	2
B0046	05-06-2018	23	B0046	44	Calle America MzA Lt15	26	12-01-1992	3	1	2	29-11-2016	1	2	NA	NA	NA	2	4	2	1	1	2	2	1	2
B0047	05-06-2018	23	B0047	44	Calle America MzA Lt17	35	10-08-1982	3	1	3	03-08-2011	2	2	NA	NA	NA	2	2	2	2	2	2	2	1	2
B0048	05-06-2018	23	B0048	44	Calle America MzA Lt20	27	28-03-1991	3	1	3	13-04-2018	1	2	NA	NA	NA	2	99	2	1	1	2	2	1	2
B0049	05-06-2018	23	B0049	44	Calle America MzA Lt19	20	24-12-1997	3	1	1	06-05-2018	1	2	NA	NA	NA	2	99	2	1	2	2	2	1	2
B0050	05-06-2018	23	B0050	44	Calle America MzA Lt18	25	18-11-1992	3	1	1	14-02-2011	2	1	16	1	1	NA	5	2	1	1	2	2	1	1
C0031	05-06-2018	22	C0031	74	Psje San Francisco 247	26	07-11-1991	3	1	3	23-03-2017	2	2	NA	NA	NA	2	4	2	2	2	2	2	1	2
C0032	05-06-2018	22	C0032	74	Psje San Francisco 251	38	09-07-1979	1	1	7	14-07-2015	2	2	NA	NA	NA	2	2	1	2	1	2	2	1	2
C0033	05-06-2018	22	C0033	74	Psje San Francisco 252A	43	13-04-1975	1	2	NA	NA	2	2	NA	NA	NA	2	2	2	2	2	2	2	1	2
C0034	05-06-2018	22	C0034	74	Av. Participacion 352	27	12-06-1990	2	1	3	27-02-2018	1	2	NA	NA	NA	2	3	2	2	2	2	2	1	2
C0035	05-06-2018	22	C0035	74	Psje Moore 314	35	17-09-1982	2	1	6	02-07-2016	2	2	NA	NA	NA	2	99	2	2	2	2	1	1	2
C0036	05-06-2018	22	C0036	74	Psje Itaya 14	31	03-03-1987	3	1	2	07-10-2016	2	2	NA	NA	NA	2	2	2	2	2	2	2	1	2
C0037	05-06-2018	22	C0037	74	Psje Itaya 311	20	17-09-1997	1	2	NA	NA	2	2	NA	NA	NA	2	2	2	2	2	2	2	1	2
C0038	05-06-2018	22	C0038							1	#	1		2	2	NA
C0039	05-06-2018	22	C0039	74	Cornejo Portugal 2382	22	15-03-1996	3	1	1	30-04-2017	1	2	NA	NA	NA	2	2	2	2	1	2	2	1	2
D0037	05-06-2018	20	D0037	29	Calle Blasco Nuñez 158	40	15-12-1977	1	1	2	09-05-2006	2	2	NA	NA	NA	2	2	2	2	2	2	2	1	2
D0038	05-06-2018	20	D0038	29	Calle Iquitos Sector 12	20	22-12-1997	1	1	1	23-04-2015	2	2	NA	NA	NA	2	3	2	2	2	2	2	1	2
D0039	05-06-2018	20	D0039	29	Calle Blasco Nuñez 104	40	29-09-1977	2	1	4	20-01-2010	2	2	NA	NA	NA	99	3	1	2	1	2	2	1	2
D0040	05-06-2018	20	D0040	27	Calle Iquitos 101	39	12-05-1979	3	1	5	30-10-2015	2	2	NA	NA	NA	99	4	2	2	2	2	2	1	2
D0041	05-06-2018	20	D0041	27	Calle Iquitos 105	48	27-10-1969	3	1	2	25-08-2009	2	2	NA	NA	NA	2	5	2	2	1	2	2	1	2
D0042	05-06-2018	20	D0042	29	Calle Blasco Nuñez 187	21	22-10-1996	3	1	2	17-12-2017	1	2	NA	NA	NA	99	2	2	2	2	2	2	1	2
D0043	05-06-2018	20	D0043	29	Calle Blasco Nuñez 142	18	03-11-1999	1	2	NA	NA	2	2	NA	NA	NA	2	2	2	2	2	2	2	2	2
D0044	05-06-2018	20	D0044	78	Psje Iquitos 301 Cuarto 01	18	01-07-1999	3	1	1	11-08-2016	1	2	NA	NA	NA	2	3	2	2	2	2	2	1	2
D0045	05-06-2018	20	D0045	78	Psje Iquitos 301 3o Piso	22	10-11-1995	3	1	2	19-07-2015	2	2	NA	NA	NA	2	99	2	2	1	2	2	1	2
D0046	05-06-2018	20	D0046	78	Psje Iquitos	47	08-05-1971	2	1	5	08-10-2002	2	2	NA	NA	NA	2	1	2	2	2	2	2	1	2
D0047	05-06-2018	20	D0047	78	Psje Iquitos 210	34	01-05-1984	3	1	4	31-12-2012	2	2	NA	NA	NA	2	2	2	2	2	2	2	1	2
D0048	05-06-2018	20	D0048	76	Calle Blasco Nuñez Sector 04	44	27-05-1974	3	1	7	18-08-2009	2	2	NA	NA	NA	99	2	2	2	1	2	2	1	2
E0032	05-06-2018	21	E0032	67	Calle 14 MzV Lt15	46	24-01-1972	2	1	6	07-01-2009	2	2	NA	NA	NA	99	3	2	2	2	2	2	1	2
E0033	05-06-2018	21	E0033	67	Calle 14 MzV Lt19	25	29-08-1992	2	1	3	13-09-2017	1	2	NA	NA	NA	2	99	2	2	2	2	2	1	2
E0034	05-06-2018	21	E0034	67	Calle 14 MzV Lt19	21	15-01-1997	1	1	1	25-03-2018	1	2	NA	NA	NA	2	99	2	2	2	2	2	1	2
E0035	05-06-2018	21	E0035	62	Calle 13 34	19	13-05-1999	1	2	NA	NA	2	2	NA	NA	NA	2	2	2	2	2	2	2	2	2
E0036	05-06-2018	21	E0036	62	Calle 16 de Julio 781	21	06-07-1996	3	1	1	08-03-2016	2	1	5	2	1	NA	5	1	1	1	2	2	1	1
E0037	05-06-2018	21	E0037	61	Calle 13 35	21	18-03-1997	3	1	1	15-06-2017	1	2	NA	NA	NA	99	2	2	2	2	2	2	2	2
E0038	05-06-2018	21	E0038	61	Calle 13 35	33	29-08-1984	3	1	1	19-04-2008	2	2	NA	NA	NA	2	2	2	2	2	2	2	1	2
E0039	05-06-2018	21	E0039	61	Calle 13 7	21	20-05-1997	3	2	NA	NA	2	1	3	2	1	NA	99	1	1	2	1	1	1	1
F0031	05-06-2018	20	F0031	28	Calle Blasco Nuñez 146	32	12-07-1985	3	1	3	26-03-2009	2	2	NA	NA	NA	2	2	2	2	2	2	2	1	2
F0032	05-06-2018	20	F0032	28	Calle Blasco Nuñez 106	24	25-12-1993	3	1	2	17-06-2016	2	2	NA	NA	NA	99	2	1	2	1	1	2	1	2
F0033	05-06-2018	20	F0033	27	Psje Nanay 19	34	01-05-1984	3	1	3	12-07-2016	2	2	NA	NA	NA	2	4	2	2	2	2	2	1	2
F0034	05-06-2018	20	F0034	27	Psje Nanay 18	28	26-05-1990	3	1	3	27-06-2016	1	2	NA	NA	NA	2	2	2	2	2	2	2	1	2
F0035	05-06-2018	20	F0035	27	Psje Nanay 09	33	20-02-1985	1	1	1	21-01-2018	1	2	NA	NA	NA	2	99	2	2	1	2	2	1	2
F0036	05-06-2018	20	F0036	78	Calle Blasco Nuñez 118	42	15-07-1975	2	1	5	07-04-2010	2	2	NA	NA	NA	99	2	2	2	1	2	2	1	2
F0037	05-06-2018	20	F0037	78	Calle Blasco Nuñez 118	26	24-05-1992	3	1	1	02-08-2011	2	2	NA	NA	NA	2	2	2	2	2	2	2	1	2
F0038	05-06-2018	20	F0038	79	Calle Santa Rosa 96	30	08-11-1987	1	1	2	16-03-2014	2	2	NA	NA	NA	2	3	2	2	1	2	2	1	2
F0039	05-06-2018	20	F0039	78	Calle Blasco Nuñez 76	34	12-08-1983	3	1	5	15-08-2016	1	2	NA	NA	NA	99	99	1	2	1	2	2	1	2
H0033	05-06-2018	21	H0033	67	Bagazan Calle 15 Lt11	26	19-06-1991	3	1	3	26-05-2014	2	2	NA	NA	NA	2	4	2	2	2	2	2	1	2
H0034	05-06-2018	21	H0034	67	Bagazan Calle 14 MzV Lt17	23	22-06-1994	1	2	NA	NA	2	2	NA	NA	NA	2	3	2	2	2	2	2	1	2
H0035	05-06-2018	21	H0035	67	Bagazan Calle 14 MzV Lt20	35	14-05-1983	1	1	3	22-06-2005	2	2	NA	NA	NA	99	2	2	2	1	1	2	1	2
H0036	05-06-2018	21	H0036	62	Calle 16 de Julio 757	42	15-03-1976	1	1	5	27-10-2006	2	2	NA	NA	NA	99	99	2	2	2	2	2	1	2
H0037	05-06-2018	21	H0037	62	Calle Atahualpa esquina 16 de Julio (color verde)	25	18-12-1992	2	1	2	08-02-2017	2	2	NA	NA	NA	2	2	2	2	2	2	2	1	2
H0038	05-06-2018	21	H0038	62	Calle Atahualpa esquina 16 de Julio (color verde)	31	28-03-1987	1	1	2	30-09-2010	2	2	NA	NA	NA	2	3	2	2	2	2	2	2	2
H0039	05-06-2018	21	H0039	61	Calle 13 esquina Atahualpan 35 (color azul, quinta)	29	25-12-1988	3	1	1	24-10-2005	2	2	NA	NA	NA	2	3	2	2	2	2	2	1	2
H0040	05-06-2018	21	H0040	61	Calle 13 esquina Atahualpan 35 (color azul, quinta)	18	10-03-2000	3	2	NA	NA	2	2	NA	NA	NA	2	99	2	2	2	2	2	1	2
J0031	05-06-2018	22	J0031	74	Av. Participacion 374	29	16-03-1989	3	1	3	08-11-2015	2	2	NA	NA	NA	2	2	2	2	2	2	2	1	2
J0032	05-06-2018	22	J0032	74	Av. Participacion 37	19	30-11-1998	1	1	1	26-08-2015	2	2	NA	NA	NA	2	99	2	2	2	2	2	1	2
J0033	05-06-2018	22	J0033	74	Av. Participacion 355	28	18-01-1990	3	1	1	11-07-2016	2	2	NA	NA	NA	2	99	2	2	2	2	2	1	2
J0034	05-06-2018	22	J0034	74	Av. Participacion 372	25	13-08-1992	3	2	NA	NA	2	1	5	2	1	NA	5	2	1	1	2	2	1	1
J0035	05-06-2018	22	J0035	74	Av. Participacion 372	21	24-02-1997	3	1	1	13-07-2016	2	2	NA	NA	NA	2	2	2	2	1	2	2	1	2
J0036	05-06-2018	22	J0036	74	Psje Moore MzN 4A	45	22-06-1972	4	1	3	20-04-2010	2	2	NA	NA	NA	2	2	2	2	1	2	2	1	2
J0037	05-06-2018	22	J0037	73	Psje Moore 319	22	25-08-1995	1	1	2	26-12-2017	1	2	NA	NA	NA	2	5	2	2	2	2	2	1	2
J0038	05-06-2018	22	J0038	74	Psje Itaya 09	26	02-09-1991	1	1	1	29-11-2013	2	2	NA	NA	NA	2	2	2	2	2	2	2	1	2
J0039	05-06-2018	22	J0039	74	Prolongación Carnejo Portugal 2386	24	30-03-1994	3	1	1	28-10-2017	1	2	NA	NA	NA	2	99	2	2	1	2	2	1	2
K0038	05-06-2018	24	K0038	72	Ampliación Juan Carlos del Aguila 21	25	14-08-1992	3	1	1	04-10-2014	2	2	NA	NA	NA	2	2	2	2	2	2	2	1	2
K0039	05-06-2018	24	K0039	72	Calle Angelly Jhon MzB Lt03	18	22-03-2000	1	2	NA	NA	2	2	NA	NA	NA	2	2	2	2	2	2	2	1	2
K0040	05-06-2018	24	K0040	72	Calle Angelly Jhon MzA Lt05A	43	27-08-1974	3	1	3	20-02-1994	2	2	NA	NA	NA	2	2	2	2	1	1	2	1	2
K0041	05-06-2018	24	K0041	55	Calle Jerusalen MzA Lt07	33	27-07-1984	1	1	3	25-03-2015	2	2	NA	NA	NA	2	2	2	2	1	2	2	1	2
K0042	05-06-2018	24	K0042	74	Calle 25 de Abril MzD Lt10	42	06-03-1976	3	1	4	18-01-2008	2	2	NA	NA	NA	99	2	2	2	2	2	2	1	2
K0043	05-06-2018	24	K0043	74	Calle Marco Antonio MzD Lt28	23	19-10-1994	3	1	2	23-07-2017	1	2	NA	NA	NA	99	99	2	2	2	2	2	1	2
K0044	05-06-2018	24	K0044	74	Calle Marco Antonio MzD Lt15	42	22-10-1975	3	1	3	21-04-1997	2	2	NA	NA	NA	2	2	2	2	2	2	2	2	2
K0045	05-06-2018	24	K0045	87	Portal de Belen MzD Lt01	28	08-11-1989	3	1	2	09-03-2017	1	2	NA	NA	NA	2	99	2	2	2	2	2	1	2
M0039	05-06-2018	23	M0039	44	Calle 3 de Julio MzJ Lt45	34	14-12-1983	3	1	3	26-05-2016	2	2	NA	NA	NA	2	3	2	2	2	2	2	1	2
M0040	05-06-2018	23	M0040	44	Calle 3 de Julio MzJ Lt42	48	15-05-1970	2	1	5	14-09-2012	2	2	NA	NA	NA	2	99	1	2	2	2	2	1	2
M0041	05-06-2018	23	M0041	44	Calle 3 de Julio MzJ Lt37 esquina Chavez Sibina	43	05-08-1974	2	1	5	20-05-2010	2	2	NA	NA	NA	2	3	1	2	2	1	2	1	2
M0042	05-06-2018	23	M0042	44	Calle Chávez Sibina MzJ Lt30	31	02-11-1986	1	1	2	02-07-2014	2	2	NA	NA	NA	2	2	2	2	2	2	2	1	2
M0043	05-06-2018	23	M0043	44	Calle Chávez Sibina MzJ Lt35	26	10-08-1991	3	1	2	22-01-2011	2	2	NA	NA	NA	2	3	2	2	2	2	2	1	2
M0044	05-06-2018	23	M0044	44	Calle Chávez Sibina MzJ Lt27	44	01-07-1973	3	2	NA	NA	2	2	NA	NA	NA	99	2	2	2	1	1	2	1	2
M0045	05-06-2018	23	M0045	44	Calle Chávez Sibina MzJ Lt20	34	06-07-1983	3	1	6	24-02-2016	2	1	7	2	1	NA	6	1	1	2	2	2	1	1
M0046	05-06-2018	23	M0046	44	Calle Chávez Sibina MzJ Lt21	18	18-05-2000	3	1	1	06-04-2016	2	2	NA	NA	NA	99	5	2	2	2	2	2	1	2
M0047	05-06-2018	23	M0047	44	Calle Chávez Sibila MzJ	32	24-01-1986	3	1	3	15-11-2009	2	2	NA	NA	NA	2	2	1	2	2	2	2	1	2
M0048	05-06-2018	23	M0048	44	Calle Chávez Sabina MzM Lt13	42	23-12-1975	2	1	5	22-11-2013	2	2	NA	NA	NA	2	2	2	2	2	2	2	2	2
M0049	05-06-2018	23	M0049	44	Calle Chávez Sibina MzM Lt03	26	14-12-1991	3	1	2	22-03-2012	2	2	NA	NA	NA	2	99	2	2	2	2	2	1	2
M0050	05-06-2018	23	M0050	44	Calle Chávez Sibina MzN Lt05	32	02-08-1985	3	1	3	20-02-2013	2	2	NA	NA	NA	2	2	2	2	2	2	2	1	2
M0051	05-06-2018	23	M0051	44	Calle Chávez Sibina MzM Lt10	24	15-09-1993	4	1	1	23-05-2014	2	2	NA	NA	NA	2	3	2	2	2	2	2	1	2
N0011	05-06-2018	23	N0011	44	Calle Union MzB Lt07	34	17-11-1984	3	1	4	29-11-2013	2	2	NA	NA	NA	2	99	2	2	1	2	2	1	2
N0012	05-06-2018	23	N0012	44	Calle Chávez Sabina MzJ Lt32	18	15-05-2000	3	1	1	05-08-2017	1	2	NA	NA	NA	2	3	2	2	2	2	2	1	2
N0013	05-06-2018	23	N0013	44	Calle Santa Rosa MzJ Lt10	21	17-06-1996	3	1	1	17-01-2016	2	2	NA	NA	NA	99	2	1	2	2	1	1	1	2
N0014	05-06-2018	23	N0014	44	Calle Santa Rosa MzJ Lt53	29	10-06-1988	3	1	2	22-07-2017	1	2	NA	NA	NA	2	99	2	2	2	2	2	1	2
N0015	05-06-2018	23	N0015	44	Calle Chávez Sibina MzM Lt05	24	15-09-1993	3	1	1	02-05-2016	2	2	NA	NA	NA	99	2	2	2	2	2	2	1	2
N0016	05-06-2018	23	N0016	44	Calle Chávez Sibina MzM Lt28	34	12-11-1983	3	1	5	13-07-2016	1	2	NA	NA	NA	2	3	2	2	1	2	2	1	2
N0017	05-06-2018	23	N0017	44	Calle Chávez Sibina MzM Lt28	33	21-05-1985	3	1	6	07-07-2016	2	1	27	1	2	NA	99	1	1	1	2	2	1	1
N0018	05-06-2018	23	N0018	44	Calle Chávez Sibina MzM Lt14	47	21-05-1971	2	1	4	05-05-2007	2	2	NA	NA	NA	99	6	2	2	1	1	2	1	2
N0019	05-06-2018	23	N0019	44	Calle Chávez Sibina MzM Lt10	35	30-10-1982	3	1	4	04-11-2015	2	2	NA	NA	NA	99	2	2	2	2	2	2	1	2
N0020	05-06-2018	23	N0020	44	Calle Chávez Sibina MzN Lt04	34	25-08-1983	2	1	2	27-03-2007	2	2	NA	NA	NA	99	2	2	2	1	2	2	1	2
A0048	06-06-2018	24	A0048	16	Calle Cardozo MzN Lt30	36	24-10-1981	3	1	5	07-10-2015	2	2	NA	NA	NA	99	99	2	2	2	2	2	1	2
A0049	06-06-2018	24	A0049	16	Calle Union MzN Lt16	35	16-11-1982	3	1	2	22-06-2009	2	2	NA	NA	NA	2	3	2	2	2	2	2	1	2
A0050	06-06-2018	24	A0050	15	Calle Margaritas MzL Lt02	39	20-11-1978	2	1	5	31-05-2017	1	2	NA	NA	NA	2	99	2	2	2	2	2	1	2
A0051	06-06-2018	24	A0051	15	Calle Margaritas MzL Lt04	18	06-12-1999	1	2	NA	NA	2	2	NA	NA	NA	2	2	2	2	2	2	2	1	2
A0052	06-06-2018	24	A0052	23	Calle Cardozo MzLL Lt12	28	26-02-1990	3	1	2	16-06-2017	1	2	NA	NA	NA	2	2	99	2	1	2	2	1	2
A0053	06-06-2018	24	A0053	23	Calle 24 de enero MzLL Lt20	21	23-12-1996	3	1	1	24-07-2016	1	2	NA	NA	NA	2	2	2	2	2	2	2	1	2
A0054	06-06-2018	24	A0054	24	Psje 12 de Setiembre MzB	34	23-08-1983	1	1	3	04-07-2008	2	2	NA	NA	NA	99	2	2	2	2	1	2	1	2
A0055	06-06-2018	24	A0055	24	Psje 12 de Setiembre MzB Lt30	30	30-07-1987	3	1	5	14-02-2017	2	2	NA	NA	NA	2	2	2	2	2	2	2	1	2
B0051	06-06-2018	23	B0051	44	Calle America MzA Lt21	32	11-06-1985	3	1	4	28-11-2015	2	2	NA	NA	NA	2	2	2	2	1	2	2	1	2
B0052	06-06-2018	23	B0052	44	Calle America MzA Lt12	29	09-03-1989	3	1	1	10-08-2017	1	2	NA	NA	NA	2	2	2	1	1	2	2	1	2
B0053	06-06-2018	23	B0053	44	Calle America MzA Lt12	22	14-01-1996	3	1	1	03-05-2015	2	2	NA	NA	NA	2	5	2	2	2	2	2	1	2
B0054	06-06-2018	23	B0054	44	Calle America MzA Lt27	19	15-05-1999	3	2	NA	NA	2	2	NA	NA	NA	2	2	2	2	2	2	2	1	2
B0055	06-06-2018	23	B0055	44	Calle 20 de Diciembre MzA Lt32	25	06-07-1992	3	1	3	10-01-2018	1	2	NA	NA	NA	2	99	2	1	1	1	1	1	2
B0056	06-06-2018	23	B0056	44	Calle 20 de Diciembre MzM Lt07	36	20-02-1982	1	1	2	13-08-2015	2	2	NA	NA	NA	2	2	2	2	1	2	2	1	2
B0057	06-06-2018	23	B0057	44	Calle 20 de Diciembre MzA Lt38	18	29-11-1999	3	1	2	30-01-2018	2	2	NA	NA	NA	2	2	2	1	1	1	1	1	2
B0058	06-06-2018	23	B0058	44	Calle 20 de Diciembre MzA Lt35	42	20-04-1976	3	1	3	06-12-2012	2	2	NA	NA	NA	2	2	2	2	1	2	2	1	2
B0059	06-06-2018	23	B0059	44	Calle America MzA LT23	19	21-05-1999	3	1	1	21-03-2016	2	2	NA	NA	NA	2	2	1	2	2	2	2	1	2
B0060	06-06-2018	23	B0060	44	Calle America MzA Lt18	33	22-09-1984	3	1	3	27-07-2017	1	2	NA	NA	NA	2	99	2	1	1	2	2	1	2
B0061	06-06-2018	23	B0061	44	Calle America MzA Lt09	33	08-01-1985	3	1	6	12-12-2016	1	1	1	2	1	NA	4	2	1	1	1	2	1	1
B0062	06-06-2018	23	B0062	44	Calle 20 de Diciembre MzA Lt31	38	21-04-1980	3	1	5	17-05-2016	2	2	NA	NA	NA	2	2	2	2	2	2	2	1	2
C0040	06-06-2018	22	C0040	78	Psje San Francisco 470	49	29-12-1968	3	1	5	26-01-2001	2	2	NA	NA	NA	2	2	2	2	2	2	2	1	2
C0041	06-06-2018	22	C0041	78	Psje San Francisco 203	30	20-04-1988	1	1	1	18-07-2015	2	2	NA	NA	NA	2	2	1	2	2	2	2	1	2
C0042	06-06-2018	22	C0042	78	Psje San Francisco 214	24	19-04-1994	3	1	1	16-12-2012	2	2	NA	NA	NA	2	2	1	2	2	2	2	1	2
C0043	06-06-2018	22	C0043	78	Psje San Francisco 262	49	08-12-1968	1	1	1	02-03-1989	2	2	NA	NA	NA	2	99	2	2	2	2	2	1	2
C0044	06-06-2018	22	C0044	78	Psje San Francisco 262	30	30-07-1987	3	1	3	18-07-2016	2	2	NA	NA	NA	2	2	1	2	1	2	2	1	2
C0045	06-06-2018	22	C0045	73	Calle Miraflores 305A	22	04-10-1995	1	2	NA	NA	2	2	NA	NA	NA	2	3	2	2	2	2	2	1	2
C0046	06-06-2018	22	C0046	13	Calle Miraflores 303	49	06-11-1968	2	1	3	08-01-1999	2	2	NA	NA	NA	2	2	2	2	2	2	2	1	2
C0047	06-06-2018	22	C0047	73	Calle Miraflores 302	33	23-08-1984	2	1	3	19-03-2015	2	2	NA	NA	NA	2	3	2	2	2	2	2	1	2
C0048	06-06-2018	22	C0048	73	Calle Miraflores 302	36	02-10-1981	2	1	2	21-01-2013	2	2	NA	NA	NA	99	3	1	2	2	2	2	1	2
C0049	06-06-2018	22	C0049	78	Psje San Francisco 470	27	19-01-1991	1	2	NA	NA	2	2	NA	NA	NA	2	3	1	2	2	2	2	1	2
D0049	06-06-2018	20	D0049	85	Calle 11 de Octubre 12	20	21-09-1997	2	1	1	29-08-2015	2	2	NA	NA	NA	2	2	2	2	1	2	2	1	2
D0050	06-06-2018	20	D0050	85	Calle 11 de Octubre 06	23	15-01-1995	3	1	3	26-03-2016	2	2	NA	NA	NA	99	2	1	2	2	1	2	1	2
D0051	06-06-2018	20	D0051	84	Calle 11 de Octubre 05	31	26-04-1987	3	1	1	06-09-2015	1	2	NA	NA	NA	2	2	2	2	2	2	1	1	2
D0052	06-06-2018	20	D0052	23	Calle 11 de Octubre MzC Lt07	25	12-12-1992	1	2	NA	NA	2	2	NA	NA	NA	2	2	2	2	2	2	2	1	2
D0053	06-06-2018	20	D0053	28A	Psje Iquitos 06	29	22-02-1989	3	1	3	02-04-2018	1	2	NA	NA	NA	2	99	2	2	2	2	2	1	2
D0054	06-06-2018	20	D0054	28A	Psje Venecia 08	47	28-09-1970	3	1	5	23-10-1997	2	2	NA	NA	NA	2	5	2	2	2	2	2	1	2
D0055	06-06-2018	20	D0055	28A	Psje Venecia 08	25	10-05-1993	1	2	NA	NA	2	2	NA	NA	NA	2	2	1	2	2	1	2	1	2
D0056	06-06-2018	20	D0056	81	Psje Venecia	38	15-07-1979	3	1	3	12-02-2012	2	2	NA	NA	NA	2	3	2	2	2	1	2	1	2
D0057	06-06-2018	20	D0057	81	Calle 5 44	41	04-09-1976	1	1	2	12-12-2009	2	2	NA	NA	NA	2	2	1	2	2	2	2	1	2
E0040	06-06-2018	21	E0040	43	Calle 6 de Octubre 55	21	08-10-1996	3	1	1	18-10-2016	2	2	NA	NA	NA	2	3	2	2	2	2	2	1	2
E0041	06-06-2018	21	E0041	43	Calle 6 de Octubre 55	40	18-02-1978	2	1	4	31-08-2013	2	2	NA	NA	NA	2	2	2	2	2	2	2	1	2
E0042	06-06-2018	21	E0042	44	Calle 6 de Octubre 57	28	05-02-1990	2	1	3	24-01-2016	2	2	NA	NA	NA	2	2	2	2	2	2	2	1	2
E0043	06-06-2018	21	E0043	46	Psje Bellavista 112	28	09-11-1989	2	1	4	23-11-2015	2	2	NA	NA	NA	2	2	2	2	2	2	2	1	2
E0044	06-06-2018	21	E0044	46	Psje Bellavista 150	22	05-12-1995	3	1	1	21-09-2012	2	1	7	2	1	NA	6	2	1	1	2	2	1	1
E0045	06-06-2018	21	E0045	46	Calle America 130	21	09-12-1996	1	2	NA	NA	2	2	NA	NA	NA	2	2	2	2	2	2	2	1	2
E0046	06-06-2018	21	E0046	46	Calle America 130	26	21-08-1991	3	1	3	06-07-2016	2	2	NA	NA	NA	2	2	2	2	2	2	2	1	2
E0047	06-06-2018	21	E0047	46	Calle America 18	24	25-08-1993	3	1	2	18-10-2015	2	2	NA	NA	NA	2	2	2	2	2	2	2	1	2
F0040	06-06-2018	20	F0040	86	Calle 11 de Octubre 18	46	16-04-1972	3	1	3	11-07-2002	2	2	NA	NA	NA	2	1	2	2	2	2	2	1	2
F0041	06-06-2018	20	F0041	86	Calle 11 de Octubre 17	42	25-08-1975	2	1	3	05-12-2001	2	2	NA	NA	NA	2	2	2	2	2	2	2	1	2
F0042	06-06-2018	20	F0042	86	Calle 11 de Octubre 18	39	18-02-1979	3	1	4	31-01-2010	2	2	NA	NA	NA	2	2	2	2	2	2	2	1	2
F0043	06-06-2018	20	F0043	86	Calle 11 de Octubre 20	31	09-07-1986	3	1	4	21-06-2014	2	2	NA	NA	NA	2	2	2	2	1	2	2	1	2
F0044	06-06-2018	20	F0044	0	Calle 11 de Octubre 35	34	14-04-1984	3	1	1	05-12-2012	2	2	NA	NA	NA	2	2	2	1	2	2	2	1	2
F0045	06-06-2018	20	F0045	0	Calle 11 de Octubre 42	23	15-03-1995	3	1	2	09-07-2016	2	2	NA	NA	NA	2	2	2	1	2	2	2	1	2
F0046	06-06-2018	20	F0046	28A	Calle 11 de Octubre con Psje 4 42	49	14-05-1969	3	1	3	11-10-2008	2	2	NA	NA	NA	2	99	2	2	2	2	2	1	2
F0047	06-06-2018	20	F0047	81	Calle 5 con Venecia	41	29-11-1976	2	1	2	02-11-1998	2	2	NA	NA	NA	1	4	2	2	2	2	2	1	2
H0041	06-06-2018	21	H0041	43	Calle 6 de Octubre 26	27	14-01-1991	3	1	2	16-11-2017	1	2	NA	NA	NA	2	6	2	2	1	2	2	1	2
H0042	06-06-2018	21	H0042	43	Calle 6 de Octubre 56	46	10-05-1972	3	1	8	16-06-2017	2	2	NA	NA	NA	2	2	2	2	2	2	2	1	2
H0043	06-06-2018	21	H0043	43	Calle 6 de Octubre 56	28	12-02-1990	3	1	2	18-12-2016	2	2	NA	NA	NA	99	3	1	2	2	2	2	1	2
H0044	06-06-2018	21	H0044	46	Psje Bellavista 105 AA HH Sacha Chorro	42	07-10-1975	1	1	2	18-08-2007	2	2	NA	NA	NA	2	2	2	2	2	2	2	1	2
H0045	06-06-2018	21	H0045	46	Psje Bellavista 113	33	09-11-1984	3	1	2	13-09-2011	2	1	6	2	2	NA	99	2	1	1	2	2	1	1
H0046	06-06-2018	21	H0046	46	Psje Bellavista 110	22	01-05-1996	1	1	1	25-12-2016	1	2	NA	NA	NA	2	6	2	2	2	2	2	1	2
H0047	06-06-2018	21	H0047	46	Psje Bellavista 2	18	24-02-2000	1	2	NA	NA	2	2	NA	NA	NA	2	2	2	2	1	2	2	1	2
H0048	06-06-2018	21	H0048	46	Calle America 202	18	16-05-2000	1	2	NA	NA	2	2	NA	NA	NA	2	2	2	2	2	2	2	1	2
J0040	06-06-2018	22	J0040	78	Psje San Francisco 488	30	01-08-1987	3	1	3	03-10-2017	1	2	NA	NA	NA	99	99	2	2	2	2	2	1	2
J0041	06-06-2018	22	J0041	78	Psje San Francisco 205	25	24-11-1992	3	1	1	23-11-2014	1	2	NA	NA	NA	2	99	2	2	2	2	2	1	2
J0042	06-06-2018	22	J0042	78	Psje San Francisco 213	39	09-01-1979	3	1	3	04-03-2016	2	2	NA	NA	NA	2	2	2	2	2	2	2	2	2
J0043	06-06-2018	22	J0043	78	Psje San Francisco 224	43	09-11-1974	3	1	3	21-03-2016	2	2	NA	NA	NA	99	3	2	2	1	2	2	2	2
J0044	06-06-2018	22	J0044	78	Psje San Francisco 268	37	18-05-1981	3	1	3	16-03-2012	2	2	NA	NA	NA	2	2	2	2	2	2	2	1	2
J0045	06-06-2018	22	J0045	73	Psje Cornejo Portugal 2429	35	13-09-1982	2	1	2	14-12-2012	2	2	NA	NA	NA	99	2	2	2	2	2	2	1	2
J0046	06-06-2018	22	J0046	73	Calle Miraflores 825	35	23-02-1983	2	1	2	10-05-2012	2	2	NA	NA	NA	2	3	2	2	2	2	2	1	2
J0047	06-06-2018	22	J0047	73	Calle Miraflores 305	24	29-12-1993	1	2	NA	NA	2	2	NA	NA	NA	99	2	2	2	2	2	2	1	2
J0048	06-06-2018	22	J0048	73	Calle Miraflores 305	40	22-07-1977	2	1	3	25-11-2010	2	2	NA	NA	NA	99	2	2	2	2	2	2	1	2
J0049	06-06-2018	22	J0049	73	Calle Miraflores 302	27	14-07-1990	2	2	NA	NA	2	2	NA	NA	NA	99	99	2	2	2	1	2	1	2
K0046	06-06-2018	24	K0046	16	Calle Cardozo MzO Lt21	20	20-07-1997	3	1	1	26-08-2014	2	2	NA	NA	NA	99	2	2	2	2	2	2	1	2
K0047	06-06-2018	24	K0047	16	Calle Union MzB Lt20	22	16-02-1996	3	1	1	04-08-2015	2	2	NA	NA	NA	2	2	2	2	2	2	2	1	2
K0048	06-06-2018	24	K0048	16	Calle Union MzN Lt02	42	12-07-1975	3	1	4	19-12-2005	2	2	NA	NA	NA	2	2	2	2	1	2	2	1	2
K0049	06-06-2018	24	K0049	15	Psje Margaritas MzL Lt03	19	23-04-1999	3	2	NA	NA	2	2	NA	NA	NA	99	2	2	2	2	2	2	1	2
K0050	06-06-2018	24	K0050	15	Calle Union MzL Lt09	33	10-07-1984	3	1	2	16-06-2011	2	2	NA	NA	NA	2	4	2	2	2	2	2	2	2
K0051	06-06-2018	24	K0051	23	Calle Cardozo MzLL Lt08	43	24-09-1974	3	1	2	01-11-2009	2	2	NA	NA	NA	2	2	2	2	2	2	2	1	2
K0052	06-06-2018	24	K0052	23	Calle 24 de Enero MzLl Lt19	36	01-01-1982	3	1	3	06-11-2010	2	2	NA	NA	NA	2	2	2	2	2	2	2	2	2
K0053	06-06-2018	24	K0053	23	Calle Amazonas MzLL Lt30	23	12-02-1995	3	1	2	13-08-2017	1	2	NA	NA	NA	1	3	2	2	2	2	2	1	2
K0054	06-06-2018	24	K0054	23	Calle 12 de Setiembre MzB Lt24	18	14-08-1999	4	2	NA	NA	2	2	NA	NA	NA	2	2	2	2	2	2	2	1	2
M0052	06-06-2018	23	M0052	13	Calle Republica MzB Lt01 AA HH 28 de Julio	25	23-12-1992	3	1	2	24-09-2017	1	2	NA	NA	NA	99	4	2	2	2	2	2	1	2
M0053	06-06-2018	23	M0053	13	Calle 27 de Enero MzQ Lt23 AA HH Trinfo	28	10-09-1989	3	1	3	23-07-2015	2	2	NA	NA	NA	2	2	2	2	2	2	2	1	2
M0054	06-06-2018	23	M0054	13	Calle 27 de Enero MzQ Lt23 AA HH Trinfo	38	05-01-1980	3	1	4	17-12-2013	2	2	NA	NA	NA	2	2	2	2	2	2	2	1	2
M0055	06-06-2018	23	M0055	13	Calle 27 de Enero MzQ Lt23 AA HH Triunfo	23	27-04-1995	3	2	NA	NA	2	1	99	99	3	NA	4	1	1	1	1	1	1	1
M0056	06-06-2018	23	M0056	13	Calle 27 de Enero MzT Lt20	43	26-10-1974	2	1	8	03-08-2015	2	2	NA	NA	NA	2	2	2	2	2	2	2	1	2
M0057	06-06-2018	23	M0057	13	Calle Porvenir MzQ Lt22 AA HH Triunfo	35	04-04-1983	1	1	4	05-03-2013	2	2	NA	NA	NA	2	2	2	2	2	2	2	1	2
M0058	06-06-2018	23	M0058	13	Calle Porvenir MzT Lt13 AA HH Triunfo	33	07-09-1984	1	1	4	01-02-2014	2	2	NA	NA	NA	2	3	2	2	2	2	2	1	2
M0059	06-06-2018	23	M0059	13	Calle Porvenir MzT Lt13 AA HH Triunfo	36	15-04-1982	3	1	2	05-04-2003	2	1	13	1	1	NA	4	2	2	2	1	2	1	1
M0060	06-06-2018	23	M0060	13	Calle Porvenir MzT Lt12 AA HH Triunfo	44	08-12-1973	2	1	3	11-01-2003	2	2	NA	NA	NA	2	2	2	2	2	2	2	1	2
M0061	06-06-2018	23	M0061	13	Calle Porvenir MzQ Lt10 AA HH Triunfo	19	09-05-1999	3	2	NA	NA	2	2	NA	NA	NA	99	5	1	2	1	1	2	1	2
M0062	06-06-2018	23	M0062		Calle Porvenir MzT Lt08 AA HH Triunfo	48	05-01-1970	3	1	5	13-08-2009	2	2	NA	NA	NA	2	2	2	2	2	2	2	1	2
M0063	06-06-2018	23	M0063	13	Calle Porvenir MzQ Lt05 AA HH Triunfo	23	12-12-1994	3	1	2	26-09-2017	1	2	NA	NA	NA	2	6	2	2	2	2	2	1	2
N0021	06-06-2018	23	N0021	13	Calle Santa Julia MzA Lt07	20	19-06-1997	3	1	1	09-11-2014	2	2	NA	NA	NA	2	2	1	2	1	2	2	1	2
N0022	06-06-2018	23	N0022	13	Calle Santa Julia MzA Lt06	29	06-01-1989	3	1	2	07-04-2015	2	2	NA	NA	NA	2	99	2	2	2	2	2	1	2
N0023	06-06-2018	23	N0023	13	Calle Santa Julia MzA Lt10	49	20-02-1969	2	1	4	13-06-2002	2	2	NA	NA	NA	2	99	2	2	1	2	2	1	2
N0024	06-06-2018	23	N0024	13	Calle Santa Julia MzA Lt17	21	21-10-1996	3	1	1	18-11-2017	2	2	NA	NA	NA	99	2	2	2	1	2	2	1	2
N0025	06-06-2018	23	N0025	13	Calle Santa Julia MzB Lt01	25	23-11-1992	3	1	2	29-01-2014	2	2	NA	NA	NA	99	3	2	2	2	2	2	1	2
N0026	06-06-2018	23	N0026	15	Calle Porvenir MzH Lt30	42	05-09-1975	3	1	4	21-05-1997	2	2	NA	NA	NA	2	2	2	2	2	2	2	1	2
N0027	06-06-2018	23	N0027	15	Calle Porvenir MzH Lt31	23	07-12-1994	1	2	NA	NA	2	2	NA	NA	NA	99	6	2	2	2	2	2	1	2
N0028	06-06-2018	23	N0028	15	Calle Porvenir MzH Lt31	23	30-01-1995	3	1	3	01-07-2017	1	2	NA	NA	NA	99	99	2	2	2	2	2	1	2
N0029	06-06-2018	23	N0029	15	Calle Porvenir MzH Lt31	28	15-11-1989	4	1	3	02-07-2014	2	2	NA	NA	NA	2	2	2	2	2	2	2	1	2
N0030	06-06-2018	23	N0030	15	Calle Porvenir MzH Lt33	29	17-05-1989	3	1	3	15-03-2014	2	2	NA	NA	NA	99	2	2	2	1	2	2	1	2
N0031	06-06-2018	23	N0031	15	Calle Porvenir MzH 33	43	16-12-1974	2	1	7	30-08-2012	2	2	NA	NA	NA	99	2	2	2	1	2	2	1	2
N0032	06-06-2018	23	N0032	15	Calle Porvenir Mzh Lt46	47	19-08-1970	2	1	7	08-03-2008	2	2	NA	NA	NA	99	2	2	2	2	2	2	1	2
A0056	07-06-2018	24	A0056	26	Psje 12 de Setiembre MzA Lt20	35	14-01-1983	3	1	2	04-08-2012	2	2	NA	NA	NA	2	2	2	2	2	2	2	1	2
A0057	07-06-2018	24	A0057	26	Calle Cardozo MzA Lt05	45	24-01-1973	3	1	3	08-04-2009	2	2	NA	NA	NA	2	99	2	2	2	2	2	2	2
A0058	07-06-2018	24	A0058	27	Calle 24 de Enero Mz3 Lt12	18	03-01-2000	1	2	NA	NA	2	2	NA	NA	NA	99	3	2	2	2	2	2	1	2
A0059	07-06-2018	24	A0059	27	Calle 25 de Enero Mz3 Lt17	46	16-02-1972	3	1	6	16-12-2005	2	2	NA	NA	NA	2	2	2	2	2	2	2	1	2
A0060	07-06-2018	24	A0060	27	Av. Participacion MzB Lt01A	21	06-04-1997	1	2	NA	NA	2	2	NA	NA	NA	2	3	2	2	2	2	2	1	2
A0061	07-06-2018	24	A0061	27	Calle Cardozo MzB Lt01	26	04-01-1992	3	1	1	17-09-2015	2	2	NA	NA	NA	99	3	2	2	2	2	2	1	2
B0063	07-06-2018	23	B0063	43	Calle 3 de Julio MzE Lt21	33	26-06-1984	3	1	3	21-07-2012	2	2	NA	NA	NA	2	2	1	2	1	2	2	1	2
B0064	07-06-2018	23	B0064
B0065	07-06-2018	23	B0065	43	Calle Shanchez Cerro 683	26	27-06-1991	3	1	2	18-10-2010	2	2	NA	NA	NA	2	2	1	2	1	2	2	1	2
B0066	07-06-2018	23	B0066	43	Calle Shanchez Cerro MzE Lt28	35	03-08-1982	3	1	5	22-02-2016	1	2	NA	NA	NA	2	4	2	2	2	2	2	1	2
B0067	07-06-2018	23	B0067	43	Calle Sanchez Cerro 635	33	25-02-1985	3	1	3	26-07-2017	1	2	NA	NA	NA	2	99	2	1	2	2	2	1	2
B0068	07-06-2018	23	B0068	43	Av. Participacion 1481	33	26-02-1985	3	1	4	17-05-2016	2	2	NA	NA	NA	2	4	2	2	1	2	2	1	2
B0069	07-06-2018	23	B0069	43	Av. Participacion 1455	30	27-01-1988	3	1	4	14-09-2017	1	2	NA	NA	NA	2	99	2	1	2	2	2	1	2
B0070	07-06-2018	23	B0070	43	Av. Participacion 1443	18	10-11-1999	1	1	1	22-08-2016	2	2	NA	NA	NA	2	2	2	2	1	2	2	1	2
B0071	07-06-2018	23	B0071	43	Av. Participacion 1425	31	11-11-1986	2	1	5	14-02-2018	1	2	NA	NA	NA	2	99	1	1	1	2	2	1	2
B0072	07-06-2018	23	B0072	43	Calle Santa Rosa MzE Lt14	38	05-11-1979	2	1	2	14-02-2012	2	2	NA	NA	NA	2	2	2	2	2	2	2	1	2
B0073	07-06-2018	23	B0073	43	Calle Santa Rosa MzE Lt19	30	09-08-1987	3	1	3	06-12-2010	2	2	NA	NA	NA	2	2	1	2	2	2	2	1	2
C0050	07-06-2018	22	C0050	18	Urbanizacion Rio Mar D24	22	04-06-1996	3	1	1	20-11-2017	1	2	NA	NA	NA	2	99	2	2	1	2	2	1	2
C0051	07-06-2018	22	C0051	34	Urbanizacion Rio Mar L40	26	12-10-1991	2	1	1	06-05-2016	1	2	NA	NA	NA	99	99	2	2	1	1	2	1	2
C0052	07-06-2018	22	C0052	36	Urbanizacion Rio Mar K7	25	30-03-1993	3	1	1	24-07-2015	2	2	NA	NA	NA	2	5	1	2	1	1	1	1	2
C0053	07-06-2018	22	C0053	36	Urbanizacion Rio Mar MzK Lt14	33	23-03-1985	3	1	1	23-09-2010	2	2	NA	NA	NA	2	2	1	2	2	2	2	1	2
C0054	07-06-2018	22	C0054	36	Urbanizacion Rio Mar L24	28	28-10-1989	3	1	4	03-09-2015	2	2	NA	NA	NA	2	3	1	2	2	2	2	1	2
C0055	07-06-2018	22	C0055	36	Urbanizacion Rio Mar K7	34	09-07-1983	4	1	2	27-10-2006	2	2	NA	NA	NA	2	2	2	2	1	2	2	1	2
D0058	07-06-2018	20	D0058	97	Calle Contamana 19	35	20-06-1982	3	1	3	29-12-2004	2	2	NA	NA	NA	2	6	1	2	1	2	2	1	2
D0059	07-06-2018	20	D0059	68	Calle Contamana 19	41	10-05-1977	3	1	2	03-06-1997	2	2	NA	NA	NA	2	2	2	2	2	2	2	1	2
D0060	07-06-2018	20	D0060	68	Calle Contamana 178	46	07-09-1971	3	1	8	13-08-2013	2	2	NA	NA	NA	2	3	1	2	1	2	2	1	2
D0061	07-06-2018	20	D0061	67A	Calle Iquitos 103	36	12-10-1981	3	1	3	27-04-2008	2	2	NA	NA	NA	2	2	2	2	2	2	2	1	2
D0062	07-06-2018	20	D0062	85	Calle 2 34 con 11 de Octubre	22	02-12-1995	1	1	1	25-08-2014	2	2	NA	NA	NA	2	99	2	2	2	1	2	1	2
E0048	07-06-2018	21	E0048	48	Psje Cusqueña (color celeste)	19	29-08-1998	3	1	1	13-04-2016	2	2	NA	NA	NA	2	5	2	2	2	2	2	1	2
E0049	07-06-2018	21	E0049	48	Calle America 205	18	13-05-2000	1	2	NA	NA	2	2	NA	NA	NA	2	2	2	2	2	2	2	1	2
E0050	07-06-2018	21	E0050	48	Calle America 207	35	04-06-1983	3	1	4	10-05-2015	2	2	NA	NA	NA	2	2	2	2	2	2	2	1	2
E0051	07-06-2018	21	E0051	49	Calle Besubio 12	21	18-01-1997	3	1	2	04-11-2015	2	2	NA	NA	NA	2	2	2	2	2	2	2	1	2
E0052	07-06-2018	21	E0052	49	Psje Besubio 19	21	25-07-1996	3	1	1	07-08-2014	2	2	NA	NA	NA	2	2	2	2	2	2	2	1	2
E0053	07-06-2018	21	E0053	49	Psje Besubio 19	34	19-05-1984	1	1	5	27-01-2017	2	2	NA	NA	NA	2	2	2	2	2	2	2	1	2
E0054	07-06-2018	21	E0054	49	Psje Besubio 26	26	22-08-1991	3	1	2	14-11-2011	2	1	5	2	1	NA	5	1	1	2	2	2	1	1
E0055	07-06-2018	21	E0055	49	Calle Atahualpa 242	28	12-11-1989	3	1	1	31-03-2015	2	2	NA	NA	NA	99	2	2	2	2	2	2	1	2
F0048	07-06-2018	20	F0048	97	Calle Contamana 19	19	16-03-1999	1	2	NA	NA	2	2	NA	NA	NA	2	2	2	2	1	2	2	1	2
F0049	07-06-2018	20	F0049	68	Calle Contamana 19	21	01-08-1996	1	2	NA	NA	2	2	NA	NA	NA	99	2	2	2	2	2	2	1	2
F0050	07-06-2018	20	F0050	67A		23	06-12-1994	3	1	3	08-03-2018	1	2	NA	NA	NA	2	99	2	1	2	2	2	1	2
F0051	07-06-2018	20	F0051	67A	Calle Iquitos 102	38	09-08-1979	3	1	3	07-01-2013	2	2	NA	NA	NA	2	99	1	2	1	2	2	1	2
F0052	07-06-2018	20	F0052	86	Calle 11 de Octubre con Calle 2	19	02-07-1998	3	1	1	16-11-2015	2	2	NA	NA	NA	99	99	1	2	1	2	2	1	2
H0049	07-06-2018	21	H0049	48	Psje Besubio 8	46	23-02-1972	1	1	7	05-03-2006	2	2	NA	NA	NA	2	99	2	2	2	1	2	1	2
H0050	07-06-2018	21	H0050	48	Psje Besubio 8	24	15-05-1994	3	1	2	16-10-2016	2	2	NA	NA	NA	2	3	2	2	2	1	2	1	2
H0051	07-06-2018	21	H0051	48	Calle America 213	45	10-02-1973	2	1	6	10-10-2007	2	2	NA	NA	NA	2	99	2	2	2	2	2	1	2
H0052	07-06-2018	21	H0052	48	Calle America 213	23	21-10-1994	3	1	2	26-01-2018	1	2	NA	NA	NA	2	6	2	2	2	2	2	1	2
H0053	07-06-2018	21	H0053	48	Psje Besubio 14	29	29-07-1988	3	1	3	12-03-2017	1	2	NA	NA	NA	2	2	2	2	2	2	2	1	2
H0054	07-06-2018	21	H0054	48	Psje Besubio 15	42	14-03-1976	3	1	6	05-05-2015	2	2	NA	NA	NA	2	3	2	2	2	2	2	1	2
H0055	07-06-2018	21	H0055	48	Psje Besubio 367	23	08-05-1995	3	1	2	24-10-2017	1	2	NA	NA	NA	2	6	2	2	2	2	2	1	2
H0056	07-06-2018	21	H0056	48	Psje Besubio 367	45	05-01-1973	2	1	8	31-03-2014	2	2	NA	NA	NA	2	3	2	2	2	2	2	1	2
J0050	07-06-2018	22	J0050	18	Urbanizacion Mar Rio MzD Lt24	32	03-07-1985	3	1	2	04-02-2018	1	2	NA	NA	NA	2	5	2	2	2	2	2	1	2
J0051	07-06-2018	22	J0051	36	Urbanizacion Rio Mar K12	26	15-04-1992	3	1	2	16-05-2018	1	2	NA	NA	NA	2	99	2	2	2	2	2	2	2
J0052	07-06-2018	22	J0052	36	Urbanizacion Rio Mar K07	31	04-02-1987	3	1	1	26-05-2005	2	2	NA	NA	NA	2	2	1	2	1	2	2	1	2
J0053	07-06-2018	22	J0053	36	Urbanizacion Mar Rio MzK Lt14	38	26-04-1980	2	1	1	03-03-2007	2	2	NA	NA	NA	2	3	2	2	2	2	2	1	2
J0054	07-06-2018	22	J0054	34	Urbanizacion Rio Mar MzV Lt02	31	07-07-1986	1	1	2	07-02-2013	2	2	NA	NA	NA	2	3	2	2	1	1	2	1	2
J0055	07-06-2018	22	J0055	34	Urbanizacion Rio Mar MzV Lt02	26	09-11-1991	3	1	1	11-12-2014	2	1	7	2	2	NA	6	1	1	1	2	2	1	1
K0055	07-06-2018	24	K0055	26	Calle Cardozo 1A	30	12-06-1987	2	1	2	02-12-2006	2	2	NA	NA	NA	2	2	2	2	2	1	2	1	2
K0056	07-06-2018	24	K0056	26	Calle Cardozo MzA Lt11 AA HH Violeta Correa	18	20-10-1999	4	2	NA	NA	2	1	8	2	1	NA	6	2	1	1	2	2	1	1
K0057	07-06-2018	24	K0057	27	Calle 24 de Enero Mz3 Lt04 AA HH Violeta Correa	42	18-10-1975	3	1	4	17-06-2011	2	2	NA	NA	NA	2	2	1	2	2	2	2	1	2
K0058	07-06-2018	24	K0058	27	Calle 24 de Enero Mz3 Lt13	36	10-12-1981	3	1	2	27-07-2014	2	2	NA	NA	NA	2	2	2	2	2	2	2	1	2
K0059	07-06-2018	24	K0059	27	Calle de 24 de Enero 08A AA HH Violeta Correa	41	18-09-1976	2	1	11	30-12-2015	2	2	NA	NA	NA	2	2	2	2	2	2	2	1	2
K0060	07-06-2018	24	K0060	27	Calle 24 de Enero 8A AA HH Violeta Correa	19	22-08-1998	2	1	2	14-10-2017	2	1	4	2	1	NA	5	2	1	1	2	2	1	1
K0061	07-06-2018	24	K0061	27	Calle Quiñones 496	39	11-02-1979	3	1	3	28-05-2014	2	2	NA	NA	NA	2	2	2	2	2	2	2	1	2
M0064	07-06-2018	23	M0064	42	Calle Santa Rosa 131	18	12-11-1999	1	1	1	03-12-2017	1	2	NA	NA	NA	2	2	2	2	2	2	2	1	2
M0065	07-06-2018	23	M0065	42	Calle Participacion 1389	44	03-03-1974	3	1	1	12-07-1996	2	2	NA	NA	NA	2	4	2	2	2	2	2	1	2
M0066	07-06-2018	23	M0066	42	Calle Participacion 1373	25	18-06-1992	1	2	NA	NA	2	2	NA	NA	NA	2	2	2	2	1	1	2	2	2
M0067	07-06-2018	23	M0067	42	Calle Participacion 1337	25	24-04-1993	1	1	2	19-06-2015	2	2	NA	NA	NA	2	2	2	2	2	2	2	1	2
M0068	07-06-2018	23	M0068	42	Calle Participacion 1313	34	15-07-1983	3	1	3	13-06-2017	1	2	NA	NA	NA	2	2	2	2	2	2	2	1	2
M0069	07-06-2018	23	M0069	42	Calle Participacion 1307	21	28-04-1997	3	1	2	21-12-2017	2	2	NA	NA	NA	2	2	2	2	2	2	2	1	2
M0070	07-06-2018	23	M0070	42	Calle Participacion 1307	34	15-07-1983	3	1	1	06-04-2018	1	2	NA	NA	NA	2	99	2	2	2	2	2	1	2
M0071	07-06-2018	23	M0071	42	Calle Los Jazmines (Buganvillas) 148	24	24-12-1993	3	1	1	11-08-2015	2	2	NA	NA	NA	2	3	2	2	2	2	2	1	2
M0072	07-06-2018	23	M0072	42	Calle Los Jazmines 180	25	07-06-1993	3	1	2	29-12-2012	2	2	NA	NA	NA	2	2	2	2	2	2	2	1	2
M0073	07-06-2018	23	M0073	42	Calle Los Jazmines 166	21	06-09-1996	3	1	1	08-01-2018	1	2	NA	NA	NA	2	99	2	2	2	2	2	2	2
M0074	07-06-2018	23	M0074	42	Calle Los Jazmines Lt21	45	04-02-1973	3	1	3	31-03-2003	2	2	NA	NA	NA	2	4	2	2	2	2	2	1	2
M0075	07-06-2018	23	M0075	42	Calle 3 de Julio 7 MzK	42	21-10-1975	3	1	3	01-09-2007	2	2	NA	NA	NA	2	3	1	2	2	2	2	2	2
M0076	07-06-2018	23	M0076	42	Calle 3 de Julio 26	32	31-01-1986	3	1	3	10-01-2013	2	2	NA	NA	NA	2	2	2	2	2	2	2	2	2
N0033	07-06-2018	23	N0033	15	Calle 20 de Diciembre MzE Lt36	28	17-05-1990	3	1	2	13-02-2015	2	2	NA	NA	NA	2	99	2	2	1	2	2	1	2
N0034	07-06-2018	23	N0034	15	Calle 20 de Diciembre mzH Lt18	23	27-05-1995	3	1	1	17-11-2017	1	2	NA	NA	NA	2	99	2	2	2	2	2	1	2
N0035	07-06-2018	23	N0035	15	Calle 20 de Diciembre MzH Lt18	24	04-12-1993	3	1	1	29-12-2013	2	2	NA	NA	NA	2	2	2	2	2	2	2	1	2
N0036	07-06-2018	23	N0036	19	Calle 9 de Julio 31	20	16-12-1997	3	1	1	19-09-2012	2	2	NA	NA	NA	99	4	2	2	2	2	2	1	2
N0037	07-06-2018	23	N0037	19	Calle 9 de Julio 31	46	30-03-1972	1	1	3	04-11-2008	2	2	NA	NA	NA	2	3	2	2	1	1	2	1	2
N0038	07-06-2018	23	N0038	19	Calle 9 de Julio 34	19	04-01-1999	1	2	NA	NA	2	2	NA	NA	NA	2	2	2	2	2	2	2	1	2
N0039	07-06-2018	23	N0039	19	Calle 9 de Julio 34	26	02-07-1991	3	1	2	23-03-2018	1	2	NA	NA	NA	2	99	2	1	1	2	2	1	2
N0040	07-06-2018	23	N0040	19	Calle 9 de Julio 186	33	10-10-1984	3	1	4	25-04-2017	1	2	NA	NA	NA	99	99	2	2	2	2	2	1	2
N0041	07-06-2018	23	N0041	19	Calle 9 de Julio 197	26	27-08-1991	3	1	1	27-08-2011	2	2	NA	NA	NA	2	2	2	2	1	2	2	1	2
N0042	07-06-2018	23	N0042	19	Calle 9 de Julio 197	21	24-01-1997	1	2	NA	NA	2	2	NA	NA	NA	99	2	2	2	2	2	2	1	2
A0062	08-06-2018	24	A0062	56	Calle Jerusalen MzA Lt15	32	16-01-1986	3	1	3	18-11-2013	2	2	NA	NA	NA	2	2	2	2	2	2	2	1	2
A0063	08-06-2018	24	A0063	56	Calle Paraiso MzA Lt20	35	05-08-1982	3	1	3	26-08-2013	2	2	NA	NA	NA	99	2	2	2	2	2	2	1	2
A0064	08-06-2018	24	A0064	56	Calle Paraiso MzA Lt06	37	06-02-1981	3	1	5	22-09-2016	2	2	NA	NA	NA	2	2	2	2	2	2	2	1	2
A0065	08-06-2018	24	A0065	56	Psje Los Claveles MzA Lt28	46	16-04-1972	3	1	7	21-10-2011	2	2	NA	NA	NA	2	2	2	2	2	2	2	1	2
A0066	08-06-2018	24	A0066	54	Calle Isidoro MzB Lt17	33	14-12-1984	3	1	3	01-06-2015	2	2	NA	NA	NA	2	2	2	2	2	2	2	1	2
A0067	08-06-2018	24	A0067	54	Calle Inca Roca MzB Lt03	43	03-06-1975	3	1	6	10-04-2015	2	2	NA	NA	NA	2	99	2	2	2	2	2	1	2
A0068	08-06-2018	24	A0068	54	Calle Inca Roca MzB Lt02	33	01-12-1984	3	1	2	20-03-2012	2	2	NA	NA	NA	2	2	2	2	1	2	2	1	2
A0069	08-06-2018	24	A0069	57	Calle Juan Curto MzD Lt07	26	07-07-1991	1	1	3	18-12-2015	2	2	NA	NA	NA	2	2	2	2	2	2	2	2	2
A0070	08-06-2018	24	A0070	59	Calle Jerusalen MzC Lt03	29	27-03-1989	3	1	3	10-06-2015	1	2	NA	NA	NA	2	2	2	2	1	2	2	1	1
B0074	08-06-2018	23	B0074	37	Calle La Paz MzD Lt11	40	01-12-1977	3	2	NA	NA	2	2	NA	NA	NA	2	1	2	2	1	2	2	1	2
B0075	08-06-2018	23	B0075	37	Calle La Paz MzV Lt04	34	02-04-1984	3	1	4	22-06-2015	2	2	NA	NA	NA	2	4	2	2	2	2	2	1	2
B0076	08-06-2018	23	B0076	37	Calle La Paz MzV Lt07	27	28-09-1990	3	1	4	26-03-2015	2	2	NA	NA	NA	99	3	2	2	2	1	2	1	1
B0077	08-06-2018	23	B0077	27	Calle La Paz MzK Lt04	21	28-12-1996	3	1	1	23-09-2015	2	1	2	2	1	NA	4	1	1	1	1	1	1	1
B0078	08-06-2018	23	B0078	27	Calle Paraiso MzK Lt07	33	20-06-1984	3	1	1	22-09-2000	2	2	NA	NA	NA	2	5	2	2	2	2	2	1	2
B0079	08-06-2018	23	B0079	25	Calle La Paz MzS Lt05	34	16-04-1984	3	1	4	01-04-2018	1	2	NA	NA	NA	2	99	2	1	1	2	2	1	2
B0080	08-06-2018	23	B0080	25	Calle Porvenir MzS Lt15	24	01-08-1993	3	1	3	12-06-2017	1	2	NA	NA	NA	2	99	2	1	1	2	2	1	2
B0081	08-06-2018	23	B0081	23	Calle Porvenir MzI Lt44	34	28-03-1984	3	1	3	13-01-2016	2	2	NA	NA	NA	2	2	2	2	1	2	2	1	2
C0056	08-06-2018	22	C0056	64	Calle Saragoza 37	19	26-07-1998	1	2	NA	NA	2	2	NA	NA	NA	2	2	1	2	2	2	2	1	2
C0057	08-06-2018	22	C0057	64	Calle Saragoza 31A	30	08-09-1987	2	1	2	04-02-2015	2	2	NA	NA	NA	2	2	2	2	1	2	2	1	2
C0058	08-06-2018	22	C0058	64	Calle Saragoza 270	30	03-04-1988	1	2	NA	NA	2	2	NA	NA	NA	2	2	2	2	2	2	2	1	2
C0059	08-06-2018	22	C0059	64	Calle Saragoza 26	33	26-12-1984	3	1	2	19-03-2010	2	2	NA	NA	NA	2	3	1	2	2	2	2	1	2
C0060	08-06-2018	22	C0060	64	Calle Saragoza MzB Lt08 20	34	06-09-1983	3	1	4	22-02-2013	2	2	NA	NA	NA	2	2	2	2	1	2	2	1	2
C0061	08-06-2018	22	C0061	64	Psje Miraflores 816	47	15-10-1970	1	1	6	21-04-2015	2	2	NA	NA	NA	2	5	2	2	1	2	2	1	2
C0062	08-06-2018	22	C0062	64	Psje Miraflores 818	38	09-07-1979	3	1	3	12-07-2013	2	2	NA	NA	NA	2	3	2	2	1	2	2	1	2
C0063	08-06-2018	22	C0063	64	Psje Miraflores 468	39	24-03-1979	3	1	1	13-03-2011	2	2	NA	NA	NA	2	99	2	2	2	2	2	1	2
C0064	08-06-2018	22	C0064	64	Calle Miraflores 313	34	14-09-1983	3	1	3	12-04-2004	2	2	NA	NA	NA	2	3	2	2	1	2	2	1	2
C0065	08-06-2018	22	C0065	63	Av. Participacion 477	35	20-11-1982	3	1	4	14-12-2014	2	2	NA	NA	NA	2	2	1	2	2	2	2	1	2
D0063	08-06-2018	20	D0063	8	Psje Orellana 12	38	28-06-1979	3	1	3	02-01-2012	2	2	NA	NA	NA	2	3	2	2	2	2	2	1	2
D0064	08-06-2018	20	D0064	8	Psje Orellana 18	19	15-02-1999	4	2	NA	NA	2	2	NA	NA	NA	2	3	2	2	2	2	2	1	2
D0065	08-06-2018	20	D0065	8	Calle 9 de Diciembre con 16 de Julio	23	29-01-1995	3	1	2	20-08-2017	1	2	NA	NA	NA	2	99	2	2	2	2	2	1	2
D0066	08-06-2018	20	D0066	8	Calle 16 de Julio 197	44	25-11-1973	3	1	6	11-01-2016	2	2	NA	NA	NA	99	2	2	2	2	2	2	1	2
D0067	08-06-2018	20	D0067	8	Calle 16 de Julio 189	24	21-04-1994	3	1	3	26-06-2017	2	2	NA	NA	NA	99	5	1	1	2	2	2	1	1
D0068	08-06-2018	20	D0068	8	Calle 16 de Julio 165	41	04-09-1976	3	1	4	17-11-2015	2	2	NA	NA	NA	2	2	2	2	2	2	2	1	2
D0069	08-06-2018	20	D0069	8	Calle 16 de Julio 127	26	03-08-1991	3	1	2	13-11-2013	2	2	NA	NA	NA	2	2	2	2	2	2	2	1	2
D0070	08-06-2018	20	D0070	103	Psje Victor Raul 02	44	09-12-1973	3	1	6	16-04-2011	2	2	NA	NA	NA	99	3	2	2	2	2	2	1	2
D0071	08-06-2018	20	D0071	103	Psje Victor Raul 02	22	07-06-1996	3	1	1	18-10-2014	2	1	4	2	1	NA	5	2	1	2	2	2	1	1
E0056	08-06-2018	21	E0056	23	Urbanizacion Bagazan B17	38	23-05-1980	2	1	1	13-05-2006	2	2	NA	NA	NA	2	2	2	2	2	2	2	1	2
E0057	08-06-2018	21	E0057	24	Calle Santa Rosa 394	37	26-05-1981	2	1	1	09-02-2009	2	2	NA	NA	NA	2	2	1	2	2	2	2	1	2
E0058	08-06-2018	21	E0058	70	Calle Atahualpa 320	24	24-01-1994	1	2	NA	NA	2	2	NA	NA	NA	2	2	2	2	2	2	2	1	2
E0059	08-06-2018	21	E0059		Calle Atahualpa 367	46	08-11-1971	2	1	5	03-06-2009	2	2	NA	NA	NA	2	99	2	2	2	2	2	1	2
E0060	08-06-2018	21	E0060	70	Calle Atahualpa Cuadra 3	45	01-12-1972	3	1	4	02-07-2002	2	2	NA	NA	NA	2	2	2	2	2	2	2	1	2
E0061	08-06-2018	21	E0061	70	Calle Atahualpa 309	22	09-05-1996	3	1	1	06-01-2015	2	2	NA	NA	NA	99	4	2	2	2	2	2	1	2
E0062	08-06-2018	21	E0062	70	Calle Atahualpa 1510	19	30-04-1999	3	1	2	15-04-2012	2	2	NA	NA	NA	99	5	2	2	2	2	2	1	2
F0053	08-06-2018	20	F0053	9	Psje Orellana 14	34	10-08-1983	3	1	4	30-03-2012	2	2	NA	NA	NA	2	2	1	2	1	2	2	1	2
F0054	08-06-2018	20	F0054	9	Psje Orellana 20	25	27-08-1992	3	1	1	23-06-2017	2	2	NA	NA	NA	2	2	2	2	1	2	2	1	2
F0055	08-06-2018	20	F0055	103	Calle 16 de Julio con 9 de Diciembre	37	17-06-1980	3	2	NA	NA	2	2	NA	NA	NA	99	2	2	2	1	2	2	1	2
F0056	08-06-2018	20	F0056							1	#	1		2	2	NA
F0057	08-06-2018	20	F0057	103	Calle Julio C. Arana 09 (al lado derecho)	36	05-09-1981	1	1	3	25-04-2014	2	2	NA	NA	NA	2	99	2	2	2	2	2	1	2
F0058	08-06-2018	20	F0058	103	Calle Julio C. Arana 10	29	07-01-1989	3	1	3	04-04-2018	1	2	NA	NA	NA	2	99	2	2	2	2	2	1	2
F0059	08-06-2018	20	F0059	103	Calle Julio C. Arana 12	25	05-12-1992	3	1	1	10-05-2018	1	2	NA	NA	NA	2	99	2	2	2	2	2	1	2
H0057	08-06-2018	21	H0057	23	Calle Santa Rosa MzB Lt01	32	29-05-1986	3	1	3	09-09-2016	2	2	NA	NA	NA	2	3	2	2	2	2	2	1	2
H0058	08-06-2018	21	H0058	24	Urbanizacion Bagazan MzA Lt26	18	29-03-2000	1	1	1	22-01-2016	2	2	NA	NA	NA	2	3	2	2	2	2	2	1	2
H0059	08-06-2018	21	H0059	70	Calle Atahualpa 387	19	25-07-1998	3	1	2	27-08-2017	1	2	NA	NA	NA	2	3	2	2	2	2	2	1	2
H0060	08-06-2018	21	H0060	70	Calle Atahualpa 370	19	09-09-1998	3	1	1	01-07-2017	1	2	NA	NA	NA	2	6	2	2	2	2	2	1	2
H0061	08-06-2018	21	H0061	70	Calle Atahualpa 363	18	30-11-1999	3	1	1	04-10-2017	1	2	NA	NA	NA	2	2	2	2	2	2	2	1	2
J0056	08-06-2018	22	J0056	64	Calle Saragoza 37	21	04-08-1996	1	2	NA	NA	2	2	NA	NA	NA	2	2	2	2	1	2	2	1	2
J0057	08-06-2018	22	J0057	64	Calle Saragoza 35	28	05-12-1989	3	2	NA	NA	2	2	NA	NA	NA	99	4	2	1	2	2	2	1	1
J0058	08-06-2018	22	J0058	64	Calle Saragoza 240	44	05-12-1973	3	1	3	02-10-2005	2	2	NA	NA	NA	2	3	2	2	1	2	2	1	2
J0059	08-06-2018	22	J0059	64	Calle Saragoza 28A	49	10-03-1969	2	1	3	11-12-1998	2	2	NA	NA	NA	2	3	2	2	2	2	2	1	2
J0060	08-06-2018	22	J0060	64	Calle Saragoza 28A	23	12-04-1995	3	1	1	02-01-2017	2	2	NA	NA	NA	2	2	2	2	1	2	2	1	2
J0061	08-06-2018	22	J0061	64	Calle Saragoza MzB Lt08	31	31-12-1986	1	1	1	08-05-2009	2	2	NA	NA	NA	99	5	2	2	1	2	2	1	2
J0062	08-06-2018	22	J0062	64	Calle Saragoza 804	36	06-05-1982	3	1	3	31-01-2015	2	2	NA	NA	NA	2	2	1	2	1	2	2	1	2
J0063	08-06-2018	22	J0063	64	Psje Miraflores 830	38	26-12-1979	3	1	4	10-02-2013	2	2	NA	NA	NA	2	2	2	2	1	2	2	2	2
J0064	08-06-2018	22	J0064	64	Psje Miraflores 835B	19	28-05-1999	1	2	NA	NA	2	2	NA	NA	NA	2	3	2	2	1	2	2	1	2
J0065	08-06-2018	22	J0065	64	Psje Miraflores 835B	25	26-03-1993	1	2	NA	NA	2	2	NA	NA	NA	2	4	2	2	2	2	2	1	2
J0066	08-06-2018	22	J0066	63	Av. Participacion con Saragoza 499	38	29-10-1979	2	1	3	14-12-2008	2	2	NA	NA	NA	2	3	1	2	1	2	2	1	2
K0062	08-06-2018	24	K0062	56	Calle Jerusalen MzA Lt09	25	05-03-1993	3	1	2	02-03-2016	2	1	6	2	2	NA	5	1	1	2	2	2	1	1
K0063	08-06-2018	24	K0063	56	Calle Paraiso MzA Lt22	24	21-11-1993	1	1	1	14-09-2013	2	2	NA	NA	NA	2	2	1	2	2	2	2	1	2
K0064	08-06-2018	24	K0064	56	Calle Jose Vela MzM LtA	30	20-11-1987	3	1	1	26-12-2008	2	2	NA	NA	NA	2	2	2	2	1	2	2	1	2
K0065	08-06-2018	24	K0065	56	Calle Paraiso 27A	19	20-12-1998	3	2	NA	NA	2	2	NA	NA	NA	1	4	2	1	1	1	2	1	1
K0066	08-06-2018	24	K0066											NA	NA	NA
K0067	08-06-2018	24	K0067											NA	NA	NA
K0068	08-06-2018	24	K0068	54	Calle Alemania B26	26	14-05-1992	3	1	3	04-04-2015	2	2	NA	NA	NA	2	4	2	2	2	2	2	1	2
K0069	08-06-2018	24	K0069	57	Calle Juan Curto MzD Lt02	47	16-09-1970	3	1	3	26-09-2000	2	2	NA	NA	NA	2	2	2	2	2	2	2	1	2
K0070	08-06-2018	24	K0070	57	Calle Juan Curto MzD Lt02	22	03-11-1995	3	1	1	28-03-2014	2	2	NA	NA	NA	2	2	1	2	1	2	2	1	2
M0077	08-06-2018	23	M0077	36	Psje Ferry 03 AA HH 28 de Julio	25	02-08-1992	3	1	4	12-01-2017	1	2	NA	NA	NA	2	99	2	2	2	2	2	2	2
M0078	08-06-2018	23	M0078	27	Calle 8 de Diciembre MzK Lt22 AA HH 28 de Julio	23	06-09-1994	1	1	1	22-12-2012	2	2	NA	NA	NA	2	2	2	2	2	2	2	1	2
M0079	08-06-2018	23	M0079	27	Calle 8 de Diciembre MzK Lt21 AA HH 28 de Julio	24	20-08-1993	1	1	1	15-06-2016	2	2	NA	NA	NA	2	2	2	1	1	1	1	1	2
M0080	08-06-2018	23	M0080	27	Calle 8 de Diciembre MzJ Lt02 AA HH 28 de Julio	19	05-11-1998	3	1	2	01-10-2013	2	2	NA	NA	NA	99	3	2	2	2	1	2	1	2
M0081	08-06-2018	23	M0081	25	Calle La Paz MzS Lt06 AA HH 28 de Julio	43	14-08-1974	2	1	7	20-05-2014	1	2	NA	NA	NA	2	99	2	2	2	2	2	1	2
M0082	08-06-2018	23	M0082	25	Calle Porvenir MzS Lt19 AA HH Triunfo	42	20-01-1976	3	1	5	10-05-2014	2	2	NA	NA	NA	2	2	2	2	2	2	2	1	2
M0083	08-06-2018	23	M0083	25	Calle Porvenir MzP Lt01 con Jazmines AA HH Triunfo	36	18-03-1982	2	1	5	05-08-2017	1	2	NA	NA	NA	2	99	2	2	2	2	2	1	2
M0084	08-06-2018	23	M0084	25	Calle Porvenir MzS Lt03 AA HH Triunfo	25	31-12-1992	3	1	1	09-06-2015	2	2	NA	NA	NA	99	5	2	2	2	1	2	1	2
N0043	08-06-2018	23	N0043	27	Psje San Jose MzX Lt01	40	31-01-1978	3	1	6	11-09-2013	2	2	NA	NA	NA	2	2	2	2	1	2	2	1	2
N0044	08-06-2018	23	N0044	27	Psje San Jose MzX Lt04	33	19-09-1984	3	1	3	21-08-2017	1	2	NA	NA	NA	99	2	2	2	1	2	2	1	2
N0045	08-06-2018	23	N0045	27	Calle 8 de Diciembre MzK Lt23C	26	21-11-1991	3	1	1	12-01-2011	2	1	5	2	2	NA	5	2	1	1	2	2	1	1
N0046	08-06-2018	23	N0046	27	Calle 8 de Diciembre MzK Lt23B	43	29-05-1975	3	1	3	12-12-1999	2	1	8	2	2	NA	6	2	1	1	2	2	1	1
N0047	08-06-2018	23	N0047	27	Calle 8 de Diciembre MzK Lt18	31	23-04-1987	3	1	3	06-12-2017	1	2	NA	NA	NA	2	99	1	2	2	2	2	1	2
N0048	08-06-2018	23	N0048	27	Calle Nuevo Paraiso MzK Lt15	25	02-10-1992	3	1	4	22-08-2014	2	2	NA	NA	NA	2	2	2	2	2	2	2	1	2
N0049	08-06-2018	23	N0049	27	Calle Nuevo Paraiso MzK Lt10	20	08-10-1997	1	1	1	15-08-2017	1	2	NA	NA	NA	99	99	2	2	1	2	2	1	2
N0050	08-06-2018	23	N0050	27	Calle Nuevo Paraiso MzK Lt08	20	26-10-1997	3	1	1	02-09-2017	1	2	NA	NA	NA	99	99	2	2	2	2	2	1	2
N0051	08-06-2018	23	N0051	25	Calle La Paz MzS Lt12	32	01-08-1985	3	2	NA	NA	2	2	NA	NA	NA	2	2	2	2	2	2	2	1	2
N0052	08-06-2018	23	N0052	25	Calle Porvenir MzP Lt20	30	07-08-1987	2	1	4	17-06-2013	2	1	5	2	2	NA	5	2	1	1	1	1	1	1
N0053	08-06-2018	23	N0053	25	Calle Porvenir MzX Lt10	28	29-01-1990	3	1	3	13-11-2015	2	2	NA	NA	NA	2	2	2	2	2	2	2	1	2
A0071	11-06-2018	24	A0071	59	Calle Jerusalen MzC Lt13	23	17-05-1995	3	1	1	13-04-2013	2	1	4	2	1	NA	5	1	1	1	2	2	1	1
A0072	11-06-2018	24	A0072	59	Calle Paraiso MzC Lt23	32	24-09-1985	3	1	3	10-11-2014	2	2	NA	NA	NA	2	2	1	2	2	2	2	1	2
A0073	11-06-2018	24	A0073	59	Calle Paraiso MzC Lt18	20	26-07-1997	3	1	1	05-10-2014	2	2	NA	NA	NA	99	2	1	2	2	2	2	1	2
A0074	11-06-2018	24	A0074	28A	Calle Santa Lucia MzB Lt11	34	18-07-1983	3	1	2	07-02-2015	2	2	NA	NA	NA	2	2	2	2	1	2	2	2	2
A0075	11-06-2018	24	A0075	28	Calle Sabrina Yucra MzC Lt01	23	25-11-1994	3	2	NA	NA	2	2	NA	NA	NA	2	2	2	2	2	2	2	2	2
A0076	11-06-2018	24	A0076	28	Calle Santa Lucia MzC Lt05	41	13-09-1976	3	1	7	05-10-2012	2	2	NA	NA	NA	2	2	2	2	2	2	2	1	2
A0077	11-06-2018	24	A0077	28	Calle Balmes Flores mzD Lt10	29	26-08-1988	2	1	2	29-01-2010	2	2	NA	NA	NA	99	3	2	2	2	2	2	1	2
A0078	11-06-2018	24	A0078	29	Calle 24 de Enero MzE Lt06	29	29-03-1989	3	1	2	24-01-2017	2	2	NA	NA	NA	2	99	2	2	2	2	2	1	2
A0079	11-06-2018	24	A0079	25	Calle Margaritas MzC Lt05	38	17-10-1979	1	1	4	24-06-2015	2	2	NA	NA	NA	2	2	1	2	2	2	2	1	2
B0082	11-06-2018	23	B0082	23	Calle Porvenir MzI Lt34	28	03-03-1990	3	1	4	21-03-2017	1	2	NA	NA	NA	2	2	2	1	1	1	2	1	2
B0083	11-06-2018	23	B0083	23	Calle Porvenir MzI Lt34	25	05-02-1993	3	1	3	05-06-2016	2	2	NA	NA	NA	2	99	2	2	1	2	2	1	2
B0084	11-06-2018	23	B0084	23	Calle 20 de Diciembre MzI Lt27	46	31-05-1972	3	1	2	05-09-2013	2	2	NA	NA	NA	2	2	2	2	2	2	2	1	2
B0085	11-06-2018	23	B0085	23	Calle 20 de Diciembre MzI Lt2A	38	01-04-1980	3	1	1	21-08-2004	2	2	NA	NA	NA	2	2	2	2	2	2	2	1	2
B0086	11-06-2018	23	B0086	18	Calle 9 de Julio 318	26	30-10-1991	1	2	NA	NA	2	2	NA	NA	NA	2	3	1	2	2	2	2	1	2
B0087	11-06-2018	23	B0087	18	Calle 9 de Julio 312	31	31-01-1987	3	1	1	05-03-2008	2	1	33	1	1	NA	6	1	1	1	1	2	1	1
B0088	11-06-2018	23	B0088	1	Calle 9 de Julio MzC Lt14	26	08-08-1991	3	1	1	11-11-2014	2	2	NA	NA	NA	2	2	2	2	1	2	2	1	2
B0089	11-06-2018	23	B0089	1	Calle Flor de Punga 152	37	26-07-1980	1	1	4	14-12-2015	2	2	NA	NA	NA	2	3	2	2	1	2	1	1	2
C0066	11-06-2018	22	C0066	62	Av. Participacion 501	35	28-02-1983	1	2	NA	NA	2	2	NA	NA	NA	2	2	2	2	2	2	2	1	2
C0067	11-06-2018	22	C0067	62	Av. Participacion 529	30	30-06-1987	3	1	2	01-08-2011	2	2	NA	NA	NA	2	2	2	2	1	1	1	1	2
C0068	11-06-2018	22	C0068	62	Av. Participacion 657	35	24-04-1983	2	1	1	12-10-2010	2	2	NA	NA	NA	2	3	1	2	1	2	1	1	2
C0069	11-06-2018	22	C0069	62	Av. Participacion 623	43	25-01-1975	3	1	4	29-05-2011	2	2	NA	NA	NA	2	3	2	2	1	2	2	1	2
C0070	11-06-2018	22	C0070	62	Av. Participacion 673	19	08-10-1998	1	2	NA	NA	2	2	NA	NA	NA	2	99	2	2	2	2	2	1	2
C0071	11-06-2018	22	C0071	62	Calle Union 120	22	08-09-1995	3	1	2	04-11-2017	1	2	NA	NA	NA	2	3	2	2	1	2	2	1	2
C0072	11-06-2018	22	C0072	62	Calle Union 111	23	16-04-1995	3	1	1	07-07-2016	2	2	NA	NA	NA	2	2	2	2	2	2	2	1	2
C0073	11-06-2018	22	C0073	62	Calle Union 111	43	17-06-1974	3	1	7	16-03-2016	2	2	NA	NA	NA	2	2	2	2	2	2	2	1	2
C0074	11-06-2018	22	C0074	62	Calle Saragoza 354	46	03-12-1971	5	1	4	07-06-1999	2	2	NA	NA	NA	2	5	2	2	1	1	2	1	2
C0075	11-06-2018	22	C0075	62	Calle Saragoza 354	26	28-04-1992	2	1	1	12-02-2014	2	2	NA	NA	NA	99	3	2	2	1	2	2	1	2
C0076	11-06-2018	22	C0076	62	Calle Saragoza 348	18	25-08-1999	3	1	1	02-02-2018	1	2	NA	NA	NA	2	2	2	2	2	2	2	1	2
C0077	11-06-2018	22	C0077	62	Calle Saragoza 348	19	27-03-1999	1	2	NA	NA	2	2	NA	NA	NA	2	3	1	2	2	2	2	1	2
D0072	11-06-2018	20	D0072	61	Calle Nuevo Liberal 19	18	20-07-1999	3	1	1	22-10-2016	2	1	7	2	2	NA	6	1	2	1	2	2	2	1
D0073	11-06-2018	20	D0073	61	Calle Nuevo Liberal 17	36	11-09-1981	1	1	6	20-05-2015	2	2	NA	NA	NA	2	3	2	2	2	2	2	1	2
D0074	11-06-2018	20	D0074	62	Calle Nuevo Liberal	27	02-12-1990	3	1	3	03-10-2016	1	2	NA	NA	NA	99	2	2	2	2	2	2	1	2
D0075	11-06-2018	20	D0075	62	Calle Nuevo Liberal	23	05-02-1995	3	1	1	05-02-2018	1	2	NA	NA	NA	2	99	2	2	2	2	2	1	2
D0076	11-06-2018	20	D0076	62	Calle San Juan	24	23-08-1993	3	1	2	07-07-2014	2	2	NA	NA	NA	99	2	2	2	2	2	2	1	2
D0077	11-06-2018	20	D0077	62	Psje San Juan Sector 12	31	05-01-1987	3	1	4	21-03-2014	2	2	NA	NA	NA	2	99	2	2	2	1	1	1	2
E0063	11-06-2018	21	E0063	70	Calle 15 MzU Lt12	28	27-05-1990	1	1	3	03-01-2014	2	2	NA	NA	NA	99	4	2	2	2	2	2	1	2
E0064	11-06-2018	21	E0064	70	Calle 15 MzU Lt05	23	27-05-1995	3	1	2	13-05-2016	2	2	NA	NA	NA	2	99	2	2	2	2	2	2	2
E0065	11-06-2018	21	E0065	70	Calle Jesus de Nazareth 1426	35	22-12-1982	3	1	2	14-04-2010	2	2	NA	NA	NA	2	2	2	2	2	2	2	1	2
E0066	11-06-2018	21	E0066	70	Calle Jesus de Nazareth 23	44	21-04-1974	3	1	7	23-08-2012	2	2	NA	NA	NA	2	99	2	2	2	2	2	1	2
E0067	11-06-2018	21	E0067	70	Calle Jesus de Nazareth MzU Lt23	19	24-12-1998	1	2	NA	NA	2	2	NA	NA	NA	2	2	2	2	2	2	2	1	2
E0068	11-06-2018	21	E0068	70	Calle Jesus de Nazareth Lt22	23	04-02-1995	1	1	1	13-07-2014	2	2	NA	NA	NA	2	2	2	2	2	2	2	1	2
E0069	11-06-2018	21	E0069	65	Calle Atahualpa 39	20	07-11-1997	1	1	1	30-05-2013	2	2	NA	NA	NA	2	2	2	2	2	2	2	1	2
E0070	11-06-2018	21	E0070	65	Psje 11 de Febrero 131	48	09-08-1969	3	1	7	31-07-2010	2	2	NA	NA	NA	2	99	2	2	2	2	2	1	2
E0071	11-06-2018	21	E0071	64	Calle Jose Galvez 121	34	23-07-1983	3	1	4	05-03-2014	2	2	NA	NA	NA	2	99	2	2	2	2	2	1	2
E0072	11-06-2018	21	E0072	64	Calle Jose Galvez 109	34	30-01-1984	2	1	2	22-04-2010	2	2	NA	NA	NA	2	2	2	2	2	2	2	1	2
F0060	11-06-2018	20	F0060	61	Calle Nuevo Liberal 08	45	16-01-1973	1	1	3	25-09-2009	2	2	NA	NA	NA	2	2	2	2	2	2	2	1	2
F0061	11-06-2018	20	F0061	61	Calle Nuevo Liberal	19	27-10-1998	3	1	2	29-07-2017	1	2	NA	NA	NA	99	99	2	2	1	2	2	1	2
F0062	11-06-2018	20	F0062	61	Calle Nuevo Liberal	20	16-07-1997	3	1	2	09-05-2015	2	2	NA	NA	NA	99	99	2	2	1	1	2	1	1
F0063	11-06-2018	20	F0063	62	Psje San Juan 149	20	21-02-1998	3	2	NA	NA	2	1	4	2	2	NA	5	1	1	2	2	2	1	1
F0064	11-06-2018	20	F0064	62	Calle San Juan	22	04-10-1995	3	1	1	25-11-2013	2	2	NA	NA	NA	2	2	2	2	1	2	2	1	2
F0065	11-06-2018	20	F0065	62	Calle San Juan	42	02-01-1976	3	1	6	12-06-2010	2	2	NA	NA	NA	2	2	2	2	1	2	2	1	2
H0062	11-06-2018	21	H0062	70	Psje Rosaura MzU Lt03	21	03-05-1997	3	1	1	10-07-2016	2	2	NA	NA	NA	2	3	2	2	2	2	2	1	1
H0063	11-06-2018	21	H0063	70	Calle 15 MzU Lt10	45	31-08-1972	2	1	3	07-02-2011	2	2	NA	NA	NA	2	99	2	2	2	2	2	1	2
H0064	11-06-2018	21	H0064	70	Calle Jesus de Nazareth MzU 26	30	04-12-1987	2	1	3	04-02-2011	2	2	NA	NA	NA	2	99	1	2	2	2	2	1	2
H0065	11-06-2018	21	H0065	70	Calle Jesus de Nazareth MzU Lt24	37	25-10-1980	3	1	3	30-10-2011	2	2	NA	NA	NA	2	99	2	2	2	2	2	1	2
H0066	11-06-2018	21	H0066	70	Calle Jesus de Nazareth MzU Lt21	29	13-02-1989	3	1	2	24-07-2017	1	2	NA	NA	NA	2	3	2	2	2	2	2	1	2
H0067	11-06-2018	21	H0067	65	Calle Atahualpa Cuadra 2 con Prospero 30	37	11-06-1981	2	1	5	03-02-2009	2	2	NA	NA	NA	2	3	1	2	2	2	1	1	2
H0068	11-06-2018	21	H0068	65	Calle Atahualpa 07	35	30-08-1982	1	1	1	03-04-2011	2	2	NA	NA	NA	2	3	2	2	2	1	2	1	2
H0069	11-06-2018	21	H0069	64	Calle Jose Galvez 160	29	12-05-1989	2	1	4	21-04-2018	1	2	NA	NA	NA	2	2	1	2	2	2	2	1	2
H0070	11-06-2018	21	H0070	65	Calle 7 140	49	23-01-1969	2	1	6	24-08-2010	2	2	NA	NA	NA	2	99	1	2	1	1	2	1	2
J0067	11-06-2018	22	J0067	62	Av. Participacion 529	38	24-12-1979	3	1	3	23-04-2013	2	2	NA	NA	NA	2	3	1	2	1	2	2	1	2
J0068	11-06-2018	22	J0068	62	Av. Participacion 575	39	10-03-1979	3	1	2	05-02-2007	2	2	NA	NA	NA	2	3	2	2	2	2	2	1	2
J0069	11-06-2018	22	J0069	69	Av. Participacion 607	43	21-07-1974	3	1	3	23-11-2015	2	2	NA	NA	NA	2	2	2	2	1	2	2	2	2
J0070	11-06-2018	22	J0070	62	Av. Participacion 659	39	08-11-1978	2	1	3	01-03-2012	2	2	NA	NA	NA	2	3	2	2	2	2	2	1	2
J0071	11-06-2018	22	J0071	62	Av. Participacion 657	40	05-12-1977	3	1	4	24-06-2015	2	2	NA	NA	NA	2	3	2	2	2	2	2	1	2
J0072	11-06-2018	22	J0072	62	Av. Participacion 607	19	09-02-1999	1	2	NA	NA	2	2	NA	NA	NA	2	2	2	2	2	2	2	1	2
J0073	11-06-2018	22	J0073	62	Av. Participacion Cuadra 6 con Union 109	26	10-12-1991	3	1	2	07-07-2017	1	2	NA	NA	NA	99	99	1	2	1	2	2	1	2
J0074	11-06-2018	22	J0074	62	Calle Union 113	22	23-06-1995	3	1	1	18-01-2018	1	2	NA	NA	NA	2	3	2	2	2	2	2	1	2
J0075	11-06-2018	22	J0075	62	Calle Saragoza 366	23	22-08-1994	3	1	2	30-03-2018	1	2	NA	NA	NA	2	4	2	2	2	2	2	1	2
J0076	11-06-2018	22	J0076	62	Calle Saragoza 348	36	15-04-1982	2	1	4	03-09-2011	2	2	NA	NA	NA	99	2	2	2	2	2	2	1	2
J0077	11-06-2018	22	J0077	62	Calle Sargoza 348	40	21-03-1978	2	1	4	06-10-2010	2	2	NA	NA	NA	2	2	2	2	1	2	2	2	2
K0071	11-06-2018	24	K0071	59	Calle Jerusalen MzC Lt15	48	16-10-1969	3	1	8	26-05-2008	2	2	NA	NA	NA	2	2	2	2	1	2	2	1	2
K0072	11-06-2018	24	K0072	59	Calle Paraiso 23	27	05-05-1991	3	1	3	04-04-2014	2	2	NA	NA	NA	2	2	2	2	1	2	2	1	2
K0073	11-06-2018	24	K0073	28A	Calle Santa Lucia MzB Lt12	33	10-10-1984	3	1	3	21-11-2011	2	2	NA	NA	NA	2	2	2	2	1	2	2	1	2
K0074	11-06-2018	24	K0074	28	Calle Bernardino 1 con Lucía Jimenez de Daza	18	03-05-2000	1	2	NA	NA	2	2	NA	NA	NA	2	2	2	2	2	2	2	1	2
K0075	11-06-2018	24	K0075	28	Calle Bernardino 1 con Lucía Jimenez de Daza	32	26-04-1986	3	1	2	06-10-2013	2	2	NA	NA	NA	99	2	2	2	2	2	2	1	2
K0076	11-06-2018	24	K0076	28	Calle Santa Lucia MzD Lt01	39	24-06-1978	2	1	4	12-10-2015	2	2	NA	NA	NA	2	2	2	2	2	2	2	1	2
K0077	11-06-2018	24	K0077	28	Calle Balmes Flores MzB9 Lt08	49	27-12-1968	2	1	6	11-05-2012	2	2	NA	NA	NA	99	2	1	2	2	2	2	1	2
K0078	11-06-2018	24	K0078	29	Calle 24 de Enero Mz1 Lt07	37	01-11-1980	3	1	4	12-11-2017	1	2	NA	NA	NA	2	2	2	2	2	2	2	1	2
K0079	11-06-2018	24	K0079	29	Calle 24 de Enero MzE Lt07	22	03-04-1996	1	1	2	15-12-2017	2	2	NA	NA	NA	99	2	2	1	2	2	2	1	2
K0080	11-06-2018	24	K0080	29	Calle 24 de Enero MzE Lt10	18	02-10-1999	1	2	NA	NA	2	2	NA	NA	NA	2	2	2	2	2	2	2	2	2
K0081	11-06-2018	24	K0081	29	Calle 24 de Enero MzL Lt10	19	02-03-1999	1	2	NA	NA	2	2	NA	NA	NA	2	2	2	2	2	2	2	1	2
M0085	11-06-2018	23	M0085	23	Calle Porvenir MzI Lt18	45	11-10-1972	3	1	6	02-03-2007	2	2	NA	NA	NA	2	6	2	2	2	2	2	1	2
M0086	11-06-2018	23	M0086	23	Calle Porvenir MzI Lt22	28	06-05-1990	3	1	3	16-09-2013	2	2	NA	NA	NA	2	2	1	2	1	2	2	1	2
M0087	11-06-2018	23	M0087	23	Calle 20 de Diciembre MzI Lt18	24	22-09-1993	3	1	1	10-04-2010	2	2	NA	NA	NA	2	2	2	2	2	2	2	2	2
M0088	11-06-2018	23	M0088	23	Psje 20 de Diciembre MzI Lt34	38	11-01-1980	1	1	4	10-03-2010	2	2	NA	NA	NA	2	2	2	2	2	2	2	2	2
M0089	11-06-2018	23	M0089	23	Calle 20 de Diciembre MzI Lt25	41	16-10-1976	3	1	5	07-10-2016	1	2	NA	NA	NA	99	2	2	2	2	2	2	1	2
M0090	11-06-2018	23	M0090	17	Calle 9 de Julio 319 (Manco Inca)	32	25-03-1986	4	1	2	12-07-2017	1	2	NA	NA	NA	2	99	2	2	2	2	2	1	2
M0091	11-06-2018	23	M0091	15	Calle 20 de Diciembre MzA Lt02	19	18-03-1999	1	2	NA	NA	2	2	NA	NA	NA	2	2	2	2	2	2	2	1	2
M0092	11-06-2018	23	M0092	18	Calle Flor de Loto 302 AA HH Triunfo	20	25-04-1998	1	2	NA	NA	2	2	NA	NA	NA	2	2	2	2	2	2	2	1	2
M0093	11-06-2018	23	M0093	18	Calle Participacion 1135	36	21-04-1982	3	1	3	10-08-2013	2	2	NA	NA	NA	2	2	1	1	1	1	1	1	2
M0094	11-06-2018	23	M0094	18	Calle Participacion 1129 (Manco inca)	28	06-01-1990	2	1	2	24-08-2010	2	2	NA	NA	NA	2	2	1	2	2	2	2	1	2
N0054	11-06-2018	23	N0054	23	Calle Porvenir MzI Lt16A	41	03-11-1976	1	1	4	18-09-2016	2	2	NA	NA	NA	2	2	2	2	1	1	1	1	2
N0055	11-06-2018	23	N0055	23	Psje 20 de Diciembre MzI Lt05	19	30-08-1998	3	1	1	19-03-2015	2	1	8	2	1	NA	6	2	1	1	2	2	1	1
N0056	11-06-2018	23	N0056	23	Psje 20 de Diciembre MzI Lt25	36	13-10-1981	2	1	3	08-06-2014	2	2	NA	NA	NA	99	2	2	2	1	2	2	1	2
N0057	11-06-2018	23	N0057	23	Psje 20 de Diciembre MzI Lt28	35	29-01-1983	2	1	4	15-07-2015	2	2	NA	NA	NA	99	99	1	2	1	2	2	1	2
N0058	11-06-2018	23	N0058	23	Calle 20 de Diciembre MzI Lt11	18	20-11-1999	1	1	2	04-05-2018	1	2	NA	NA	NA	2	99	2	1	2	2	2	1	2
N0059	11-06-2018	23	N0059	23	Psje 20 de Diciembre MzI Lt13	28	02-09-1989	3	1	2	09-07-2018	1	2	NA	NA	NA	99	99	2	2	1	2	2	1	2
N0060	11-06-2018	23	N0060	18	Calle 9 de Julio 372	28	02-03-1990	2	1	2	14-07-2006	2	1	5	2	1	NA	5	2	2	1	2	2	1	1
N0061	11-06-2018	23	N0061	18	Calle 9 de Julio MzD Lt21	22	19-07-1995	2	1	1	21-09-2015	2	2	NA	NA	NA	99	2	2	2	1	2	2	1	2
N0062	11-06-2018	23	N0062	18	Calle Primavera (casa esquina)	33	26-08-1984	3	1	4	16-09-2005	2	2	NA	NA	NA	99	2	2	2	1	2	2	1	2
A0080	11-06-2018	24	A0080	14	Calle Cardozo MzH Lt01	46	19-01-1972	2	1	3	22-02-2005	2	2	NA	NA	NA	2	2	2	2	2	2	2	1	2
A0081	11-06-2018	24	A0081	14	Calle Union 320	34	30-06-1983	3	1	3	09-10-2010	2	2	NA	NA	NA	2	99	2	2	2	2	2	1	2
A0082	11-06-2018	24	A0082	14	Calle Union 366	32	18-09-1985	3	1	2	09-08-2017	1	2	NA	NA	NA	2	2	2	2	2	2	2	1	2
A0083	11-06-2018	24	A0083	14	Calle Cardozo MzH Lt40	30	14-05-1988	3	1	3	21-07-2015	2	1	7	2	2	NA	6	2	1	1	2	2	1	1
A0084	11-06-2018	24	A0084	13	Calle Union 398	27	21-08-1990	3	1	3	17-09-2014	2	2	NA	NA	NA	2	2	2	2	2	2	2	1	2
A0085	11-06-2018	24	A0085	13	Calle Union 398	43	25-12-1974	3	1	2	24-06-2000	2	2	NA	NA	NA	2	99	2	2	2	2	2	1	2
A0086	11-06-2018	24	A0086	14	Psje Margaritas MzH Lt34	28	25-07-1989	3	1	3	09-01-2014	2	2	NA	NA	NA	2	2	2	2	2	2	2	1	2
A0087	11-06-2018	24	A0087	11	Calle Margaritas MzK Lt02	43	28-11-1974	3	1	7	07-03-2016	2	2	NA	NA	NA	2	99	2	2	1	1	2	1	2
A0088	11-06-2018	24	A0088	13	Calle Margaritas 156	35	28-03-1983	3	1	2	28-02-2016	2	2	NA	NA	NA	2	2	2	2	2	2	2	1	2
A0089	11-06-2018	24	A0089	13	Calle Margaritas MzI Lt30	26	19-11-1991	3	1	1	17-03-2012	2	2	NA	NA	NA	99	3	1	2	2	2	2	1	2
B0090	11-06-2018	23	B0090	1	Calle Clor de Punga 196	40	15-11-1977	3	1	3	29-05-2014	2	2	NA	NA	NA	2	2	2	2	1	2	2	1	2
B0091	11-06-2018	23	B0091	1	Calle Flor de Punga 152	36	08-07-1981	1	1	4	09-10-2012	2	2	NA	NA	NA	2	2	1	2	2	2	2	1	2
B0092	11-06-2018	23	B0092	1	Av. Participacion 1059	20	29-08-1997	3	1	1	02-08-2017	2	2	NA	NA	NA	2	2	2	2	2	2	2	1	2
B0093	11-06-2018	23	B0093	1	Av. Participacion 1067	41	02-02-1977	3	1	4	06-04-2012	2	2	NA	NA	NA	2	2	2	2	2	2	2	1	2
B0094	11-06-2018	23	B0094	1	Av. Participacion 1075	34	15-11-1983	3	1	2	18-12-2017	1	2	NA	NA	NA	2	3	2	1	2	1	2	1	2
B0095	11-06-2018	23	B0095	34	Psje Parinari MzI Lt28	33	04-03-1985	3	1	4	12-11-2015	2	2	NA	NA	NA	2	2	2	2	2	2	2	1	2
B0096	11-06-2018	23	B0096	34	Psje Parinari MzY Lt30	20	25-06-1997	3	1	1	09-03-2017	1	2	NA	NA	NA	2	99	2	1	2	2	2	1	2
B0097	11-06-2018	23	B0097	34	Psje Parinari MzY Lt34	24	02-07-1993	3	1	2	27-09-2014	2	2	NA	NA	NA	2	2	2	2	2	2	2	1	2
B0098	11-06-2018	23	B0098	34	Psje Parinari MzY Lt35	26	19-11-1991	3	1	3	05-02-2015	2	2	NA	NA	NA	2	3	2	2	2	2	2	1	2
B0099	11-06-2018	23	B0099	35	Psje Parinari MzO Lt15	26	10-07-1991	3	1	3	11-04-2014	2	2	NA	NA	NA	2	2	2	2	2	2	2	1	2
C0078	11-06-2018	22	C0078	75	Psje Maestranza MzF Lt04	37	05-01-1981	3	1	4	27-09-2012	2	2	NA	NA	NA	2	3	2	2	2	2	2	1	2
C0079	11-06-2018	22	C0079	75	Psje Maestranza MzG Lt05	46	04-04-1972	3	1	5	11-10-2011	2	2	NA	NA	NA	99	2	2	2	2	2	2	1	2
C0080	11-06-2018	22	C0080	75	Psje Maestranza MsG Lt05	24	02-10-1993	1	2	NA	NA	2	2	NA	NA	NA	2	2	2	2	2	2	2	1	2
C0081	11-06-2018	22	C0081	75	Psje Las Brizas MzE Lt01	43	09-07-1974	1	1	3	11-05-2011	2	2	NA	NA	NA	2	2	2	2	1	2	2	1	2
C0082	11-06-2018	22	C0082	75	Psje Las Brizas MzE Lt02	39	10-09-1978	2	1	6	26-09-2010	2	2	NA	NA	NA	2	2	2	1	2	1	2	1	2
C0083	11-06-2018	22	C0083	66	Psje 15 de Setiembre MzE Lt05	41	15-05-1977	2	1	3	14-09-2016	2	2	NA	NA	NA	2	2	2	2	1	2	2	1	2
C0084	11-06-2018	22	C0084	69	Psje 15 de Setiembre MzC Lt10	36	18-04-1982	3	1	3	17-01-2014	2	2	NA	NA	NA	2	2	1	2	1	2	2	1	2
C0085	11-06-2018	22	C0085	69	Psje 15 de Setiembre MzC Lt10	34	04-06-1984	3	1	2	17-05-2011	2	2	NA	NA	NA	99	3	2	1	1	2	2	1	1
C0086	11-06-2018	22	C0086	69	Psje 15 de Setiembre MzC Lt10	20	16-04-1998	1	1	1	10-11-2017	1	2	NA	NA	NA	2	3	2	2	2	2	2	1	2
C0087	11-06-2018	22	C0087	69	Psje 15 de Setiembre MzC Lt09	22	21-02-1996	1	2	NA	NA	2	2	NA	NA	NA	2	2	1	2	2	2	2	1	2
C0088	11-06-2018	22	C0088	69	Psje 15 de Setiembre MzC Lt09	18	28-10-1999	1	2	NA	NA	2	2	NA	NA	NA	2	3	1	2	2	2	2	1	2
D0078	11-06-2018	20	D0078	34	Calle Iquitos 110	38	10-09-1979	1	1	3	26-02-2007	2	2	NA	NA	NA	2	99	2	2	2	2	2	1	2
D0079	11-06-2018	20	D0079	34	Calle Los Rosales 146	41	11-04-1977	3	1	4	12-07-2013	2	2	NA	NA	NA	2	3	2	2	2	2	2	1	2
D0080	11-06-2018	20	D0080	34	Calle Blasco Nuñez 138	42	06-05-1976	3	1	5	06-01-2013	2	2	NA	NA	NA	2	4	2	2	2	2	2	1	2
D0081	11-06-2018	20	D0081	36	Calle Miramar 185	26	11-06-1992	1	1	1	01-09-2014	2	2	NA	NA	NA	2	2	2	2	2	2	2	1	2
D0082	11-06-2018	20	D0082	42	Calle Miramar 160	26	29-04-1992	3	1	2	18-10-2016	2	2	NA	NA	NA	2	4	2	2	2	2	2	1	2
D0083	11-06-2018	20	D0083	42	Calle Miramar	33	17-11-1984	1	1	1	20-06-2013	2	2	NA	NA	NA	2	2	1	2	2	2	2	1	2
D0084	11-06-2018	20	D0084	42	Psje Amazonas 126	49	28-05-1969	1	1	5	16-09-2004	2	2	NA	NA	NA	2	1	2	2	2	2	2	1	2
E0073	11-06-2018	21	E0073	14	Calle 6 de Octubre 25	20	13-10-1997	1	1	1	13-10-2015	2	2	NA	NA	NA	99	2	2	2	2	2	2	1	2
E0074	11-06-2018	21	E0074	14	Calle 6 de Octubre 25	49	01-07-1968	3	1	4	13-12-2006	2	2	NA	NA	NA	2	99	2	2	2	2	2	1	2
E0075	11-06-2018	21	E0075	15	Calle 6 de Octubre 17	30	04-01-1988	3	1	2	19-12-2012	2	2	NA	NA	NA	99	4	2	2	2	2	2	1	2
E0076	11-06-2018	21	E0076							1	#			2	2	NA
E0077	11-06-2018	21	E0077	16	Calle Benavides 21	19	29-04-1999	3	2	NA	NA	2	2	NA	NA	NA	2	2	2	2	2	2	2	1	2
F0066	11-06-2018	20	F0066	34	Calle Orellana 44	24	16-04-1994	3	1	2	02-10-2016	2	2	NA	NA	NA	99	2	2	2	2	1	1	1	2
F0067	11-06-2018	20	F0067	34	Calle Los Rosales	25	16-01-1993	3	1	2	27-03-2015	2	2	NA	NA	NA	2	3	2	2	2	2	2	1	2
F0068	11-06-2018	20	F0068	34	Calle Los Rosales	21	28-02-1997	3	1	3	09-06-2018	1	2	NA	NA	NA	2	99	2	2	1	2	2	1	1
F0069	11-06-2018	20	F0069	36	Calle Orellana 151	22	01-07-1995	3	1	1	25-04-2013	2	1	5	2	2	NA	5	1	1	1	2	2	1	1
F0070	11-06-2018	20	F0070	36	Calle Orellana 29	34	19-06-1983	3	1	1	13-11-2005	2	2	NA	NA	NA	2	2	2	2	1	2	2	1	2
H0071	11-06-2018	21	H0071	14	Calle 6 de Octubre 27	18	12-06-2000	1	2	NA	NA	2	2	NA	NA	NA	2	3	2	2	2	2	2	1	2
H0072	11-06-2018	21	H0072	14	Calle 6 de Octubre 27	24	09-12-1993	3	1	5	06-10-2017	1	2	NA	NA	NA	2	99	2	2	2	2	2	1	2
H0073	11-06-2018	21	H0073	15	Calle 6 de Octubre 15 Sector 04	49	16-08-1968	3	1	4	28-09-1997	2	2	NA	NA	NA	2	99	2	2	2	2	2	1	2
H0074	11-06-2018	21	H0074	15	Calle 6 de Octubre 14	27	22-10-1990	3	1	3	07-09-2016	2	2	NA	NA	NA	2	2	2	2	2	2	2	1	2
H0075	11-06-2018	21	H0075	41	Calle 6 de Octubre 60	19	13-01-1999	3	2	NA	NA	2	2	NA	NA	NA	2	99	2	2	2	1	2	1	2
H0076	11-06-2018	21	H0076	16	Calle Benavides 08	24	11-02-1994	3	1	3	07-03-2013	2	2	NA	NA	NA	2	3	2	2	1	2	2	1	2
J0078	11-06-2018	22	J0078	66	Psje Maestranza MzF Lt03	25	29-06-1992	3	1	1	16-09-2014	2	1	6	2	2	NA	5	2	1	1	2	2	2	1
J0079	11-06-2018	22	J0079	66	Psje Maestranza MzF Lt03	28	04-01-1990	3	1	1	05-12-2011	2	2	NA	NA	NA	2	3	2	2	2	2	2	1	2
J0080	11-06-2018	22	J0080	66	Psje Las Brizas MzI Lt10	25	09-03-1993	1	1	4	31-03-2016	2	2	NA	NA	NA	2	4	2	2	2	2	2	1	2
J0081	11-06-2018	22	J0081	66	Psje Las Brizas MzI Lt15	25	30-10-1992	1	2	NA	NA	2	2	NA	NA	NA	2	2	2	2	2	2	2	2	2
J0082	11-06-2018	22	J0082	66	Psje Las Brizas MzH Lt01	44	30-06-1973	3	1	3	08-03-2009	2	2	NA	NA	NA	2	2	2	2	1	2	2	1	2
J0083	11-06-2018	22	J0083	66	Psje Las Brizas MzH Lt02	39	13-03-1979	2	1	2	20-01-2017	1	2	NA	NA	NA	2	3	2	2	1	2	2	1	2
J0084	11-06-2018	22	J0084	67	Calle Garote MzD Lt11	31	12-01-1987	2	1	3	28-02-2013	2	2	NA	NA	NA	2	2	1	2	1	2	2	1	2
J0085	11-06-2018	22	J0085	67	Calle 27 de Setiembre MzI Lt02	25	24-01-1993	1	1	1	31-05-2012	2	2	NA	NA	NA	99	3	2	2	2	2	2	1	2
J0086	11-06-2018	22	J0086	67	Calle 15 de Setiembre MzD Lt03	28	21-03-1990	3	2	NA	NA	2	2	NA	NA	NA	2	4	2	2	1	2	2	1	2
J0087	11-06-2018	22	J0087	67	Psje 15 de Setiembre MzD Lt04	27	19-01-1991	3	1	1	21-07-2012	2	2	NA	NA	NA	2	3	2	2	2	2	2	1	2
J0088	11-06-2018	22	J0088	67	Psje 15 de Setiembre MzD Lt05	20	20-01-1998	3	1	1	16-06-2017	1	2	NA	NA	NA	2	99	2	2	2	2	2	1	2
J0089	11-06-2018	22	J0089	67	Calle Las Brizas con 15 de Setiembre MzD Lt06	30	16-08-1987	3	1	2	07-05-2018	1	2	NA	NA	NA	2	99	2	2	1	2	2	1	2
K0082	11-06-2018	24	K0082	14	Calle Participacion 2269	26	29-04-1992	4	1	1	10-11-2016	2	2	NA	NA	NA	2	2	2	2	2	2	2	1	2
K0083	11-06-2018	24	K0083	14	Calle Union MzM Lt11	31	06-11-1986	3	1	2	07-08-2016	1	2	NA	NA	NA	2	99	2	2	2	2	2	1	2
K0084	11-06-2018	24	K0084	14	Calle Union 3 24	36	27-09-1981	3	1	3	05-12-2013	2	2	NA	NA	NA	99	2	2	2	2	2	2	1	2
K0085	11-06-2018	24	K0085	14	Calle Union 380	20	25-08-1997	3	1	1	05-04-2016	2	2	NA	NA	NA	99	2	2	2	2	2	2	1	2
K0086	11-06-2018	24	K0086	14	Calle Cardozo MzH Lt39	21	11-01-1997	3	1	2	18-01-2017	1	2	NA	NA	NA	2	99	2	2	1	2	2	1	2
K0087	11-06-2018	24	K0087	14	Calle Cardozo MzH Lt39	33	30-09-1984	1	1	1	19-09-2014	2	2	NA	NA	NA	2	2	1	2	2	2	2	1	2
K0088	11-06-2018	24	K0088	13	Calle Union 387	28	09-09-1989	4	2	NA	NA	2	2	NA	NA	NA	2	2	2	2	2	2	2	1	2
K0089	11-06-2018	24	K0089	13	Calle Union 375	21	26-08-1996	3	1	3	24-11-2016	2	2	NA	NA	NA	99	2	2	1	1	2	1	1	1
K0090	11-06-2018	24	K0090	13	Calle Union 337	27	17-11-1990	1	1	1	03-05-2012	2	2	NA	NA	NA	2	4	2	2	1	2	2	1	2
K0091	11-06-2018	24	K0091	13	Calle Margaritas 142	21	07-08-1996	3	1	2	19-07-2016	2	2	NA	NA	NA	2	2	2	2	2	2	2	1	2
K0092	11-06-2018	24	K0092	13	Calle Margaritas 170	18	03-09-1999	1	2	NA	NA	2	2	NA	NA	NA	2	2	1	2	2	2	2	1	2
K0093	11-06-2018	24	K0093	13	Calle Margaritas 170	20	03-12-1997	3	1	2	07-04-2016	1	2	NA	NA	NA	2	2	2	2	2	2	2	1	2
M0095	11-06-2018	23	M0095	18	Calle Participacion 1185	26	20-09-1991	4	1	1	01-03-2012	2	2	NA	NA	NA	2	3	2	2	2	1	2	1	2
M0096	11-06-2018	23	M0096	18	Calle Participacion 1185	26	20-09-1991	3	1	2	28-07-2009	2	2	NA	NA	NA	99	3	2	2	1	2	1	1	2
M0097	11-06-2018	23	M0097	18	Calle Participacion 1151	28	01-11-1989	3	1	2	12-11-2011	2	2	NA	NA	NA	2	2	1	1	1	2	2	1	2
M0098	11-06-2018	23	M0098	18	Calle Participacion 1129	33	25-12-1984	4	1	2	26-01-2013	2	2	NA	NA	NA	2	2	1	2	1	2	2	1	2
M0099	11-06-2018	23	M0099	18	Calle Participacion 1129	20	03-03-1998	3	1	2	24-01-2017	1	2	NA	NA	NA	99	3	2	2	2	2	2	1	2
M0100	11-06-2018	23	M0100	18	Calle Participacion 1123	21	01-07-1996	1	2	NA	NA	2	2	NA	NA	NA	2	2	1	2	1	2	2	1	2
M0101	11-06-2018	23	M0101	18	Av. Participacion 1141	37	15-04-1981	1	2	NA	NA	2	2	NA	NA	NA	99	3	2	2	1	2	2	1	2
M0102	11-06-2018	23	M0102	35	Calle 8 de Diciembre MzO Lt02	18	30-12-1999	3	2	NA	NA	2	1	5	2	1	NA	5	2	1	1	2	2	1	1
M0103	11-06-2018	23	M0103	35	Calle 8 de Diciembre MzO Lt10	48	23-11-1969	3	1	7	23-10-2006	2	2	NA	NA	NA	2	99	2	2	2	2	2	1	2
M0104	11-06-2018	23	M0104	35	Calle 8 de Diciembre MzO Lt10	30	25-01-1988	4	1	2	12-07-2012	2	1	4	2	1	NA	5	2	1	1	2	2	1	1
M0105	11-06-2018	23	M0105	35	Calle 8 de Diciembre MzO Lt10	18	09-04-2000	1	2	NA	NA	2	2	NA	NA	NA	99	2	2	2	2	2	2	1	2
N0063	11-06-2018	23	N0063	1	Calle Flor de Loto MzA Lt16	27	15-06-1990	3	1	2	20-07-2016	2	2	NA	NA	NA	99	2	2	2	2	2	2	1	2
N0064	11-06-2018	23	N0064	1	Calle Flor de Loto 133	27	01-04-1991	3	1	4	14-07-2015	2	2	NA	NA	NA	2	2	2	2	1	2	2	1	2
N0065	11-06-2018	23	N0065	1	Av. Participacion 1087	32	28-12-1985	3	1	1	13-12-2009	2	1	3	2	1	NA	4	1	1	1	1	2	1	1
N0066	11-06-2018	23	N0066	34	Psje Ramirez MzY Lt13	35	01-07-1982	3	1	4	05-11-2016	1	2	NA	NA	NA	2	2	2	2	1	2	2	1	1
N0067	11-06-2018	23	N0067	34	Psje Ramirez MzY Lt04	29	15-02-1989	3	1	3	19-12-2014	2	2	NA	NA	NA	2	99	2	2	2	2	2	1	2
N0068	11-06-2018	23	N0068	34	Psje Ramirez MzY Lt03	28	30-01-1990	2	1	3	07-09-2016	2	2	NA	NA	NA	99	2	2	2	2	2	2	1	2
N0069	11-06-2018	23	N0069	34	Psje Ramirez MzY Lt01	24	22-11-1993	3	1	3	28-09-2015	2	2	NA	NA	NA	99	2	2	2	2	1	2	1	1
N0070	11-06-2018	23	N0070	35	Psje Parinari MzO Lt16	22	21-06-1995	3	1	2	29-10-2016	2	2	NA	NA	NA	99	99	2	2	2	2	2	1	2
N0071	11-06-2018	23	N0071	35	Psje Parinari MzO Lt24	19	08-10-1998	1	2	NA	NA	2	2	NA	NA	NA	99	2	2	2	2	2	2	1	2
A0090	13-06-2018	24	A0090	83	Psje Berlin MzB Lt05	23	08-04-1995	4	1	1	28-07-2017	2	2	NA	NA	NA	2	2	2	2	2	2	2	1	2
A0091	13-06-2018	24	A0091	83	Calle Juan Carlos del Aguila MzB Lt02	25	13-10-1992	2	1	2	20-06-2017	1	2	NA	NA	NA	2	2	2	2	2	2	2	1	2
A0092	13-06-2018	24	A0092	87	Calle Juan Carlos del Aguila MzB 41 Lt3A	25	03-02-1993	1	1	2	02-08-2017	1	2	NA	NA	NA	2	2	2	2	2	2	2	2	2
A0093	13-06-2018	24	A0093	87	Calle Alfonso Chavez LtB 34	22	01-08-1995	1	2	NA	NA	2	2	NA	NA	NA	2	3	2	2	2	2	2	1	2
A0094	13-06-2018	24	A0094	87	Calle Alfonso Chavez Lt04	22	20-08-1995	3	1	1	02-12-2015	2	2	NA	NA	NA	2	2	1	2	2	2	2	1	2
A0095	13-06-2018	24	A0095	87	Calle Alfonso Chavez MzB Lt07	27	14-06-1990	3	1	3	05-04-2012	2	2	NA	NA	NA	2	3	1	2	2	2	2	1	2
A0096	13-06-2018	24	A0096	87	Psje Las Orquideas MzG Lt10	26	21-03-1992	3	1	3	16-02-2018	1	2	NA	NA	NA	2	99	2	2	2	2	2	1	1
A0097	13-06-2018	24	A0097	87	Psje Las Orquideas MzG Lt11	24	25-08-1993	3	1	1	05-09-2013	2	2	NA	NA	NA	2	2	2	2	1	2	2	1	2
A0098	13-06-2018	24	A0098	87	Calle Marco Antonio MzE Lt17	31	23-02-1987	3	1	4	04-10-2014	2	2	NA	NA	NA	2	3	2	2	2	2	2	1	2
A0099	13-06-2018	24	A0099	78	Calle Las Orquideas	25	06-07-1992	1	1	3	03-09-2012	2	2	NA	NA	NA	2	2	1	2	2	2	2	1	2
A0100	13-06-2018	24	A0100	78	Calle Los Rosales MzD Lt05	28	16-11-1989	3	1	1	05-08-2011	2	2	NA	NA	NA	99	2	2	2	2	2	2	1	2
B0100	13-06-2018	23	B0100	64	Psje Santa Rosa MzE Lzt24	22	11-08-1995	3	1	4	29-03-2017	1	2	NA	NA	NA	2	5	2	1	1	2	2	1	2
B0101	13-06-2018	23	B0101	64	Psje Santa Rosa MzC Lt07	40	21-04-1978	3	1	2	06-06-2006	2	2	NA	NA	NA	2	2	2	2	2	2	2	1	2
B0102	13-06-2018	23	B0102	64	Psje Santa Rosa MzD Lt04	25	24-05-1993	1	2	NA	NA	2	2	NA	NA	NA	2	2	2	2	1	2	2	1	2
B0103	13-06-2018	23	B0103	64	Psje Santa Rosa MzD Lt04	22	29-09-1995	1	2	NA	NA	2	2	NA	NA	NA	2	2	2	2	1	2	2	1	2
B0104	13-06-2018	23	B0104	64	Psje Santa Rosa MzC Lt03	36	09-03-1982	3	1	2	10-09-2013	2	2	NA	NA	NA	2	2	2	2	2	2	2	1	2
B0105	13-06-2018	23	B0105	62	Psje Santa Rosa MzC Lt26	23	27-09-1994	3	1	1	13-10-2012	2	2	NA	NA	NA	2	2	2	2	1	2	2	1	2
B0106	13-06-2018	23	B0106	62	Psje Santa Rosa MzC Lt26	19	09-06-1999	3	1	2	06-01-2017	2	2	NA	NA	NA	2	2	2	2	2	2	2	1	2
B0107	13-06-2018	23	B0107	62	Psje Santa Rosa Lt28	26	23-10-1991	3	1	2	21-01-2016	2	2	NA	NA	NA	2	2	2	2	1	2	2	1	2
B0108	13-06-2018	23	B0108	62	Calle Rivera MzC Lzt28	21	22-12-1996	1	2	NA	NA	2	2	NA	NA	NA	2	2	2	2	1	2	2	1	2
C0089	13-06-2018	22	C0089	8	Calle Tahuantinsuyo 268	41	22-11-1976	3	1	5	26-11-2008	2	2	NA	NA	NA	2	2	1	2	2	2	2	1	2
C0090	13-06-2018	22	C0090	8	Calle Tahuantinsuyo 226	33	03-05-1985	1	2	NA	NA	2	2	NA	NA	NA	2	2	2	2	2	2	2	1	2
C0091	13-06-2018	22	C0091	8	Calle 9 de Octubre 307	24	09-12-1993	1	1	1	11-10-2013	2	2	NA	NA	NA	99	2	2	2	2	1	1	1	2
C0092	13-06-2018	22	C0092	7	Calle Saragoza 121	45	15-12-1972	3	1	5	29-12-2010	2	2	NA	NA	NA	2	2	2	2	1	2	2	1	2
C0093	13-06-2018	22	C0093	7	Calle Saragoza 129	23	07-09-1994	2	1	2	25-11-2016	2	1	4	2	2	NA	5	1	2	1	1	1	1	1
C0094	13-06-2018	22	C0094	7	Calle Saragoza 161	20	05-03-1998	3	1	1	08-03-2018	1	2	NA	NA	NA	2	99	2	2	2	2	2	1	2
C0095	13-06-2018	22	C0095	7	Av. Participacion 456	43	03-01-1975	3	1	5	17-04-2017	2	2	NA	NA	NA	2	2	2	2	1	2	2	1	2
D0085	13-06-2018	20	D0085	10	Calle 16 de Julio 241	40	01-02-1978	2	1	3	21-02-2008	2	2	NA	NA	NA	2	2	2	2	2	2	2	1	2
D0086	13-06-2018	20	D0086	10	Calle 16 de Julio 255	25	05-05-1993	1	2	NA	NA	2	2	NA	NA	NA	2	2	2	2	2	1	2	1	2
D0087	13-06-2018	20	D0087	10	Calle Los Rosales 142	20	11-03-1998	1	1	1	06-05-2015	2	2	NA	NA	NA	1	99	2	2	1	1	2	1	2
D0088	13-06-2018	20	D0088	10	Calle 16 de Julio	45	31-03-1973	1	1	1	14-05-1993	2	2	NA	NA	NA	2	2	1	2	2	1	2	1	2
D0089	13-06-2018	20	D0089	10	Psje Venecia 08 con Calle 01	22	29-07-1995	3	2	NA	NA	2	2	NA	NA	NA	99	3	2	2	2	2	2	1	2
D0090	13-06-2018	20	D0090	10	Calle 01 10A	48	22-04-1970	2	1	2	30-04-2005	2	2	NA	NA	NA	2	1	2	2	1	2	2	1	2
D0091	13-06-2018	20	D0091	10	Calle 02 37	48	08-04-1970	2	1	2	14-03-2000	2	2	NA	NA	NA	2	3	2	2	2	2	2	1	2
D0092	13-06-2018	20	D0092	10	Psje 02 236	35	03-11-1982	3	1	5	11-04-2015	2	2	NA	NA	NA	2	4	1	2	2	2	2	1	2
D0093	13-06-2018	20	D0093	10	Calle 02	18	06-01-2000	3	1	1	21-12-2016	2	2	NA	NA	NA	2	99	1	2	2	1	2	1	2
E0078	13-06-2018	21	E0078	34A	Calle 04 MzL L0t4	30	15-11-1987	3	1	2	31-10-2011	2	2	NA	NA	NA	2	4	2	2	2	2	2	1	2
E0079	13-06-2018	21	E0079	36	Calle Prospero MzO Lt30	45	01-04-1973	3	1	1	29-03-1995	2	2	NA	NA	NA	2	2	2	2	2	2	2	1	2
E0080	13-06-2018	21	E0080	36	Calle Prospero MzO Lt30	25	07-10-1992	3	1	1	14-07-2014	2	2	NA	NA	NA	2	2	2	2	2	2	2	1	2
E0081	13-06-2018	21	E0081	36	Calle 12 MzO Lt25	43	24-02-1975	3	1	6	03-05-2008	2	1	4	2	1	NA	5	2	1	1	2	2	1	1
E0082	13-06-2018	21	E0082	39	Psje Penjamo 28	30	15-01-1988	3	1	3	18-03-2018	1	2	NA	NA	NA	2	99	2	2	2	2	2	1	2
E0083	13-06-2018	21	E0083	39	Psje Penjamo 106	42	07-06-1976	3	1	4	15-08-1996	2	2	NA	NA	NA	2	2	2	2	2	2	2	1	2
E0084	13-06-2018	21	E0084	39	Calle Penjamo 102	49	03-09-1968	3	1	5	17-04-2008	2	2	NA	NA	NA	2	2	2	2	2	2	2	1	2
F0071	13-06-2018	20	F0071	10	Calle 16 de Julio 231	34	04-12-1983	2	1	3	17-12-2017	1	2	NA	NA	NA	2	2	2	1	2	2	2	1	2
F0072	13-06-2018	20	F0072	10	Calle 01 255	32	12-04-1986	1	1	1	05-04-2005	2	2	NA	NA	NA	2	4	2	2	2	1	2	1	2
F0073	13-06-2018	20	F0073	10	Calle 16 de Julio con Calle 01 03	19	15-10-1998	1	2	NA	NA	2	2	NA	NA	NA	2	2	2	2	1	2	2	1	2
F0074	13-06-2018	20	F0074	11	Calle Venecia 03	27	09-06-1991	3	1	2	08-09-2016	2	2	NA	NA	NA	2	2	2	2	2	2	2	1	2
F0075	13-06-2018	20	F0075	11	Calle Venecia 19	30	24-10-1987	2	1	2	04-11-2012	2	2	NA	NA	NA	2	2	2	2	1	2	2	1	2
F0076	13-06-2018	20	F0076	10	Psje Calle 02 24	33	24-11-1984	3	1	5	08-01-2013	2	1	3	2	1	NA	4	1	1	1	1	1	1	1
F0077	13-06-2018	20	F0077	10	Calle 02 236	22	27-08-1995	3	1	3	20-10-2017	1	2	NA	NA	NA	2	2	2	2	2	2	2	1	2
F0078	13-06-2018	20	F0078	10	Calle 02 05	23	28-07-1994	3	1	1	08-05-2010	2	2	NA	NA	NA	2	2	2	2	2	2	2	1	2
H0077	13-06-2018	21	H0077	34A	Calle 04 MzL Lt05	26	10-04-1992	2	1	2	02-02-2018	1	2	NA	NA	NA	2	2	2	2	1	2	2	1	2
H0078	13-06-2018	21	H0078	36	Calle Libertad con Prospero C01	29	14-07-1988	3	1	5	29-04-2016	2	2	NA	NA	NA	2	99	2	2	2	2	2	1	2
H0079	13-06-2018	21	H0079	36	Calle Penjamo con Libertad MzO Lt15	36	08-07-1981	1	1	5	01-05-2012	2	2	NA	NA	NA	2	3	2	2	1	2	2	1	2
H0081	13-06-2018	21	H0081	39	Calle Libertad con Penjamo 627	43	05-12-1974	1	1	4	11-10-2008	2	2	NA	NA	NA	2	2	2	2	2	2	2	1	2
H0082	13-06-2018	21	H0082	40	Calle 14 con 6 de Octubre	21	02-06-1997	3	1	1	24-02-2017	1	2	NA	NA	NA	2	3	2	2	2	2	2	1	2
H0083	13-06-2018	21	H0083	39	Calle Libertad con 6 de Octubre 536	48	04-05-1970	2	1	1	18-09-1998	2	2	NA	NA	NA	2	5	2	2	2	2	2	1	2
J0090	13-06-2018	22	J0090	8	Calle Tahuantinsuyo 248	36	30-04-1982	3	1	2	23-08-2010	2	2	NA	NA	NA	2	2	2	2	2	2	2	1	2
J0091	13-06-2018	22	J0091	8	Calle Tahuantinsuyo 220	29	03-04-1989	1	2	NA	NA	2	2	NA	NA	NA	2	3	2	2	2	2	2	1	2
J0092	13-06-2018	22	J0092	8	Calle 9 de Octubre 307	23	21-02-1995	1	1	1	03-07-2015	2	2	NA	NA	NA	2	4	2	2	2	2	2	1	2
J0093	13-06-2018	22	J0093	8	Calle 9 de Octubre 3007	21	15-12-1996	1	2	NA	NA	2	2	NA	NA	NA	99	4	2	1	2	2	2	1	2
J0094	13-06-2018	22	J0094	8	Calle Progreso 367	25	02-02-1993	1	2	NA	NA	2	2	NA	NA	NA	2	3	2	2	2	2	2	1	2
J0095	13-06-2018	22	J0095	7	Calle Saragoza 131	27	15-11-1990	3	1	2	07-09-2017	1	2	NA	NA	NA	2	2	2	2	1	2	2	1	2
J0096	13-06-2018	22	J0096	7	Calle Saragoza 9 de Octubre 161	47	16-01-1971	3	1	4	24-01-2009	2	2	NA	NA	NA	2	3	2	2	1	2	2	1	2
K0094	13-06-2018	24	K0094	83	Psje Berlin 09	22	22-03-1996	2	1	1	16-09-2017	1	2	NA	NA	NA	99	2	2	2	2	2	2	1	2
K0095	13-06-2018	24	K0095	87	Psje Mermao Lt08 Ampliacion Juan Carlos del Aguila	35	23-01-1983	3	1	3	03-04-2016	2	2	NA	NA	NA	2	99	2	2	1	1	2	1	2
K0096	13-06-2018	24	K0096	87	Calle Alfonso Chavez MzB Lt34	24	22-06-1993	4	1	2	13-01-2013	2	2	NA	NA	NA	2	2	2	2	2	2	2	1	2
K0097	13-06-2018	24	K0097	87	Calle Las Orquideas MzG Lt11	47	22-02-1971	3	1	4	20-05-1993	2	2	NA	NA	NA	2	2	1	2	2	2	2	1	2
K0098	13-06-2018	24	K0098	87	Calle Las Orquideas MzG Lt11	31	10-04-1987	3	1	3	10-02-2017	1	2	NA	NA	NA	2	3	2	2	2	2	2	1	2
K0099	13-06-2018	24	K0099	87	Calle Las Flores MzGA Lt04	27	23-06-1990	3	1	2	05-02-2018	1	2	NA	NA	NA	2	2	2	2	2	2	2	2	2
K0100	13-06-2018	24	K0100	87	Calle Marco Antonio LtB 19	29	21-04-1989	3	1	1	20-10-2013	2	2	NA	NA	NA	2	99	2	2	2	2	2	1	2
K0101	13-06-2018	24	K0101	75A	Calle Las Orquideas MzD Lt18	26	13-08-1991	2	1	2	13-11-2012	2	1	9	2	2	NA	6	2	1	1	2	2	2	1
K0102	13-06-2018	24	K0102	75A	Calle Los Rosales MzD Lt2 28	35	26-05-1983	1	1	2	17-06-2006	2	2	NA	NA	NA	2	2	1	2	2	2	2	1	2
M0106	13-06-2018	23	M0106	63	Psje Santa Rosa D21	18	25-08-1999	1	2	NA	NA	2	2	NA	NA	NA	2	2	2	2	2	2	2	1	2
M0107	13-06-2018	23	M0107	63	Psje Santa Rosa D19	41	21-07-1976	3	1	4	07-03-2009	2	2	NA	NA	NA	99	2	1	2	1	2	2	1	2
M0108	13-06-2018	23	M0108	63	Psje Santa Rosa D21	26	21-12-1991	3	1	4	25-12-2017	1	2	NA	NA	NA	2	4	2	2	2	2	2	1	2
M0109	13-06-2018	23	M0109	63	Psje Santa Rosa MzD Lt23	27	13-06-1991	1	1	2	10-12-2013	2	1	4	2	1	NA	5	1	1	2	2	2	1	1
M0110	13-06-2018	23	M0110	63	Psje Sta Rosa D24	20	10-06-1998	3	2	NA	NA	2	2	NA	NA	NA	99	2	1	2	1	2	2	1	2
M0111	13-06-2018	23	M0111	63	Calle Las Americas D04	21	11-06-1997	1	2	NA	NA	2	2	NA	NA	NA	99	2	2	2	2	2	2	1	2
M0112	13-06-2018	23	M0112	63	Calle Las Americas D07	24	24-01-1994	3	1	2	10-06-2015	2	2	NA	NA	NA	2	2	2	2	2	2	2	2	2
M0113	13-06-2018	23	M0113	63	Calle Las Americas MzD Lt12	43	02-11-1974	2	1	4	10-05-2007	2	2	NA	NA	NA	2	1	2	2	2	2	2	1	2
N0072	13-06-2018	23	N0072	62	Psje Santa Rosa MzC Lt16	24	03-12-1993	3	1	3	01-09-2017	1	2	NA	NA	NA	99	99	2	2	2	2	2	1	2
N0073	13-06-2018	23	N0073	62	Psje Santa Rosa MzC Lt03	33	09-09-1984	3	1	2	27-07-2007	2	1	8	2	2	NA	6	1	1	1	1	2	1	1
N0074	13-06-2018	23	N0074	62	Psje Santa Rosa MzC Lt20	42	15-07-1975	3	1	2	22-12-1996	2	2	NA	NA	NA	1	99	1	2	1	2	2	1	2
N0075	13-06-2018	23	N0075	62	Psje Santa Rosa MzC Lt23	18	05-06-2000	1	2	NA	NA	2	2	NA	NA	NA	2	2	2	2	2	2	2	1	2
N0076	13-06-2018	23	N0076	62	Psje Santa Rosa MzC Lt15	31	03-12-1986	3	1	1	05-10-2014	2	2	NA	NA	NA	99	3	2	2	2	2	2	1	2
N0077	13-06-2018	23	N0077	62	Calle Jerusalen MzC Lt09	49	08-03-1969	2	1	4	07-11-2003	2	2	NA	NA	NA	99	3	2	2	1	2	2	1	2
N0078	13-06-2018	23	N0078	62	Calle Jerusalen MzC Lt09	23	12-11-1994	3	1	1	18-04-2013	2	2	NA	NA	NA	99	2	2	2	1	1	2	1	2
N0079	13-06-2018	23	N0079	62	Calle Jerusalen MzC Lt08	29	15-10-1988	3	1	3	05-01-2013	2	2	NA	NA	NA	2	3	2	2	1	2	2	1	2
N0080	13-06-2018	23	N0080	62	Calle Jerusalen MzC Lt08	31	18-11-1986	3	1	2	23-04-2015	2	2	NA	NA	NA	99	2	2	2	2	2	2	1	2
A0101	14-06-2018	24	A0101	75A	Calle Angelly Jhon MzC LtB6	45	01-11-1972	3	1	3	28-04-1996	2	2	NA	NA	NA	2	2	1	2	1	2	2	1	2
A0102	14-06-2018	24	A0102	75A	Calle Luciano Lopez Sangama MzC Lt12	22	01-01-1996	3	1	1	16-09-2016	1	2	NA	NA	NA	2	99	2	2	2	2	2	1	2
A0103	14-06-2018	24	A0103	75A	Calle Luciano Lopez Sangama MzC Lt12	23	07-03-1995	3	1	1	11-07-2013	2	2	NA	NA	NA	2	2	2	2	2	2	2	1	2
A0104	14-06-2018	24	A0104	75A	Calle Portal de Belen MzC Lt02	45	03-10-1972	3	1	2	24-02-2007	2	2	NA	NA	NA	99	5	2	2	1	2	2	1	2
A0105	14-06-2018	24	A0105	42	Calle Cosmar MzB Lt15 4	46	04-08-1971	3	1	3	26-05-2014	2	2	NA	NA	NA	2	2	2	2	2	2	2	1	2
A0106	14-06-2018	24	A0106	42	Calle Cosmar B15 A2	45	11-10-1972	3	1	2	22-12-1997	2	2	NA	NA	NA	2	99	2	2	2	2	2	1	2
A0107	14-06-2018	24	A0107	42	Psje Paraiso 16	28	01-05-1990	3	1	4	24-09-2016	2	2	NA	NA	NA	2	2	2	2	2	2	2	1	2
B0109	14-06-2018	23	B0109	64	Calle Santa Rosa 41	19	12-11-1998	3	1	2	27-05-2018	1	2	NA	NA	NA	2	99	2	1	2	2	2	1	2
B0110	14-06-2018	23	B0110	64	Calle Santa Rosa MzC Lt14	20	04-02-1998	1	1	3	12-12-2017	1	2	NA	NA	NA	2	99	2	1	2	2	2	1	2
B0111	14-06-2018	23	B0111	64	Psje La Ribera MzC Lt05	33	06-03-1985	3	1	1	09-12-2010	2	1	3	2	2	NA	4	2	1	2	2	2	1	1
B0112	14-06-2018	23	B0112	62	Calle La Ribera MzC Lt33	27	11-08-1990	3	1	1	12-07-2005	2	1	4	2	2	NA	5	2	1	1	2	2	1	1
B0113	14-06-2018	23	B0113	11	Calle La Republica MzJ Lt40	28	20-06-1989	3	1	4	18-10-2016	1	2	NA	NA	NA	2	2	2	1	2	2	2	1	2
B0114	14-06-2018	23	B0114	11	Calle La Republica MzJ Lt34	32	11-07-1985	3	1	3	01-12-2012	2	2	NA	NA	NA	2	5	2	2	2	2	2	1	2
B0115	14-06-2018	23	B0115	11	Calle La Republica MzJ Lt26	38	16-02-1980	3	1	4	03-05-2016	2	2	NA	NA	NA	2	2	2	2	2	2	2	1	2
B0116	14-06-2018	23	B0116	11	Calle La Republica MzJ Lt20	32	27-09-1985	3	1	4	05-03-2017	1	2	NA	NA	NA	2	3	2	2	1	2	2	1	2
B0117	14-06-2018	23	B0117	11	Calle 8 de Diciembre MzJ Lt12	35	10-02-1983	3	1	6	06-08-2014	2	2	NA	NA	NA	2	3	2	2	1	2	2	1	2
C0096	14-06-2018	22	C0096	52	Calle Flor de Topa MzJ Lt14	37	03-01-1981	3	1	3	26-03-2010	2	2	NA	NA	NA	2	3	2	2	2	2	2	1	1
C0097	14-06-2018	22	C0097	52	Calle Flor de Topa MzJ Lt14	39	09-10-1978	1	1	1	28-06-2006	2	2	NA	NA	NA	2	2	2	2	2	2	2	1	2
C0098	14-06-2018	22	C0098	51	Calle Flor de Topa 178	25	14-08-1992	3	1	2	18-09-2015	2	2	NA	NA	NA	2	2	2	2	2	2	2	1	2
C0099	14-06-2018	22	C0099	51	Calle Flor de Topa MzH Lt07	39	09-09-1978	2	1	1	27-04-2017	1	2	NA	NA	NA	2	3	2	2	1	2	2	1	2
C0100	14-06-2018	22	C0100	51	Psje Flor de Topa MzB Lt10	40	04-02-1978	2	1	3	01-01-2012	2	1	8	2	3	NA	99	2	1	1	1	1	1	1
C0101	14-06-2018	22	C0101	51	Calle Flor de Topa MzG Lt07	21	12-02-1997	1	1	1	03-08-2015	2	2	NA	NA	NA	2	3	2	2	2	2	2	1	2
C0102	14-06-2018	22	C0102	51	Calle Flor de Topa MzC Lt07	37	11-10-1980	3	1	6	07-02-2015	2	2	NA	NA	NA	2	3	1	2	2	2	2	1	2
D0094	14-06-2018	20	D0094	10	Calle 9 de Diciembre - Zona Baja	46	29-04-1972	3	1	4	07-02-1996	2	2	NA	NA	NA	2	4	2	2	1	2	2	1	2
D0095	14-06-2018	20	D0095	10	Calle 9 de Diciembre 11	39	17-05-1979	3	1	6	31-01-2016	1	2	NA	NA	NA	2	99	2	2	1	2	2	1	2
D0096	14-06-2018	20	D0096	87	Calle Blasco Nuñez 85	27	18-11-1990	3	1	2	30-12-2015	2	2	NA	NA	NA	99	5	2	2	1	1	2	1	2
D0097	14-06-2018	20	D0097	87	Psje Santa Rosa 11B	43	05-10-1974	3	1	8	15-03-2016	2	2	NA	NA	NA	2	2	2	2	2	2	2	1	2
D0098	14-06-2018	20	D0098	79	Psje Santa Rosa 14	26	21-08-1991	3	1	2	18-07-2017	1	2	NA	NA	NA	2	3	1	2	2	2	2	2	2
E0085	14-06-2018	21	E0085	1	Calle Participacion 622	29	18-12-1988	3	1	2	09-09-2007	2	1	7	2	1	NA	99	1	1	2	2	2	1	1
E0086	14-06-2018	21	E0086	1	Calle Participacion 620	36	16-11-1981	3	1	3	29-12-2008	2	1	8	2	1	NA	99	2	1	2	2	2	1	1
E0087	14-06-2018	21	E0087	1	Psje Romero 611	45	20-10-1972	2	1	1	19-06-1991	2	2	NA	NA	NA	2	2	2	2	2	2	2	1	2
E0088	14-06-2018	21	E0088	1	Psje Romero 617	18	28-11-1999	1	1	1	31-05-2016	2	2	NA	NA	NA	2	2	2	2	2	2	2	1	2
E0089	14-06-2018	21	E0089	1	Psje Romero 618	34	25-03-1984	1	1	4	23-10-2012	2	2	NA	NA	NA	2	2	2	2	2	2	2	1	2
E0090	14-06-2018	21	E0090	2	Calle Revolucion 308	36	30-01-1982	3	1	2	16-02-2011	2	2	NA	NA	NA	2	2	2	2	2	2	2	1	2
E0091	14-06-2018	21	E0091	2	Calle San Francisco 649	44	03-10-1973	2	1	3	30-03-2012	2	2	NA	NA	NA	2	2	2	2	2	2	2	1	2
E0092	14-06-2018	21	E0092	2	Calle San Francisco	35	17-09-1982	2	1	6	02-07-2016	2	2	NA	NA	NA	2	99	2	2	2	2	2	1	2
E0093	14-06-2018	21	E0093	2	Calle Participacion 145	18	20-02-2000	1	1	1	16-03-2017	1	2	NA	NA	NA	2	99	2	2	2	2	2	1	2
F0079	14-06-2018	20	F0079	10	Calle 1.	40	25-05-1978	3	1	3	15-07-2009	2	2	NA	NA	NA	2	2	2	2	1	2	2	1	2
F0080	14-06-2018	20	F0080	10	Calle 9 de Diciembre 15B	23	12-10-1994	3	1	3	12-10-2016	2	2	NA	NA	NA	2	99	2	2	2	2	2	1	2
F0081	14-06-2018	20	F0081	87	Calle Blasco Nuñez Lt37	41	09-11-1976	3	1	3	09-10-2002	2	2	NA	NA	NA	2	2	1	2	2	2	2	2	2
F0082	14-06-2018	20	F0082	87	Psje Santa Rosa 10 con 11 de Octubre	26	17-07-1991	3	1	3	11-10-2016	2	2	NA	NA	NA	2	3	2	2	2	2	2	2	2
F0083	14-06-2018	20	F0083	87	Psje Santa Rosa 10 con 11 de Octubre	47	02-04-1971	2	1	4	20-08-1996	2	2	NA	NA	NA	2	1	2	2	1	2	2	1	2
F0084	14-06-2018	20	F0084	89	Calle Blasco Nuñez 83	33	25-03-1985	2	2	NA	NA	2	2	NA	NA	NA	2	2	2	2	2	2	2	1	2
F0085	14-06-2018	20	F0085	89	Calle Blasco Nuñez 07	21	11-12-1996	1	1	2	30-01-2017	1	2	NA	NA	NA	2	4	2	2	2	2	2	2	2
F0086	14-06-2018	20	F0086	90	Calle Los Rosales 73	24	15-11-1993	1	2	NA	NA	2	2	NA	NA	NA	2	2	2	2	2	2	2	2	2
H0084	14-06-2018	21	H0084	1	Calle La Revolucion MzD 620	35	12-09-1982	2	1	4	05-11-2016	2	2	NA	NA	NA	2	3	2	2	2	2	2	1	2
H0085	14-06-2018	21	H0085	1	Psje Romero 220A	39	20-09-1978	3	1	3	26-03-2015	2	2	NA	NA	NA	2	3	2	2	2	1	1	1	2
H0086	14-06-2018	21	H0086	1	Psje Romero 232	18	21-11-1999	1	2	NA	NA	2	2	NA	NA	NA	2	3	2	2	2	2	2	1	2
H0087	14-06-2018	21	H0087	1	Psje Romero 611	29	27-05-1989	3	1	2	18-10-2012	2	2	NA	NA	NA	99	3	2	2	2	2	2	1	2
H0088	14-06-2018	21	H0088	1	Psje Romero 613	47	22-04-1971	3	1	3	16-11-1997	2	2	NA	NA	NA	2	99	1	2	1	2	2	1	2
H0089	14-06-2018	21	H0089	2	Calle La Revolucion 330	28	17-06-1989	2	2	NA	NA	2	2	NA	NA	NA	2	3	2	2	1	1	2	1	2
H0090	14-06-2018	21	H0090	2	Calle La Revolucion 192	31	11-05-1987	1	1	1	15-05-2009	2	2	NA	NA	NA	2	3	2	2	2	2	2	1	2
H0091	14-06-2018	21	H0091	2	Calle La Revolucion 250 (casa verde)	20	18-05-1998	3	1	1	02-07-2017	1	2	NA	NA	NA	2	99	2	2	1	2	2	1	2
J0097	14-06-2018	22	J0097	52	Calle Flor de Topa MzJ Lt14	33	18-05-1985	3	1	2	28-12-2014	2	2	NA	NA	NA	2	2	2	2	2	2	2	1	2
J0098	14-06-2018	22	J0098	52	Calle Flor de Topa MzD Lt07	21	29-01-1997	1	2	NA	NA	2	2	NA	NA	NA	2	3	2	2	2	2	2	1	2
J0099	14-06-2018	22	J0099	52	Calle Flor de Topa 178	34	09-11-1983	3	1	4	10-02-2013	2	2	NA	NA	NA	2	2	1	2	2	2	2	1	2
J0100	14-06-2018	22	J0100	51	Calle Flor de Topa MzA Lt03	43	20-12-1974	3	1	2	19-08-1997	2	2	NA	NA	NA	2	4	2	2	1	1	1	1	2
J0101	14-06-2018	22	J0101	51	Psje Flor de Topa MzB Lt11	43	11-08-1974	2	1	4	22-12-2008	2	2	NA	NA	NA	2	2	2	2	1	2	2	1	2
J0102	14-06-2018	22	J0102		Psje Flor de Topa MzC Lt08	28	30-12-1989	3	1	3	26-11-2015	2	2	NA	NA	NA	2	2	2	2	1	2	2	1	2
K0103	14-06-2018	24	K0103	75A	Calle Angely Jhon MzC Lt06	23	13-10-1994	3	1	1	27-10-2014	2	1	6	2	1	NA	5	1	1	2	2	2	2	1
K0104	14-06-2018	24	K0104	75A	Calle Angely Jhon MzC Lt07	43	23-12-1974	2	1	4	01-10-2010	2	2	NA	NA	NA	99	2	2	2	2	2	2	1	2
K0105	14-06-2018	24	K0105	75A	Calle Angely Jhon MzC Lt07	34	21-10-1983	1	1	5	04-08-2017	1	2	NA	NA	NA	2	2	2	2	2	2	2	1	2
K0106	14-06-2018	24	K0106	75A	Calle Luciano Lopez MzC Lt08	39	26-07-1978	3	1	4	30-01-2012	2	2	NA	NA	NA	2	99	2	2	2	2	2	1	2
K0107	14-06-2018	24	K0107	42	Calle Cosmar MzB Lt15	31	25-01-1987	1	1	2	09-04-2015	2	2	NA	NA	NA	2	2	2	2	2	2	2	1	2
K0108	14-06-2018	24	K0108	42	Calle Cosmar MzB Lt15	25	01-08-1992	1	2	NA	NA	2	2	NA	NA	NA	2	2	2	2	2	2	2	1	2
K0109	14-06-2018	24	K0109	42	Calle Cosmar MzB Lt16	39	08-12-1978	3	1	1	15-01-2003	2	2	NA	NA	NA	2	2	2	2	2	2	2	1	2
K0110	14-06-2018	24	K0110	42	Calle Cosmar Lt11	46	18-08-1971	2	1	4	02-02-2007	2	2	NA	NA	NA	99	2	2	2	1	2	2	1	2
M0114	14-06-2018	23	M0114	63	Calle Las Americas MzDH D2	42	02-09-1975	3	1	2	03-11-2016	2	2	NA	NA	NA	2	2	2	2	2	2	2	1	2
M0115	14-06-2018	23	M0115	63	Calle Las Americas MzF Lt02	30	24-12-1987	3	1	3	06-12-2013	2	1	4	2	3	NA	4	2	1	1	1	1	1	1
M0116	14-06-2018	23	M0116	64	Psje Rivera MzC Lt28	49	22-01-1969	2	1	5	25-11-1994	2	2	NA	NA	NA	1	99	2	2	1	2	2	2	2
M0117	14-06-2018	23	M0117	64	Psje Rivera MzC Lt28	25	03-07-1992	3	1	3	02-07-2015	2	1	29	1	2	NA	5	1	1	2	2	2	1	1
M0118	14-06-2018	23	M0118	11	Calle La Republica MzJ Lt41	39	07-06-1979	3	1	5	30-03-2016	2	2	NA	NA	NA	2	2	2	2	2	2	2	1	2
M0119	14-06-2018	23	M0119	11	Calle La Republica MzJ Lt30	30	30-07-1987	3	1	3	28-07-2014	2	2	NA	NA	NA	2	2	1	2	2	2	2	1	2
M0120	14-06-2018	23	M0120	11	Calle La Republica MzJ Lt23	21	29-01-1997	3	1	2	09-01-2017	1	2	NA	NA	NA	2	3	1	2	1	2	2	1	2
M0121	14-06-2018	23	M0121	11	Calle 8 de Diciembre MzF Lt35	19	14-02-1999	3	1	1	09-09-2015	2	2	NA	NA	NA	1	4	2	2	1	1	2	1	2
M0122	14-06-2018	23	M0122	11	Calle 8 de Diciembre MzJ Lt07	33	10-01-1985	3	1	4	30-08-2011	2	2	NA	NA	NA	2	2	2	2	2	2	2	1	2
N0081	14-06-2018	23	N0081	62	Calle Santa Rosa 43	30	16-12-1987	3	1	3	14-04-2013	2	2	NA	NA	NA	99	5	2	2	2	2	2	1	2
N0082	14-06-2018	23	N0082	62	Calle Rivera 34	21	20-12-1996	3	1	1	13-08-2014	2	2	NA	NA	NA	99	99	2	2	2	2	2	1	2
N0083	14-06-2018	23	N0083	62	Calle Rivera 34	18	17-03-2000	3	1	1	11-01-2016	2	1	36	1	2	NA	6	2	1	1	2	2	1	1
N0084	14-06-2018	23	N0084	62	Calle Rivera 26	19	01-06-1999	1	2	NA	NA	2	2	NA	NA	NA	2	2	2	2	2	2	2	1	2
N0085	14-06-2018	23	N0085	11	Calle Republica 43	27	29-09-1990	3	1	3	16-02-2013	2	2	NA	NA	NA	2	2	2	2	1	2	2	1	2
N0086	14-06-2018	23	N0086	11	Calle Republica MzJ Lt35	33	30-08-1984	3	1	7	02-10-2016	1	2	NA	NA	NA	2	2	2	2	2	2	2	1	2
N0087	14-06-2018	23	N0087	11	Calle Republica MzJ Lt21	33	23-07-1984	2	1	2	27-05-2016	2	2	NA	NA	NA	2	99	2	2	2	2	2	1	2
N0088	14-06-2018	23	N0088	11	Calle Republica MzJ Lt22	18	28-01-2000	3	1	1	20-07-2017	1	2	NA	NA	NA	99	2	2	2	2	2	2	1	2
N0089	14-06-2018	23	N0089	11	Calle Republica MzJ Lt15	19	27-09-1998	1	2	NA	NA	2	2	NA	NA	NA	99	3	1	2	1	2	2	1	1
A0108			A0108											2	2	NA
A0109			A0109											2	2	NA
A0110			A0110											2	2	NA
A0111			A0111											2	2	NA
A0112			A0112											2	2	NA
B0118	15-06-2018	23	B0118	11	Calle 8 de Diciembre MzJ Lt06	19	29-07-1998	3	1	1	19-10-2016	2	1	5	2	2	NA	5	2	1	1	1	1	1	1
B0119	15-06-2019	23	B0119	11	Calle 8 de DICIEMBRE MzJ Lt05	24	23-05-1994	3	1	2	27-01-2017	2	2	NA	NA	NA	2	6	2	2	2	2	2	1	2
B0120	15-06-2020	23	B0120	11	Calle 8 de Diciembre MzJ Lt03	31	06-05-1987	3	1	5	04-01-2018	1	2	NA	NA	NA	2	99	2	1	2	2	2	1	2
B0121	15-06-2021	23	B0121	11	Calle Nuevo Paraiso MzJ Lt65	43	14-12-1974	3	1	4	05-05-2005	2	2	NA	NA	NA	2	2	1	2	1	2	2	1	2
B0122	15-06-2022	23	B0122	11	Calle Nuevo Paraiso MzJ Lt55	27	04-04-1991	3	1	4	25-05-2017	1	2	NA	NA	NA	2	2	2	2	1	2	2	1	2
C0103	15-06-2023	22	C0103	55	Psje San Martin 4 con 9 de Octubre	18	08-03-2000	1	2	NA	NA	2	2	NA	NA	NA	2	2	2	2	2	2	2	1	2
C0104	15-06-2024	22	C0104	55	Psje San Martin 125A	47	14-04-1971	1	1	2	27-04-2001	2	2	NA	NA	NA	2	3	1	2	1	2	2	1	2
C0105	15-06-2025	22	C0105	55	Psje San Martin MzG Lt05	25	30-08-1992	3	1	3	12-05-2016	2	2	NA	NA	NA	2	99	2	2	1	2	2	1	2
C0106	15-06-2026	22	C0106	55	Calle Saragoza 6	30	14-04-1988	2	1	2	15-04-2015	2	2	NA	NA	NA	2	3	1	2	1	1	1	1	2
C0107	15-06-2027	22	C0107	55	Calle Saragoza 10	38	25-04-1980	3	1	3	19-11-2013	2	1	7	2	1	NA	6	2	1	1	2	2	1	1
C0108	15-06-2028	22	C0108		Calle Triunfo 125B	28	27-03-1990	3	1	2	30-03-2017	2	2	NA	NA	NA	99	4	1	2	1	2	2	1	1
C0109	15-06-2029	22	C0109	60	Calle Union 210 con 9 de Octubre	23	13-12-1994	3	1	1	17-02-2013	2	2	NA	NA	NA	2	2	2	2	1	2	2	1	2
D0099	15-06-2030	20	D0099	91	Calle San Jose 09	21	12-11-1996	1	1	1	11-04-2012	2	1	5	2	2	NA	5	2	2	2	2	2	1	1
D0100	15-06-2031	20	D0100	91	Calle Blasco Nuñez 15	40	01-10-1977	3	1	4	25-03-2018	1	2	NA	NA	NA	2	2	2	1	2	2	2	1	2
D0101	15-06-2032	20	D0101	91	Calle Blasco Nuñez 16	25	02-12-1992	3	1	2	26-02-2018	1	2	NA	NA	NA	2	99	1	2	1	2	2	1	2
D0102	15-06-2033	20	D0102	92	Calle Los Rosales 03	42	10-07-1975	3	1	4	04-03-2008	2	2	NA	NA	NA	2	5	2	2	2	1	1	1	1
D0103	15-06-2034	20	D0103	92	Calle Los Rosales 45	39	05-04-1979	3	1	3	30-05-2015	2	2	NA	NA	NA	2	2	2	2	2	2	2	1	2
E0094	15-06-2035	21	E0094	7	Psje el Sol 1967	34	18-11-1983	3	1	3	14-05-2008	2	2	NA	NA	NA	2	3	1	2	1	1	2	1	2
E0095	15-06-2036	21	E0095	6	Psje Grau 2061	37	08-08-1980	3	1	3	16-11-2013	2	2	NA	NA	NA	99	2	2	2	2	2	2	1	2
E0096	15-06-2037	21	E0096	6	Psje Grau 767	30	23-07-1987	3	1	2	27-01-2008	2	2	NA	NA	NA	2	99	2	2	2	2	2	1	2
E0097	15-06-2038	21	E0097	6	Psje Grau 772	47	15-08-1970	3	1	2	01-03-1994	2	2	NA	NA	NA	2	2	2	2	2	2	2	1	2
E0098	15-06-2039	21	E0098	6	Calle Cornejo Portugal 2042	31	06-08-1986	3	1	5	04-05-2014	2	2	NA	NA	NA	2	2	2	2	2	2	2	1	2
E0099	15-06-2040	21	E0099	6	Cornejo Portugal 2040	48	19-08-1969	2	1	7	16-03-2008	2	2	NA	NA	NA	2	2	2	2	2	2	2	1	2
F0087	15-06-2041	20	F0087	91	Calle San Jose	23	03-03-1995	1	1	1	03-01-2018	1	2	NA	NA	NA	2	3	2	2	2	2	2	1	2
F0088	15-06-2042	20	F0088	91	Calle San Jose.	26	21-03-1992	3	1	1	28-02-2017	2	2	NA	NA	NA	2	2	2	2	2	2	2	1	2
F0089	15-06-2043	20	F0089	91	Calle Blasco Nuñez 102	19	22-12-1998	3	1	1	05-08-2016	2	1	8	2	1	NA	6	2	1	1	2	2	1	1
F0090	15-06-2044	20	F0090	92	Calle Miramar 20	30	15-08-1987	3	1	6	10-12-2012	2	2	NA	NA	NA	2	2	2	2	2	2	2	1	2
F0091	15-06-2045	20	F0091	92	Calle Los Rosales 30	24	02-07-1993	3	1	1	29-08-2008	2	2	NA	NA	NA	2	2	2	2	2	2	2	1	2
H0092	15-06-2046	21	H0092	6	Psje Los Angeles Lt21	18	06-04-2000	1	2	NA	NA	2	2	NA	NA	NA	2	2	2	2	2	2	2	1	2
H0093	15-06-2047	21	H0093	6	Psje Los Angeles Lt21	42	21-07-1975	1	1	3	13-05-2013	2	2	NA	NA	NA	2	3	2	2	1	2	2	1	2
H0094	15-06-2048	21	H0094	6	Psje Los Angeles C23	40	08-05-1978	1	1	3	07-08-2016	2	2	NA	NA	NA	2	3	2	2	2	2	2	1	2
H0095	15-06-2049	21	H0095	6	Psje Los Angeles 06	37	14-05-1981	3	1	1	19-09-1997	2	2	NA	NA	NA	2	99	2	2	2	2	2	1	2
H0096	15-06-2050	21	H0096	6	Psje Los Angeles 1050	34	24-04-1984	3	1	2	26-09-2016	2	2	NA	NA	NA	2	2	2	2	2	2	2	1	2
J0103	15-06-2051	22	J0103	55	Psje San Martin 04 con 9 de Octubre	26	26-11-1991	1	2	NA	NA	2	2	NA	NA	NA	2	2	2	1	1	2	2	1	2
J0104	15-06-2052	22	J0104	55	Psje San Martin 120	39	28-02-1979	3	1	3	24-05-2018	1	2	NA	NA	NA	2	99	2	2	1	2	2	1	2
J0105	15-06-2053	22	J0105	55	Psje San Martin 999 con 9 de Octubre	23	16-11-1994	1	1	1	24-11-2016	2	2	NA	NA	NA	2	3	2	2	2	2	2	1	2
J0106	15-06-2054	22	J0106	55	Calle Saragoza MzK Lt06	39	05-09-1978	3	1	3	08-12-2011	2	2	NA	NA	NA	2	2	2	2	2	2	2	1	2
J0107	15-06-2055	22	J0107	55	Calle Saragoza 222	25	19-03-1993	1	1	2	28-06-2011	2	1	8	2	1	NA	6	1	1	2	2	2	1	1
J0108	15-06-2056	22	J0108	60	Calle Union 210	26	22-03-1992	3	1	1	09-09-2017	2	2	NA	NA	NA	2	99	2	2	1	2	2	1	2
J0109	15-06-2057	22	J0109	55	Psje Triunfo MzB 125	24	23-07-1993	1	1	3	30-01-2018	1	2	NA	NA	NA	2	2	2	2	2	2	2	1	2
K0111	15-06-2058	24	K0111	42	Psje Amistad MzM Lt10	22	15-01-1996	3	1	2	25-11-2015	2	2	NA	NA	NA	2	2	1	2	2	2	2	1	2
K0112	15-06-2059	24	K0112	42	Calle 14 de Febrero 19	18	14-08-1999	2	1	1	18-03-2013	2	1	5	2	1	NA	5	1	1	1	1	2	1	1
K0113	15-06-2060	24	K0113		Psje Picaflor Lt B24	43	27-12-1974	2	1	3	23-07-2002	2	2	NA	NA	NA	2	2	2	2	2	2	2	1	2
K0114	15-06-2061	24	K0114	42	Psje Perez Marin B18	22	24-06-1995	3	1	2	27-06-2017	1	2	NA	NA	NA	2	99	2	2	2	2	2	1	2
K0115	15-06-2062	24	K0115	11	Calle Jerusalen MzF Lt02	21	18-02-1997	3	1	2	29-01-2015	2	2	NA	NA	NA	2	99	1	2	2	2	2	1	2
K0116	15-06-2063	24	K0116	11	Calle Manuel Ruis Ibereco MzF Lt03	31	14-12-1986	3	1	3	08-10-2006	2	2	NA	NA	NA	99	5	1	2	1	2	2	1	2
K0117	15-06-2064	24	K0117	11	Calle Manuel Ruis Ibereco MzF Lt03	23	18-01-1995	1	1	2	24-12-2012	2	2	NA	NA	NA	99	3	2	2	1	2	2	1	2
M0123	15-06-2065	23	M0123	11	Calle 8 de Diciembre MzJ Lt04	25	06-02-1993	3	1	2	15-04-2015	2	2	NA	NA	NA	2	2	2	2	2	2	2	1	2
M0124	15-06-2066	23	M0124	11	Calle Paraiso MzJ Lt80	19	03-03-1999	3	2	NA	NA	2	2	NA	NA	NA	2	2	2	2	2	2	2	1	2
M0125	15-06-2067	23	M0125	11	Calle Paraiso MzM Lt68 AA HH 28 de Julio	47	23-12-1970	3	1	6	08-12-2001	2	2	NA	NA	NA	2	2	2	2	2	2	2	1	2
M0126	15-06-2068	23	M0126	11	Calle Paraiso MzM Lt68 AA HH 28 de Julio	19	05-05-1999	3	1	3	26-05-2018	1	2	NA	NA	NA	2	99	2	2	2	2	2	1	2
M0127	15-06-2069	23	M0127	10	Calle La Republica MzI Lt09	19	11-05-1999	3	1	2	14-03-2018	1	2	NA	NA	NA	99	99	2	1	2	2	2	1	2
N0090	15-06-2070	23	N0090	11	Calle Paraiso MzJ Lt76	48	16-05-1970	3	1	10	23-04-1998	2	2	NA	NA	NA	2	99	2	2	1	2	2	1	2
N0091	15-06-2071	23	N0091	11	Calle Paraiso MzJ Lt64	32	01-07-1985	3	1	3	07-04-2013	2	2	NA	NA	NA	2	4	2	2	1	2	2	1	1
N0092	15-06-2072	23	N0092	11	Calle Paraiso MzJ Lt62	23	03-03-1995	3	1	2	25-12-2010	2	2	NA	NA	NA	99	99	2	2	1	1	1	1	2
N0093	15-06-2073	23	N0093	11	Calle Paraiso MzJ Lt54	18	12-09-1999	3	1	1	13-06-2016	2	2	NA	NA	NA	2	3	2	2	2	2	2	1	2
N0094	15-06-2074	23	N0094	10	Calle Republica MzI Lt62	30	23-04-1988	3	1	2	11-02-2016	2	2	NA	NA	NA	2	2	2	2	2	2	2	1	2

## Sheet: Compare
Question #	1	2	3	4	5	6	7	8	9	10	11	12	13	14	14.1	15	16	17	18	19	20	21	22	23	24
Variable	Interview date	Village ID	Woman ID	Neighboorhood ID	Household ID	Age	Woman's Date of birth	Marital status	Have children?	How many?	Youngest Date of birth	Breastfeeding?	Know pregnant?	Gestational age	In weeks or months?	How know?	Think pregnant?	Menstrual period	Soreness	Areolas	Fatigue	Nausea	Vomiting	Wants to know result?	Test result			Numeric Validation
Variable name	Interview_Date	ID_village	ID_woman	ID_neighbourhood	ID_household	Age	Birthday	Marital_status	Children	Number_children	Youngest_birthday	Breastfeeding	Know_pregnant	Gestational_age	Weeks_or_months	How_know	Think_pregnant	Period	Soreness	Areolas	Fatigue	Nausea	Vomiting	Inform_result	Test_result
Variable type	date (DD-MM-YYYY)	number	letter-number-number-number-number	number	number	years	date (DD-MM-YYYY)	categorical	yes/no	numeric	date (DD-MM-YYYY)	yes/no	yes/no+does not know	numeric	categorical	categorical	yes/no/does not know	categorical	yes/no/does not know	yes/no/does not know	yes/no/does not know	yes/no/does not know	yes/no/does not know	yes/no	positive/negative			1
A0001	0	0	0	0	Calle Portal de Belen MzB LT04/Calle Portal de Belen MzB Lt04	0	0	0	0	0	0	0	0	0	0	0	0	0	0	0	0	0	0	0	0	0	0	0	0	0	0
A0002	0	0	0	0	Calle Perla #11/Calle Perla 11	0	0	0	0	0	0	0	0	0	0	0	0	0	0	0	0	0	0	0	0	0	0	0	0	0	0
A0003	0	0	0	0	Calle Perla #07/Calle Perla 7	0	0	0	0	0	0	0	0	0	0	0	0	0	0	0	0	0	0	0	0	0	0	4/	0	0	0
A0004	0	0	0	0	Calle Portales de Belen MzA LT02/Calle Portales de Belen MzA Lt02	0	0	0	0	0	0	0	0	0	0	0	0	0	0	0	0	0	0	0	0	0	0	5/4	0	0	0
A0005	0	0	0	0	Calle 14 de Febrero MzF LT01/Calle 14 de Febrero MzF Lt01	0	0	0	0	0	0	0	0	0	0	0	0	0	0	0	0	0	0	0	0	0	0	0	0	0	0
B0001	0	0	0	0	Psje Garcia S/N/Psje Garcia	0	0	0	0	0	0	0	0	0	0	0	0	0	0	0	0	0	0	0	0	0	0	0	0	0	0
B0002	0	0	0	0	Psje Garcia S/N/Psje Garcia	0	0	0	0	0	0	0	0	0	0	0	0	0	0	0	0	0	0	0	0	0	0	0	0	0	0
B0003	0	0	0	0	Malecon Itaya MzN LT7/Malecon Itaya MzN Lt07	0	0	0	0	0	0	0	0	0	0	0	0	0	0	0	0	0	0	0	0	0	0	0	0	0	0
B0004	0	0	0	0	Malecon Itaya MzN LT7/Malecon Itaya MzN Lt07	0	0	0	0	0	0	0	0	0	0	0	0	0	0	0	0	0	0	0	0	0	0	0	0	0	0
B0005	0	0	0	0	Malecon Itaya MzN LT10/Malecon Itaya MzN Lt10	0	0	0	0	0	0	0	0	0	0	0	0	0	0	0	0	0	0	0	0	0	0	0	0	0	0
C0001	0	0	0	0	Calle Saposoa #195/Calle Saposoa 195	0	0	0	0	0	0	0	0	0	0	0	0	0	0	0	0	0	0	0	0	0	0	0	0	0	0
C0002	0	0	0	0	Calle Saposoa #234/Calle Saposoa 234	0	0	0	0	0	0	0	0	0	0	0	0	0	0	0	0	0	0	0	0	0	0	0	0	0	0
C0003	0	0	0	0	Calle Saposoa #215/Calle Saposoa 215	0	0	0	0	0	0	0	0	0	0	0	0	0	0	0	0	0	0	0	0	0	0	0	0	0	0
C0004	0	0	0	0	Calle Saposoa #262/Calle Saposoa 262	0	0	0	0	0	0	0	0	0	0	0	0	0	0	0	0	0	0	0	0	0	0	0	0	0	0
C0005	0	0	0	0	Calle Saposoa #279/Calle Saposoa 279	0	0	0	0	0	0	0	0	0	0	0	0	0	0	0	0	0	0	0	0	0	0	0	0	0	0
D0001	0	0	0	0	Psje San Jose #179/Psje San Jose 179	0	0	0	0	0	0	0	0	0	0	0	0	0	0	0	0	0	0	0	0	0	0	0	0	0	0
D0002	0	0	0	0	Calle Donadio S/N Sector 16/Calle Donadio Sector 16	0	0	0	0	0	0	0	0	0	0	0	0	0	0	0	0	0	0	0	0	0	0	0	0	0	0
D0003	0	0	0	0	Calle Donadio #126 Pueblo Libre/Calle Donadio 126 Pueblo Libre	0	0	0	0	0	0	0	0	0	0	0	0	0	0	0	0	0	0	0	0	0	0	0	0	0	0
D0004	0	0	0	0	Calle Donadio #115 Sector 10/Calle Donadio 115 Sector 10	0	0	0	0	0	0	0	0	0	0	0	0	0	0	0	0	0	0	0	0	0	0	0	0	0	0
D0005	0	0	0	0	Calle Donadio #21/Calle Donadio 21	0	0	0	0	0	0	0	0	0	0	0	0	0	0	0	0	0	0	0	0	0	0	0	0	0	0
E0001	0	0	0	0	Urb. Bagazan MzD LT4/Urb. Nagazan MzD Lt04	0	0	0	0	0	0	0	0	0	0	0	0	0	0	0	0	0	0	0	0	0	0	0	0	0	0
E0002	0	0	0	0	Calle Yurimaguas J.5/Calle Yurimaguas J5	0	0	0	0	0	0	0	0	0	0	0	0	0	0	0	0	0	0	0	0	0	0	0	0	0	0
F0001	0	0	0	0	Psje San Jose #15/Psj San Jose 15	0	0	0	0	0	0	0	0	0	0	0	0	0	0	0	0	0	0	0	0	0	0	0	0	0	0
F0002	0	0	0	0	Calle Donadio LT10/Calle Donadio Lt10	0	0	0	0	0	0	0	0	0	0	0	0	0	0	0	0	0	0	0	0	0	0	0	0	0	0
F0003	0	0	0	0	Calle Donadio #126/Calle Donadio 126	0	0	0	0	0	0	0	0	0	0	0	0	0	0	0	0	0	0	0	0	0	0	0	0	0	0
F0004	0	0	0	0	Calle Donadio #20/Calle Donadio 20	0	0	0	0	0	0	0	0	0	0	0	0	0	0	0	0	0	0	0	0	0	0	0	0	0	0
F0005	0	0	0	0	Calle Donadio #104/Calle Donadio 104	0	0	0	0	0	0	0	0	0	0	0	0	0	0	0	0	0	0	0	0	0	0	0	0	0	0
G0001	0	0	0	0	AA.HH 28 de Julio #05 Malecon Itaya/AA HH 28 de Julio 5 Malecon Itaya	0	0	0	0	0	0	0	0	0	0	0	0	0	0	0	0	0	0	0	0	0	0	/17	0	0	0
G0002	0	0	0	0	Psje Garcia MzQ LT03 (Miguel Grau)/Psje Garcia MzQ Lt03 (Miguel Grau)	0	0	0	0	0	0	0	0	0	0	0	0	0	0	0	0	0	0	0	0	0	0	/18	0	0	0
G0003	0	0	0	0	Malecon Itaya MzN LT05/Malecon Itaya MzN Lt05	0	0	0	0	0	0	0	0	0	0	0	0	0	0	0	0	0	0	0	0	0	0	/19	0	0	0
G0004	0	0	0	0	Malecon Itaya MzI LT04/Malecon Itaya MzI Lt04	0	0	0	0	0	0	0	0	0	0	0	0	0	0	0	0	0	0	0	0	0	0	/20	0	0	0
G0005	0	0	0	0	Calle Miguel Grau MzN LT12/Calle Miguel Grau MzN Lt12	0	0	0	0	0	0	0	0	0	0	0	0	0	0	0	0	0	0	0	0	0	0	/21	0	0	0
H0001	0	0	0	0	Calle Libertad Mz J.49/Calle Libertad MzJ J19	0	0	0	0	0	0	0	0	0	0	0	0	0	0	0	0	0	0	0	0	0	0	17/22	0	0	0
H0002	0	0	0	0	0	0	0	0	0	0	0	0	0	0	0	0	0	0	0	0	0	0	0	0	0	0	0	18/23	0	0	0
H0003	0	0	0	0	Calle 2 Mz J Lote 9/Calle 2 MzJ Lt09	0	0	0	0	0	0	0	0	0	0	0	0	0	0	0	0	0	0	0	0	0	0	19/24	0	0	0
J0001	0	0	0	0	Calle Miraflores #473/Calle Miraflores 473	0	0	0	0	0	0	0	0	0	0	0	0	0	0	0	0	0	0	0	0	0	0	20/25	0	0	0
J0002	0	0	0	0	0	0	0	0	0	0	0	0	0	0	0	0	0	0	0	0	0	0	0	0	0	0	0	21/26	0	0	0
J0003	0	0	0	0	0	0	0	0	0	0	0	0	0	0	0	0	0	0	0	0	0	0	0	0	0	0	0	22/27	0	0	0
J0004	0	0	0	0	0	0	0	0	0	0	0	0	0	0	0	0	0	0	0	0	0	0	0	0	0	0	0	23/28	0	0	0
J0005	0	0	0	0	0	0	0	0	0	0	0	0	0	0	0	0	0	0	0	0	0	0	0	0	0	0	0	24/29	0	0	0
K0001	0	0	0	0	Psje Betiusca - Los Portales MzB LT2/Psje Betiusca Los Portales MzB Lt02	0	0	0	0	0	0	0	0	0	0	0	0	0	0	0	0	0	0	0	0	0	0	25/30	0	0	0
K0002	0	0	0	0	Calle Portales de Belen MzB LT1/Ponte de Belen MzB Lt01	0	0	0	0	0	0	0	0	0	0	0	0	0	0	0	0	0	0	0	0	0	0	26/31	0	0	0
K0003	0	0	0	0	Calle Perla MzA LT10/Calle Perla MzA Lt10	0	0	0	0	0	0	0	0	0	0	0	0	0	0	0	0	0	0	0	0	0	0	27/32	0	0	0
K0004	0	0	0	0	25 Dedbril MzB LT14/Calle 25 de Abril MzB Lt14	0	0	0	0	0	0	0	0	0	0	0	0	0	0	0	0	0	0	0	0	0	0	28/33	0	0	0
K0005	0	0	0	0	Marco Antonio HzE LT12/Marco Antonio MzE Lt12	0	0	0	0	0	0	0	0	0	0	0	0	0	0	0	0	0	0	0	0	0	0	29/34	0	0	0
A0006	0	0	0	0	Calle Inca Roca #19/Calle Inca Roca 19	0	0	0	0	0	0	0	0	0	0	0	0	0	0	0	0	0	0	0	0	0	0	30/35	0	0	0
A0007	0	0	0	0	Psje Anaconda LT05/Psje Anaconda Lt05	0	0	0	0	0	0	0	0	0	0	0	0	0	0	0	0	0	0	0	0	0	0	31/36	0	0	0
A0008	0	0	0	0	Psje Anaconda /Psje Anaconda	0	0	0	0	0	0	0	0	0	0	0	0	0	0	0	0	0	0	0	0	0	0	32/37	0	0	0
A0009	0	0	0	0	Psje Los Girasoles #13/Psje Los Girasoles 13	0	0	0	0	0	0	0	0	0	0	0	0	0	0	0	0	0	0	0	0	0	0	33/38	0	0	0
A0010	0	0	0	0	Calle Isidoro Tello MzC LT19/Calle Isidoro Tello MzC Lt19	0	0	0	0	0	0	0	0	0	0	0	0	0	0	0	0	0	0	0	0	0	0	34/39	0	0	0
A0011	0	0	0	0	Calle Los Rosales HzC LT23/Calle Los Rosales MzC Lt23	0	0	0	0	0	0	0	0	0	0	0	0	0	0	0	0	0	0	0	0	0	0	35/40	0	0	0
A0012	0	0	0	0	Calle Los Rosales HzC LT23/Calle Los Rosales MzC Lt23	0	0	0	0	0	0	0	0	0	0	0	0	0	0	0	0	0	0	0	0	0	0	36/41	0	0	0
A0013	0	0	0	0	Calle Las Orquideas MzB LT05/Calle Las Orquideas MzB Lt05	0	0	0	0	0	0	0	0	0	0	0	0	0	0	0	0	0	0	0	0	0	0	37/42	0	0	0
A0014	0	0	0	0	Calle Las Orquideas MzB LT05/Calle Las Orquideas MzB Lt05	0	0	0	0	0	0	0	0	0	0	0	0	0	0	0	0	0	0	0	0	0	0	38/43	0	0	0
B0006	0	0	0	0	Calle Miguel Grau MzN LT15/Calle Miguel Grau MzN Lt15	0	0	0	0	0	0	0	0	0	0	0	0	0	0	0	0	0	0	0	0	0	0	39/44	0	0	0
B0007	0	0	0	0	Calle Miguel Grau MzN LT18/Calle Miguel Grau MzN Lt18	0	0	0	0	0	0	0	0	0	0	0	0	0	0	0	0	0	0	0	0	0	0	40/45	0	0	0
B0008	0	0	0	0	Calle Miguel Grau Mzn LT18/Calle Miguel Grau MzN Lt18	0	0	0	0	0	0	0	0	0	0	0	0	0	0	0	0	0	0	0	0	0	0	41/99	0	0	0
B0009	0	0	0	0	Psje San Martin #12/Psje San Martin 12	0	0	0	0	0	0	0	0	0	0	0	0	0	0	0	0	0	0	0	0	0	0	42/	0	0	0
B0010	0	0	0	0	Psje San Martin #14/Psje San Martin 14	0	0	0	0	0	0	0	0	0	0	0	0	0	0	0	0	0	0	0	0	0	0	43/	0	0	0
B0011	0	0	0	0	Psje San Martin MzR LT11/Psje San Martin MzR Lt11	0	0	0	0	0	0	0	0	0	0	0	0	0	0	0	0	0	0	0	0	0	0	44/	0	0	0
B0012	0	0	0	0	Psje San Martin MzR LT8/Psje San Martin MzR Lt18	0	0	0	0	0	0	0	0	0	0	0	0	0	0	0	0	0	0	0	0	0	0	45/	0	0	0
B0013	0	0	0	0	Calle Miguel Grau MzR LT3/Calle Miguel Grau MzR Lt03	0	0	0	0	0	0	0	0	0	0	0	0	0	0	0	0	0	0	0	0	0	0	99/	0	0	0
C0006	0	0	0	0	Calle Progreso #450/Calle Progreso 450	0	0	0	0	0	0	0	0	0	0	0	0	0	0	0	0	0	0	0	0	0	0	0	0	0	0
C0007	0	0	0	0	Calle Progreso #719/Calle Progreso 719	0	0	0	0	0	0	0	0	0	0	0	0	0	0	0	0	0	0	0	0	0	0	0	0	0	0
C0008	0	0	0	0	Calle Progreso #743/Calle Progreso 743	0	0	0	0	0	0	0	0	0	0	0	0	0	0	0	0	0	0	0	0	0	0	0	0	0	0
C0009	0	0	0	0	Psje Internacional #17/Psje Internacional 17	0	0	0	0	0	0	0	0	0	0	0	0	0	0	0	0	0	0	0	0	0	0	0	0	0	0
C0010	0	0	0	0	Psje Victoria #196/Psje Victoria 196	0	0	0	0	0	0	0	0	0	0	0	0	0	0	0	0	0	0	0	0	0	0	0	0	0	0
C0011	0	0	0	0	Psje Victoria #188/Psje Victoria 188	0	0	0	0	0	0	0	0	0	0	0	0	0	0	0	0	0	0	0	0	0	0	0	0	0	0
D0006	0	0	0	0	Calle Ramirez Hurtado #124/Calle Ramirez Hurtado 1249	0	0	0	0	0	0	0	0	0	0	0	0	0	0	0	0	0	0	0	0	0	0	0	0	0	0
D0007	0	0	0	0	Calle 16 de Julio #492/Calle 16 de Julio 492	0	0	0	0	0	0	0	0	0	0	0	0	0	0	0	0	0	0	0	0	0	0	0	0	0	0
D0008	0	0	0	0	Calle Abtao #05 1a cuadra/Calle Abtao 5 1a Cuadra	0	0	0	0	0	0	0	0	0	0	0	0	0	0	0	0	0	0	0	0	0	0	0	0	0	0
D0009	0	0	0	0	0	0	0	0	0	0	0	0	0	0	0	0	0	0	0	0	0	0	0	0	0	0	0	0	0	0	0
D0010	0	0	0	0	Psje Venecia #23/Psje Venecia 23	0	0	0	0	0	0	0	0	0	0	0	0	0	0	0	0	0	0	0	0	0	0	0	0	0	0
D0011	0	0	0	0	Calle 04 #36/Calle 04 36	0	0	0	0	0	0	0	0	0	0	0	0	0	0	0	0	0	0	0	0	0	0	0	0	0	0
D0012	0	0	0	0	Calle 04 #36 HAB03/Calle 04 36 Hab 03	0	0	0	0	0	0	0	0	0	0	0	0	0	0	0	0	0	0	0	0	0	0	0	0	0	0
D0013	0	0	0	0	Calle 04 #3 HAB11/Calle 04 03 Hab 11	0	0	0	0	0	0	0	0	0	0	0	0	0	0	0	0	0	0	0	0	0	0	0	0	0	0
D0014	0	0	0	0	Calle 04 #15/Calle 04 15	0	0	0	0	0	0	0	0	0	0	0	0	0	0	0	0	0	0	0	0	0	0	0	0	0	0
E0003	0	0	0	0	Calle Arica #1333/Calle Arica 1333	0	0	0	0	0	0	0	0	0	0	0	0	0	0	0	0	0	0	0	0	0	0	0	0	0	0
E0004	0	0	0	0	Psje Fatima (centre Arica/Prospero)/Psje Fatima entre Arica y Prospero	0	0	0	0	0	0	0	0	0	0	0	0	0	0	0	0	0	0	0	0	0	0	0	0	0	0
E0005	0	0	0	0	Jesus de Nazareno #05 Libertad/Bagazan/Jesus de Nazarena 5 Libertad/Bagazan	0	0	0	0	0	0	0	0	0	0	0	0	0	0	0	0	0	0	0	0	0	0	0	0	0	0
E0006	0	0	0	0	0	0	0	0	0	0	0	0	0	0	0	0	0	0	0	0	0	0	0	0	0	0	0	0	0	0	0
E0007	0	0	0	0	Yurimaguas C13/Yurimaguas C13 Bagazan	0	0	0	0	0	0	0	0	0	0	0	0	0	0	0	0	0	0	0	0	0	0	0	0	0	0
F0006	0	0	0	0	Calle Ramirez Hurtado #1227/Calle Ramirez Hurtado 1227	0	0	0	0	0	0	0	0	0	0	0	0	0	0	0	0	0	0	0	0	0	0	0	0	0	0
F0007	0	0	0	0	Calle 3 #120/Calle 03 120	0	0	0	0	0	0	0	0	0	0	0	0	0	0	0	0	0	0	0	0	0	0	0	0	0	0
F0008	0	0	0	0	Calle 3 #22-A/Calle 3 22A	0	0	0	0	0	0	0	0	0	0	0	0	0	0	0	0	0	0	0	0	0	0	0	0	0	0
F0009	0	0	0	0	Venecia #28/Psje Venecia 28	0	0	0	0	0	0	0	0	0	0	0	0	0	0	0	0	0	0	0	0	0	0	0	0	0	0
F0010	0	0	0	0	Calle 4 #13/Calle 04 13	0	0	0	0	0	0	0	0	0	0	0	0	0	0	0	0	0	0	0	0	0	0	0	0	0	0
F0011	0	0	0	0	Calle 4 #15/Calle 04 15	0	0	0	0	0	0	0	0	0	0	0	0	0	0	0	0	0	0	0	0	0	0	0	0	0	0
G0006	0	0	0	0	Psje Miguel Grau MzM LT13/Psje Miguel Grau MzM Lt13	0	0	0	0	0	0	0	0	0	0	0	0	0	0	0	0	0	0	0	0	0	0	0	0	0	0
G0007	0	0	0	0	Calle Miguel Grau MzN LT12/Calle Miguel Grau MzN Lt12	0	0	0	0	0	0	0	0	0	0	0	0	0	0	0	0	0	0	0	0	0	0	0	0	0	0
G0008	0	0	0	0	Psje San Martin MzB LT2/Psje San Martin MzB Lt02	0	0	0	0	0	0	0	0	0	0	0	0	0	0	0	0	0	0	0	0	0	0	0	0	0	0
G0009	0	0	0	0	Psje San Martin MzR LT15/Psje San Martin MzR Lt15	0	0	0	0	0	0	0	0	0	0	0	0	0	0	0	0	0	0	0	0	0	0	0	0	0	0
G0010	0	0	0	0	Psje San Martin #31/Psje San Martin 31	0	0	0	0	0	0	0	0	0	0	0	0	0	0	0	0	0	0	0	0	0	0	0	0	0	0
G0011	0	0	0	0	Psje San Martin MzR LT17/Psje San Martin MzR Lt17	0	0	0	0	0	0	0	0	0	0	0	0	0	0	0	0	0	0	0	0	0	0	0	0	0	0
G0012	0	0	0	0	Psje San Martin MzR LT17/Psje San Martin MzR Lt17	0	0	0	0	0	0	0	0	0	0	0	0	0	0	0	0	0	0	0	0	0	0	0	0	0	0
H0004	0	0	0	0	Psje Fatima 5/Psje Fatima 05	0	0	0	0	0	0	0	0	0	0	0	0	0	0	0	0	0	0	0	0	0	0	0	0	0	0
H0005	0	0	0	0	Psje Fatima 5/Psje Fatima 05	0	0	0	0	0	0	0	0	0	0	0	0	0	0	0	0	0	0	0	0	0	0	0	0	0	0
H0006	0	0	0	0	Calle 14 MzP LT16/Calle 14 MzP Lt16	0	0	0	0	0	0	0	0	0	0	0	0	0	0	0	0	0	0	0	0	0	0	0	0	0	0
H0007	0	0	0	0	0	0	0	0	0	0	0	0	0	0	0	0	0	0	0	0	0	0	0	0	0	0	0	0	0	0	0
H0008	0	0	0	0	Santa Rosa MzC LT24/Santa Rosa MzC Lt24	0	0	0	0	0	0	0	0	0	0	0	0	0	0	0	0	0	0	0	0	0	0	0	0	0	0
J0006	0	0	0	0	0	0	0	0	0	0	0	0	0	0	0	0	0	0	0	0	0	0	0	0	0	0	0	0	0	0	0
J0007	0	0	0	0	0	0	0	0	0	0	0	0	0	0	0	0	0	0	0	0	0	0	0	0	0	0	0	0	0	0	0
J0008	0	0	0	0	0	0	0	0	0	0	0	0	0	0	0	0	0	0	0	0	0	0	0	0	0	0	0	0	0	0	0
J0009	0	0	0	0	0	0	0	0	0	0	0	0	0	0	0	0	0	0	0	0	0	0	0	0	0	0	0	0	0	0	0
J0010	0	0	0	0	0	0	0	0	0	0	0	0	0	0	0	0	0	0	0	0	0	0	0	0	0	0	0	0	0	0	0
J0011	0	0	0	0	0	0	0	0	0	0	0	0	0	0	0	0	0	0	0	0	0	0	0	0	0	0	0	0	0	0	0
K0006	0	0	0	0	Psje Inco Roca MzE LT4/Psje Inca Roca MzE Lt04	0	0	0	0	0	0	0	0	0	0	0	0	0	0	0	0	0	0	0	0	0	0	0	0	0	0
K0007	0	0	0	0	Psje Anaconda MzE LT15/Psje Anaconda MzE Lt15	0	0	0	0	0	0	0	0	0	0	0	0	0	0	0	0	0	0	0	0	0	0	0	0	0	0
K0008	0	0	0	0	Psje Anaconda MzE LT15/Psje Anaconda MzE Lt15	0	0	0	0	0	0	0	0	0	0	0	0	0	0	0	0	0	0	0	0	0	0	0	0	0	0
K0009	0	0	0	0	Psje Girasoles MzC LT4/Psje Los Girasoles MzC Lt04	0	0	0	0	0	0	0	0	0	0	0	0	0	0	0	0	0	0	0	0	0	0	0	0	0	0
K0010	0	0	0	0	Calle Los Rosales MzC LT21/Los Rosales MzC Lt21	0	0	0	0	0	0	0	0	0	0	0	0	0	0	0	0	0	0	0	0	0	0	0	0	0	0
K0011	0	0	K0011/K0011	0	Calle Los Rosales MzC LT31/Los Rosales MzC Lt31	0	0	0	0	0	0	0	0	0	0	0	0	0	0	0	0	0	0	0	0	0	0	0	0	0	0
K0012	0	0	0	0	Calle Las Orquideas MzB LT2/Las Orquideas MzB Lt02	0	0	0	0	0	0	0	0	0	0	0	0	0	0	0	0	0	0	0	0	0	0	0	0	0	0
M0001	0	0	0	0	Av. Alfonso Ugarte #352/Ugarte 352	0	0	0	0	0	0	0	0	0	0	0	0	0	0	0	0	0	0	0	0	0	0	0	0	0	0
M0002	0	0	0	0	Av. Alfonso Ugarte #376/Av. Alfonso Ugarte 372	0	0	0	0	0	0	0	0	0	0	0	0	0	0	0	0	0	0	0	0	0	0	0	0	0	0
M0003	0	0	0	0	Calle Elias Aguirre #1267/Calle Elias Aguirre 1267	0	0	0	0	0	0	0	0	0	0	0	0	0	0	0	0	0	0	0	0	0	0	0	0	0	0
M0004	0	0	0	0	Calle Abtao #357/Calle Abtao 357	0	0	0	0	0	0	0	0	0	0	0	0	0	0	0	0	0	0	0	0	0	0	0	0	0	0
M0005	0	0	0	0	Av. Arica #1217/Av. Arica 217	0	0	0	0	0	0	0	0	0	0	0	0	0	0	0	0	0	0	0	0	0	0	0	0	0	0
M0006	0	0	0	0	Av. Arica #1245 interior #03/Av. Arica 1245 Interior 03	0	0	0	0	0	0	0	0	0	0	0	0	0	0	0	0	0	0	0	0	0	0	0	0	0	0
A0015	0	0	0	0	Psje Luciano Lopez MzE LT06/Psje Luciano Lopez MzE Lt06	0	0	0	0	0	0	0	0	0	0	0	0	0	0	0	0	0	0	0	0	0	0	0	0	0	0
A0016	0	0	0	0	Psje Los Claveles MzB LT01/Psje Los Claveles MzB Lt01	0	0	0	0	0	0	0	0	0	0	0	0	0	0	0	0	0	0	0	0	0	0	0	0	0	0
A0017	0	0	0	0	Psje Los Claveles MzB LT16/Psje Los Claveles MzB Lt16	0	0	0	0	0	0	0	0	0	0	0	0	0	0	0	0	0	0	0	0	0	0	0	0	0	0
A0018	0	0	0	0	Psje Los Claveles MzB LT16/Psje Los Claveles MzB Lt16	0	0	0	0	0	0	0	0	0	0	0	0	0	0	0	0	0	0	0	0	0	0	0	0	0	0
A0019	0	0	0	0	Psje Los Claveles MzB LT20/Psje Los Claveles MzB Lt20	0	0	0	0	0	0	0	0	0	0	0	0	0	0	0	0	0	0	0	0	0	0	0	0	0	0
A0020	0	0	0	0	Calle Juan Carlos del Aguila 39B LT04/Calle Juan Carlos del Aguila 39B Lt01	0	0	0	0	0	0	0	0	0	0	0	0	0	0	0	0	0	0	0	0	0	0	0	0	0	0
B0014	0	0	0	0	Calle Union MzC LT10/Calle Union MzC Lt10	0	0	0	0	0	0	0	0	0	0	0	0	0	0	0	0	0	0	0	0	0	0	0	0	0	0
B0015	0	0	0	0	Calle Union MzC LT17/Calle Union MzC Lt17	0	0	0	0	0	0	0	0	0	0	0	0	0	0	0	0	0	0	0	0	0	0	0	0	0	0
B0016	0	0	0	0	Calle Union MzC LT5/Calle Union MzC Lt05	0	0	0	0	0	0	0	0	0	0	0	0	0	0	0	0	0	0	0	0	0	0	0	0	0	0
B0017	0	0	0	0	Calle Union MzC LT5/Calle Union MzC Lt05	0	0	0	0	0	0	0	0	0	0	0	0	0	0	0	0	0	0	0	0	0	0	0	0	0	0
B0018	0	0	0	0	Calle Union MzC LT4/Calle Union MzC Lt04	0	0	0	0	0	0	0	0	0	0	0	0	0	0	0	0	0	0	0	0	0	0	0	0	0	0
B0019	0	0	0	0	Psje Ramirez MzR LT26/Pjse Ramirez MzR Lt26	0	0	0	0	0	0	0	0	0	0	0	0	0	0	0	0	0	0	0	0	0	0	0	0	0	0
B0020	0	0	0	0	Psje Ramirez MzR LT24/Psje Ramirez MzR Lt24	0	0	0	0	0	0	0	0	0	0	0	0	0	0	0	0	0	0	0	0	0	0	0	0	0	0
B0021	0	0	0	0	Psje Ramirez MzR LT23/Psje Ramirez MzR Lt23	0	0	0	0	0	0	0	0	0	0	0	0	0	0	0	0	0	0	0	0	0	0	0	0	0	0
C0012	0	0	0	0	Calle Samaren #285A/Calle Samaren 285A	0	0	0	0	0	0	0	0	0	0	0	0	0	0	0	0	0	0	0	0	0	0	0	0	0	0
C0013	0	0	0	0	Psje Paraiso #131/Psje Paraiso 131	0	0	0	0	0	0	0	0	0	0	0	0	0	0	0	0	0	0	0	0	0	0	0	0	0	0
C0014	0	0	0	0	Psje Paraiso #163/Psje Paraiso 163	0	0	0	0	0	0	0	0	0	0	0	0	0	0	0	0	0	0	0	0	0	0	0	0	0	0
C0015	0	0	0	0	Psje Paraiso #163/Psje Paraiso 163	0	0	0	0	0	0	0	0	0	0	0	0	0	0	0	0	0	0	0	0	0	0	0	0	0	0
C0016	0	0	0	0	Psje Paraiso #165/Psje Paraiso 165	0	0	0	0	0	0	0	0	0	0	0	0	0	0	0	0	0	0	0	0	0	0	0	0	0	0
C0017	0	0	0	0	Calle Samaren #285/Calle Samaren 285	0	0	0	0	0	0	0	0	0	0	0	0	0	0	0	0	0	0	0	0	0	0	0	0	0	0
C0018	0	0	0	0	Psje Paraiso #116/Psje Paraiso 116	0	0	0	0	0	0	0	0	0	0	0	0	0	0	0	0	0	0	0	0	0	0	0	0	0	0
C0019	0	0	0	0	Calle 1 Juan Velazco Albarado #271/Calle 1 Juan Velazco Albarado 271	0	0	0	0	0	0	0	0	0	0	0	0	0	0	0	0	0	0	0	0	0	0	0	0	0	0
D0015	0	0	0	0	Calle Los Rosales #252/Calle Los Rosales 252	0	0	0	0	0	0	0	0	0	0	0	0	0	0	0	0	0	0	0	0	0	0	0	0	0	0
D0016	0	0	0	0	Calle Los Rosales #206/Calle Los Rosales 206	0	0	0	0	0	0	0	0	0	0	0	0	0	0	0	0	0	0	0	0	0	0	0	0	0	0
D0017	0	0	0	0	Calle Los Rosales #208/Calle Los Rosales 208	0	0	0	0	0	0	0	0	0	0	0	0	0	0	0	0	0	0	0	0	0	0	0	0	0	0
D0018	0	0	0	0	Calle Blasco Nunez #126/Calle Blasco Nuñez 126	0	0	0	0	0	0	0	0	0	0	0	0	0	0	0	0	0	0	0	0	0	0	0	0	0	0
D0019	0	0	0	0	Calle Los Rosales S/N/Calle Los Rosales	0	0	0	0	0	0	0	0	0	0	0	0	0	0	0	0	0	0	0	0	0	0	0	0	0	0
E0008	0	0	0	0	Calle 6 LT17/Calle 6 Lt17	0	0	0	0	0	0	0	0	0	0	0	0	0	0	0	0	0	0	0	0	0	0	0	0	0	0
E0009	0	0	0	0	Calle 14 S/N/Calle 14	0	0	0	0	0	0	0	0	0	0	0	0	0	0	0	0	0	0	0	0	0	0	0	0	0	0
E0010	0	0	0	0	Esquina Prospero y Calle 15 Mz5 LT12/Prospero esquina Calle 15 MzS Lt12	0	0	0	0	0	0	0	0	0	0	0	0	0	0	0	0	0	0	0	0	0	0	0	0	0	0
E0011	0	0	0	0	Calle 4 MzR LT12/Calle 4 MzR Lt12	0	0	0	0	0	0	0	0	0	0	0	0	0	0	0	0	0	0	0	0	0	0	0	0	0	0
E0012	0	0	0	0	Calle 4 MzR LT12/Calle 4 MzR Lt 12	0	0	0	0	0	0	0	0	0	0	0	0	0	0	0	0	0	0	0	0	0	0	0	0	0	0
E0013	0	0	0	0	Calle 4 MzR LT16/Calle 14 MzR Lt16	0	0	0	0	0	0	0	0	0	0	0	0	0	0	0	0	0	0	0	0	0	0	0	0	0	0
E0014	0	0	0	0	Prospero MzM LT9/Prospero MzM Lt09	0	0	0	0	0	0	0	0	0	0	0	0	0	0	0	0	0	0	0	0	0	0	0	0	0	0
E0015	0	0	0	0	Calle 3 M3Q LT3/Calle 3 MzQ Lt03	0	0	0	0	0	0	0	0	0	0	0	0	0	0	0	0	0	0	0	0	0	0	0	0	0	0
F0012	0	0	0	0	San Jose #330 y Calle Los Rosales /San José 3304, Rosales	0	0	0	0	0	0	0	0	0	0	0	0	0	0	0	0	0	0	0	0	0	0	0	0	0	0
F0013	0	0	0	0	Calle Blasco Nunez #108/Calle Blasco Nuñez 108	0	0	0	0	0	0	0	0	0	0	0	0	0	0	0	0	0	0	0	0	0	0	0	0	0	0
F0014	0	0	0	0	Calle Blasco Nunez #102/Calle Blasco Nuñez 102	0	0	0	0	0	0	0	0	0	0	0	0	0	0	0	0	0	0	0	0	0	0	0	0	0	0
F0015	0	0	0	0	Calle Los Rosales #204/Los Rosales 204	0	0	0	0	0	0	0	0	0	0	0	0	0	0	0	0	0	0	0	0	0	0	0	0	0	0
F0016	0	0	0	0	Calle Los Rosales #250/Calle Los Rosales 250	0	0	0	0	0	0	0	0	0	0	0	0	0	0	0	0	0	0	0	0	0	0	0	0	0	0
G0013	0	0	0	0	Calle Jazmin MzC LT14/Calle Jazmin MzC Lt14	0	0	0	0	0	0	0	0	0	0	0	0	0	0	0	0	0	0	0	0	0	0	0	0	0	0
G0014	0	0	0	0	Calle Jazmin MzC LT16/Calle Jazmin MzC Lt16	0	0	0	0	0	0	0	0	0	0	0	0	0	0	0	0	0	0	0	0	0	0	0	0	0	0
G0015	0	0	0	0	Calle Jazmin MzC LT18/Calle Jazmin MzC Lt18	0	0	0	0	0	0	0	0	0	0	0	0	0	0	0	0	0	0	0	0	0	0	0	0	0	0
G0016	0	0	0	0	Calle Union #01/Calle Union 01	0	0	0	0	0	0	0	0	0	0	0	0	0	0	0	0	0	0	0	0	0	0	0	0	0	0
G0017	0	0	0	0	Calle Union #01/Calle Union 01	0	0	0	0	0	0	0	0	0	0	0	0	0	0	0	0	0	0	0	0	0	0	0	0	0	0
H0009	0	0	0	0	Bagazan MzS LT20/Bagazan MzS Lt20	0	0	0	0	0	0	0	0	0	0	0	0	0	0	0	0	0	0	0	0	0	0	0	0	0	0
H0010	0	0	0	0	Bagazan MzS CA14/Bagazan MzS esquina Calle 14	0	0	0	0	0	0	0	0	0	0	0	0	0	0	0	0	0	0	0	0	0	0	0	0	0	0
H0011	0	0	0	0	Bagazan MzS CA14/Bagazan MzS esquina Calle 14	0	0	0	0	0	0	0	0	0	0	0	0	0	0	0	0	0	0	0	0	0	0	0	0	0	0
H0012	0	0	0	0	Libertad 459 MzR LT3/Libertad 459 MzR Lt03	0	0	0	0	0	0	0	0	0	0	0	0	0	0	0	0	0	0	0	0	0	0	0	0	0	0
H0013	0	0	0	0	Libertad 459 MzR LT3/Libertad 459 MzR Lt03	0	0	0	0	0	0	0	0	0	0	0	0	0	0	0	0	0	0	0	0	0	0	0	0	0	0
H0014	0	0	0	0	Bagazan CA14 MzR LT16/Bagazan Calle 14 MzR Lt16	0	0	0	0	0	0	0	0	0	0	0	0	0	0	0	0	0	0	0	0	0	0	0	0	0	0
H0015	0	0	0	0	Prolongacion Prospero 1588 MzR/Prolongación Prospero 1588 MzR	0	0	0	0	0	0	0	0	0	0	0	0	0	0	0	0	0	0	0	0	0	0	0	0	0	0
H0016	0	0	0	0	Calle 3 MzQ LT8-A (Bagazan)/Calle 3 MzQ Lt8A Bagazan	0	0	0	0	0	0	0	0	0	0	0	0	0	0	0	0	0	0	0	0	0	0	0	0	0	0
J0012	0	0	0	0	0	0	0	0	0	0	0	0	0	0	0	0	0	0	0	0	0	0	0	0	0	0	0	0	0	0	0
J0013	0	0	0	0	0	0	0	0	0	0	0	0	0	0	0	0	0	0	0	0	0	0	0	0	0	0	0	0	0	0	0
J0014	0	0	0	0	0	0	0	0	0	0	0	0	0	0	0	0	0	0	0	0	0	0	0	0	0	0	0	0	0	0	0
J0015	0	0	0	0	Samaren 250 /Samaren 250	0	0	0	0	0	0	0	0	0	0	0	0	0	0	0	0	0	0	0	0	0	0	0	0	0	0
J0016	0	0	0	0	0	0	0	0	0	0	0	0	0	0	0	0	0	0	0	0	0	0	0	0	0	0	0	0	0	0	0
J0017	0	0	0	11/	0	0	0	0	0	0	0	0	0	0	0	0	0	0	0	0	0	0	0	0	0	0	0	0	0	0	0
J0018	0	0	0	0	0	0	0	0	0	0	0	0	0	0	0	0	0	0	0	0	0	0	0	0	0	0	0	0	0	0	0
J0019	0	0	0	0	0	0	0	0	0	0	0	0	0	0	0	0	0	0	0	0	0	0	0	0	0	0	0	0	0	0	0
K0013	0	0	0	0	AA.HH Amistad Calle Angely Jhon Etapa 03/AA HH Amistad Calle Angelython Etapa 03	0	0	0	0	0	0	0	0	0	0	0	0	0	0	0	0	0	0	0	0	0	0	0	0	0	0
K0014	0	0	0	0	AA.HH Amistad Calle Angely Jhon Etapa 03/AA HH Amistad Calle Angelython Etapa 03	0	0	0	0	0	0	0	0	0	0	0	0	0	0	0	0	0	0	0	0	0	0	0	0	0	0
K0015	0	0	0	0	Entre las Calles Magisterial S/N Angely Jhon y Luciano Lopez/Magisterial entre Angelython y Luciano Lopez	0	0	0	0	0	0	0	0	0	0	0	0	0	0	0	0	0	0	0	0	0	0	0	0	0	0
K0016	0	0	0	0	Calle Los Rosales MzC LT35/Los Rosales MzC Lt35	0	0	0	0	0	0	0	0	0	0	0	0	0	0	0	0	0	0	0	0	0	0	0	0	0	0
K0017	0	0	0	0	Calle Las Orquideas MzB LT4/Calle Las Orquideas MzB Lt04	0	0	0	0	0	0	0	0	0	0	0	0	0	0	0	0	0	0	0	0	0	0	0	0	0	0
K0018	0	0	0	0	Psje Los Claveles MzB LT18/Psje Los Claveles MzB Lt18	0	0	0	0	0	0	0	0	0	0	0	0	0	0	0	0	0	0	0	0	0	0	0	0	0	0
K0019	0	0	0	0	Calle Inca Roca Parcela B #85/Calle Inca Roca Parcela B 85	0	0	0	0	0	0	0	0	0	0	0	0	0	0	0	0	0	0	0	0	0	0	0	0	0	0
K0020	0	0	0	0	Calle Inca Roca MzE LT5/Calle Inca Roca MzE Lt05	0	0	0	0	0	0	0	0	0	0	0	0	0	0	0	0	0	0	0	0	0	0	0	0	0	0
M0007	0	0	0	0	Calle 20 de Diciembre S/N int. 3 (esquina con calle union casa A241)/Calle 20 de Diciembre int 3 241, esquina Calle Union	0	0	0	0	0	0	0	0	0	0	0	0	0	0	0	0	0	0	0	0	0	0	0	0	0	0
M0008	0	0	0	0	Calle 20 de Diciembre #78/Calle 20 de Diciembre 78	0	0	0	0	0	0	0	0	0	0	0	0	0	0	0	0	0	0	0	0	0	0	0	0	0	0
M0009	0	0	0	0	Calle 20 de Diciembre C-49/Calle 20 de Diciembre C49	0	0	0	0	0	0	0	0	0	0	0	0	0	0	0	0	0	0	0	0	0	0	0	0	0	0
M0010	0	0	0	0	Calle 20 de Diciembre C-42 c/ Calle Santa Rosa/Calle 20 de Diciembre C42 esquina Calle Santa Rosa	0	0	0	0	0	0	0	0	0	0	0	0	0	0	0	0	0	0	0	0	0	0	0	0	0	0
M0011	0	0	0	0	Calle Santa Rosa LT41-C/Calle Santa Rosa Lt41C	0	0	0	0	0	0	0	0	0	0	0	0	0	0	0	0	0	0	0	0	0	0	0	0	0	0
M0012	0	0	0	0	Calle Santa Rosa Maz. LL LT14/Calle Santa Rosa MzLL Lt14	0	0	0	0	0	0	0	0	0	0	0	0	0	0	0	0	0	0	0	0	0	0	0	0	0	0
M0013	0	0	0	40/	Calle 20 de Diciembre #C-42 c/Calle Santa Rosa/	39/	30-09-1978/	1/	1/	4/1	25-09-2014/#	2/	2/	NA/2	NA/2	0	2/	3/	1/	2/	2/	2/	2/	1/	2/	0	0	0	0	0	0
M0014	0	0	0	0	Calle Santa Rosa C-42/Calle Santa Rosa C42	0	0	0	0	0	0	0	0	0	0	0	0	0	0	0	0	0	0	0	0	0	0	0	0	0	0
M0015	0	0	0	0	Calle Santa Rosa MzC LT43/Calle Santa Rosa MzC Lt43	0	0	0	0	0	0	0	0	0	0	0	0	0	0	0	0	0	0	0	0	0	0	0	0	0	0
M0016	0	0	0	0	Calle Santa Rosa MzC LT43/Calle Santa Rosa MzC Lt43	0	0	0	0	0	0	0	0	0	0	0	0	0	0	0	0	0	0	0	0	0	0	0	0	0	0
A0021	0	0	0	0	Calle Juan Carlos del Aguila B39 LT09/Calle Juan Carlos del Aguila 39B Lt09	0	0	0	0	0	0	0	0	0	0	0	0	0	0	0	0	0	0	0	0
A0022	0	0	0	0	Psje Las Palmeras H2A LT04/Psje Las Palmeras MzA Lt04	0	0	0	0	0	0	0	0	0	0	0	0	0	0	0	0	0	0	0	0
A0023	0	0	0	0	Calle Los Claveles MzA LT17/Calle Los Claveles MzA Lt17	0	0	0	0	0	0	0	0	0	0	0	0	0	0	0	0	0	0	0	0
A0024	0	0	0	0	Calle Los Claveles/Calle Los Claveles	0	0	0	0	0	0	0	0	0	0	0	0	0	0	0	0	0	0	0	0
A0025	0	0	0	0	Calle Harco Antonio HzC LT17/Calle Marco Antonio MzC Lt17	0	0	0	0	0	0	0	0	0	0	0	0	0	0	0	0	0	0	0	0
A0026	0	0	0	0	Calle Las Flores HzH LT10/Calle Las Flores MzH Lt10	0	0	0	0	0	0	0	0	0	0	0	0	0	0	0	0	0	0	0	0
A0027	0	0	0	0	Calle Las Flores HzH LT14/Calle Las Flores MzH Lt14	0	0	0	0	0	0	0	0	0	0	0	0	0	0	0	0	0	0	0	0
A0028	0	0	0	0	Calle Prosperidad MzE LT08/Calle Prosperidad MzE Lt08	0	0	0	0	0	0	0	0	0	0	0	0	0	0	0	0	0	0	0	0
A0029	0	0	0	0	Calle Prosperidad MzE LT08/Calle Prosperidad MzE Lt08	0	0	0	0	0	0	0	0	0	0	0	0	0	0	0	0	0	0	0	0
A0030	0	0	0	0	Calle Prosperidad MzH LT01/Calle Prosperidad MzH Lt01	0	0	0	0	0	0	0	0	0	0	0	0	0	0	0	0	0	0	0	0
B0022	0	0	0	0	Psje Santa Rosa MzLL LT6/Psje Santa Rosa MzLL Lt06	0	0	0	0	0	0	0	0	0	0	0	0	0	0	0	0	0	0	0	0
B0023	0	0	0	0	Psje Santa Rosa MzM LT3/Psje Santa Rosa MzM Lt03	0	0	0	0	0	0	0	0	0	0	0	0	0	0	0	0	0	0	0	0
B0024	0	0	0	0	Psje Santa Rosa MzM LT1/Psje Santa Rosa MzM Lt01	0	0	0	0	0	0	0	0	0	0	0	0	0	0	0	0	0	0	0	0
B0025	0	0	0	0	Calle America MzLL LT31/Calle America MzLL Lt31	0	0	0	0	0	0	0	0	0	0	0	0	0	0	0	0	0	0	0	0
B0026	0	0	0	0	Calle America MzM LT30/Calle America MzM Lt30	0	0	0	0	0	0	0	0	0	0	0	0	0	0	0	0	0	0	0	0
B0027	0	0	0	0	Calle America MzM LT30/Calle America MzM Lt30	0	0	0	0	0	0	0	0	0	0	0	0	0	0	0	0	0	0	0	0
B0028	0	0	0	0	Calle 20 de Diciembre MzN LT8/Calle 20 de Diciembre MzÑ Lt08	0	0	0	0	0	0	0	0	0	0	0	0	0	0	0	0	0	0	0	0
B0029	0	0	0	0	Calle 20 de Diciembre MzN LT17/Calle 20 de Diciembre MzN Lt07	0	0	0	0	0	0	0	0	0	0	0	0	0	0	0	0	0	0	0	0
B0030	0	0	0	0	Caserio Cabo Lopez S/N/Caserio Cabo Lopez	0	0	0	0	0	0	0	0	0	0	0	0	0	0	0	0	0	0	0	0
C0020	0	0	0	0	Urb. Rio Mar Psj Rio Nieva MzS LT13/Urbanizacion Rio Mar Psje Rio Nieva MzS Lt13	0	0	0	0	0	0	0	0	0	0	0	0	0	0	0	0	0	0	0	0
C0021	0	0	0	0	Urb. Rio Mar MzO LT3/Urbanizacion Rio Mar MzO Lt03	0	0	0	0	0	0	0	0	0	0	0	0	0	0	0	0	0	0	0	0
C0022	0	0	0	0	Urb. Rio Mar MzM LT28/Urbanizacion Rio Mar MzM Lt28	0	0	0	0	0	0	0	0	0	0	0	0	0	0	0	0	0	0	0	0
C0023	0	0	0	0	Urb. Rio Mar F 22A/Urbanizacion Rio Mar F 22A	0	0	0	0	0	0	0	0	0	0	0	0	0	0	0	0	0	0	0	0
C0024	0	0	0	0	Urb. Rio Mar F 22A/Urbanizacion Rio Mar F 22A	0	0	0	0	0	0	0	0	0	0	0	0	0	0	0	0	0	0	0	0
C0025	0	0	0	0	Urb. Rio Mar C-15/Urbanizacion Rio Mar C15	0	0	0	0	0	0	0	0	0	0	0	0	0	0	0	0	0	0	0	0
D0020	0	0	0	0	Calle Miramar #139/Calle Miramar 139	0	0	0	0	0	0	0	0	0	0	0	0	0	0	0	0	0	0	0	0
D0021	0	0	0	0	Calle Miramar #126/Calle Miramar 126	0	0	0	0	0	0	0	0	0	0	0	0	0	0	0	0	0	0	0	0
D0022	0	0	0	0	Calle Jose Olaya #126/Calle Jose Olaya 126	0	0	0	0	0	0	0	0	0	0	0	0	0	0	0	0	0	0	0	0
D0023	0	0	0	0	Calle Jose Olaya #126/Calle Jose Olaya 126	0	0	0	0	0	0	0	0	0	0	0	0	0	0	0	0	0	0	0	0
D0024	0	0	0	0	Calle Rosales #0/Jose Aloya 126/Calle Rosales esquina Jose Olaya 126	0	0	0	0	0	0	0	0	0	0	0	0	0	0	0	0	0	0	0	0
D0025	0	0	0	0	Psje Huascar S/N/Psje Huascar	0	0	0	0	0	0	0	0	0	0	0	0	0	0	0	0	0	0	0	0
D0026	0	0	0	0	Calle Orellano #136/Calle Orellana 136	0	0	0	0	0	0	0	0	0	0	0	0	0	0	0	0	0	0	0	0
D0027	0	0	0	37/	Calle Orellano #136/	46/	21-11-1971/	1/	1/	2/1	22-07-1987/#	2/	2/	NA/2	NA/2	0	99/	3/	1/	99/	1/	2/	2/	1/	2/
D0028	0	0	0	0	Calle Universal S/N/Calle Universal	0	0	0	0	0	0	0	0	0	0	0	0	0	0	0	0	0	0	0	0
E0016	0	0	0	0	Psje Benavides MzH LT10/Psje Benavides MzH Lt10	0	0	0	0	0	0	0	0	0	0	0	0	0	0	0	0	0	0	0	0
E0017	0	0	0	0	Calle Benavides MzH LT20/Calle Benavides MzH Lt20	0	0	0	0	0	0	0	0	0	0	0	0	0	0	0	0	0	0	0	0
E0018	0	0	0	0	Calle Prospero MzH LT20/Calle Prospero MzH Lt20	0	0	0	0	0	0	0	0	0	0	0	0	0	0	0	0	0	0	0	0
E0019	0	0	0	0	Calle Prospero MzH LT20/Calle Prospero MzH Lt20	0	0	0	0	0	0	0	0	0	0	0	0	0	0	0	0	0	0	0	0
E0020	0	0	0	0	Psje Yurimaguas S/N/Psje Yurimaguas	0	0	0	0	0	0	0	0	0	0	0	0	0	0	0	0	0	0	0	0
E0021	0	0	0	0	Calle Yurimaguas #299/Calle Yurimaguas 299	0	0	0	0	0	0	0	0	0	0	0	0	0	0	0	0	0	0	0	0
E0022	0	0	0	0	Calle 12 MzN LT5/Calle 12 MzN Lt05	0	0	0	0	0	0	0	0	0	0	0	0	0	0	0	0	0	0	0	0
E0023	0	0	0	0	Calle 12 MzN LT7/Calle 12 MzN Lt07	0	0	0	0	0	0	0	0	0	0	0	0	0	0	0	0	0	0	0	0
F0017	0	0	0	0	Calle Universal #47/Calle Universal 47	0	0	0	0	0	0	0	0	0	0	0	0	0	0	0	0	0	0	0	0
F0018	0	0	0	0	Calle Universal #49/Calle Universal 49	0	0	0	0	0	0	0	0	0	0	0	0	0	0	0	0	0	0	0	0
F0019	0	0	0	0	Calle Universal #50/Calle Universal 50	0	0	0	0	0	0	0	0	0	0	0	0	0	0	0	0	0	0	0	0
F0020	0	0	0	0	Jr. Orillama S/N/Jiron Orellana	0	0	0	0	0	0	0	0	0	0	0	0	0	0	0	0	0	0	0	0
F0021	0	0	0	0	Jr. Orillama #112/Jiron Orellana 112	0	0	0	0	0	0	0	0	0	0	0	0	0	0	0	0	0	0	0	0
F0022	0	0	0	39/	Jr. Orillama S/N/	26/	08-06-1991/	3/	1/	3/1	23-07-2013/#	2/	2/	NA/2	NA/2	0	99/	6/	2/	2/	1/	2/	2/	1/	2/
G0018	0	0	0	0	Calle Santa Rosa MzM LT11/Calle Santa Rosa MzM Lt11	0	0	0	0	0	0	0	0	0	0	0	0	0	0	0	0	0	0	0	0
G0019	0	0	0	0	Calle Santa Rosa MzM LT10/Calle Santa Rosa MzM Lt10	0	0	0	0	0	0	0	0	0	0	0	0	0	0	0	0	0	0	0	0
G0020	0	0	0	0	Calle Santa Rosa MzM LT9/Calle Santa Rosa MzM Lt09	0	0	0	0	0	0	0	0	0	0	0	0	0	0	0	0	0	0	0	0
G0021	0	0	0	0	Calle Santa Rosa MzM LT9/Calle Santa Rosa MzM Lt09	0	0	0	0	0	0	0	0	0	0	0	0	0	0	0	0	0	0	0	0
G0022	0	0	0	0	Psje America MzL LT29/Psje America MzL Lt29	0	0	0	0	0	0	0	0	0	0	0	0	0	0	0	0	0	0	0	0
G0023	0	0	0	0	Calle 20 de Diciembre #10 AA.HH Triunfo/Calle 20 de Diciembre MnZ 10 AA HH Triunfo	0	0	0	0	0	0	0	0	0	0	0	0	0	0	0	0	0	0	0	0
G0024	0	0	0	0	Calle 20 de Diciembre MzN LT10/Calle 20 de Diciembre MzN Lt10	0	0	0	0	0	0	0	0	0	0	0	0	0	0	0	0	0	0	0	0
G0025	0	0	0	0	Calle 20 de Diciembre MzN LT3/Calle 20 de Diciembre MzN Lt03	0	0	0	0	0	0	0	0	0	0	0	0	0	0	0	0	0	0	0	0
H0017	0	0	0	0	H14 (casa turquesa) al costado de la casa blanca/Calle H14, Casa turquesa (al costado de la casa blanca)	0	0	0	0	0	0	0	0	0	0	0	0	0	0	0	0	0	0	0	0
H0018	0	0	0	0	Calle Benavides MzH LT17/Calle Benavides MzH Lt17	0	0	0	0	0	0	0	0	0	0	0	0	0	0	0	0	0	0	0	0
H0019	0	0	0	0	Prolongacion Yurimaguas MzH LT8/Prolongación Yurimaguas MzH Lt08	0	0	0	0	0	0	0	0	0	0	0	0	0	0	0	0	0	0	0	0
H0020	0	0	0	0	Psje Yurimaguas #20/Psje Yurimaguas 20	0	0	0	0	0	0	0	0	0	0	0	0	0	0	0	0	0	0	0	0
H0021	0	0	0	0	Psje Yurimaguas #20/Psje Yurimaguas 20	0	0	0	0	0	0	0	0	0	0	0	0	0	0	0	0	0	0	0	0
H0022	0	0	0	0	0	0	0	0	0	0	0	0	0	0	0	0	0	0	0	0	0	0	0	0	0
H0023	0	0	0	0	Bagazan CA12 MzN LT8/Bagazan Calle 12 MzN Lt08	0	0	0	0	0	0	0	0	0	0	0	0	0	0	0	0	0	0	0	0
H0024	0	0	0	0	CA12 MzN LT9/Bagazan Calle 12 MzN Lt09	0	0	0	0	0	0	0	0	0	0	0	0	0	0	0	0	0	0	0	0
J0020	0	0	0	0	MzC LT12/MzC Lt12	0	0	0	0	0	0	0	0	0	0	0	0	0	0	0	0	0	0	0	0
J0021	0	0	0	29/	Urb. Rio Mar O15/	24/	12-12-1993/	3/	1/	1/	05-05-2013/	2/	2/	NA/	NA/	NA/	2/	3/	2/	2/	2/	2/	2/	1/	2/
J0022	0	0	0	0	Urb. Rio Mar MzM LT28A/Urbanizacion Rio Mar MzM Lt28A	0	0	0	0	0	0	0	0	0	0	0	0	0	0	0	0	0	0	0	0
J0023	0	0	0	0	Urb. Rio Mar #1/Urbanizacion Rio Mar 1	0	0	0	0	0	0	0	0	0	0	0	0	0	0	0	0	0	0	0	0
J0024	0	0	0	0	Urb. Rio Mar MzP LT6/Urbanizacion Rio Mar MzP Lt07	0	0	0	0	0	0	0	0	0	0	0	0	0	0	0	0	0	0	0	0
J0025	0	0	0	0	Urb. Rio Mr MzP LT6/Urbanizacion Rio Mar MzP Lt06	0	0	0	0	0	0	0	0	0	0	0	0	0	0	0	0	0	0	0	0
K0021	0	0	0	0	Calle Las Palmeras MzA LT2/Calle Las Palmeras MzA Lt02	0	0	0	0	0	0	0	0	0	0	0	0	0	0	0	0	0	0	0	0
K0022	0	0	0	0	Psje Los Claveles #A-18 AA.HH Isidoro Tello /Psje Los Claveles A18 AA HH Isidoro Tello	0	0	0	0	0	0	0	0	0	0	0	0	0	0	0	0	0	0	0	0
K0023	0	0	0	0	Calle 25 de Abril MzC LT7/Calle 25 de Abril MzC Lt07	0	0	0	0	0	0	0	0	0	0	0	0	0	0	0	0	0	0	0	0
K0024	0	0	0	0	Calle 25 de Abril MzC LT5/Calle 25 de Abril MzC Lt05	0	0	0	0	0	0	0	0	0	0	0	0	0	0	0	0	0	0	0	0
K0025	0	0	0	0	Calle Prosperidad MzF LT14/Calle Prosperidad MzF Lt14	0	0	0	0	0	0	0	0	0	0	0	0	0	0	0	0	0	0	0	0
K0026	0	0	0	0	Calle Jerusalen MzB LT6/CalleJerusalen MzB Lt06	0	0	0	0	0	0	0	0	0	0	0	0	0	0	0	0	0	0	0	0
K0027	0	0	0	0	Calle Jerusalen MzF #27/Calle Jerusalen MzF 27	0	0	0	0	0	0	0	0	0	0	0	0	0	0	0	0	0	0	0	0
K0028	0	0	0	0	Calle Jerusalen MzF LT22/Calle Jerusalen MzF Lt22	0	0	0	0	0	0	0	0	0	0	0	0	0	0	0	0	0	0	0	0
M0017	0	0	0	0	Calle 20 de Diciembre MzLL LT16/Calle 20 de Diciembre MzLL Lt16	0	0	0	0	0	0	0	0	0	0	0	0	0	0	0	0	0	0	0	0
M0018	0	0	0	0	Calle 20 de Diciembre MzM LT15/Calle 20 de Diciembre MzM Ltl15	0	0	0	0	0	0	0	0	0	0	0	0	0	0	0	0	0	0	0	0
M0019	0	0	0	0	Calle 20 de Diciembre MzM LT17/Calle 20 de Diciembre MzM Lt17	0	0	0	0	0	0	0	0	0	0	0	0	0	0	0	0	0	0	0	0
M0020	0	0	0	0	Calle 20 de Diciembre MzM LT15/Calle 20 de Diciembre MzM Lt15	0	0	0	0	0	0	0	0	0	0	0	0	0	0	0	0	0	0	0	0
M0021	0	0	0	0	Calle 20 de Diciembre MzLL LT14/Calle 20 de Diciembre MzLL Lt14	0	0	0	0	0	0	0	0	0	0	0	0	0	0	0	0	0	0	0	0
M0022	0	0	0	0	Calle 20 de Diciembre MzLL LT25/Calle 20 de Diciembre MzLL Lt25	0	0	0	0	0	0	0	0	0	0	0	0	0	0	0	0	0	0	0	0
M0023	0	0	0	0	Calle 20 de Diciembre MzM LT22/Calle 20 de Diciembre MzM Lt22	0	0	0	0	0	0	0	0	0	0	0	0	0	0	0	0	0	0	0	0
M0024	0	0	0	46/	Calle 20 de Diciembre MzM LT25/	25/	27-07-1992/	3/	1/	2/1	08-03-2012/#	2/	1/	0	0	1/NA	NA/	4/	2/	1/	2/	2/	2/	2/	1/
M0025	0	0	0	0	Calle 20 de Diciembre #22 MzM /Calle 20 de Diciembre MzM 22	0	0	0	0	0	0	0	0	0	0	0	0	0	0	0	0	0	0	0	0
M0026	0	0	0	0	Calle 20 de Diciembre #04 MzN /Calle 20 de Diciembre MzN 4	0	0	0	0	0	0	0	0	0	0	0	0	0	0	0	0	0	0	0	0
M0027	0	0	0	47/	Calle Los Olivos #119/	39/	17-12-1978/	3/	1/	5/1	24-12-2015/#	2/	2/	NA/2	NA/2	0	1/	4/	2/	1/	1/	1/	1/	1/	1/
M0028	0	0	0	0	Calle Los Olivos #120/Calle Los Olivas 120	0	0	0	0	0	0	0	0	0	0	0	0	0	0	0	0	0	0	0	0
A0031	0	0	0	0	Calle Jose Vela Garcia MzL LT9/Calle Jose Vela Garcia MzL Lt09	0	0	0	0	0	0	0	0	0	0	0	0	0	0	0	0	0	0	0	0
A0032	0	0	0	0	Calle Jose Vela Garcia MzL LT5/Calle Jose Vela Garcia MzL Lt05	0	0	0	0	0	0	0	0	0	0	0	0	0	0	0	0	0	0	0	0
A0033	0	0	0	0	Calle Jose Vela Garcia MzO LT17/Calle Jose Vela Garcia MzO Lt17	0	0	0	0	0	0	0	0	0	0	0	0	0	0	0	0	0	0	0	0
A0034	0	0	0	0	Calle Jose Vela Garcia MzO LT12/Calle Jose Vela Garcia MzO Lt12	0	0	0	0	0	0	0	0	0	0	0	0	0	0	0	0	0	0	0	0
A0035	0	0	0	0	Calle Magisterial MzO LT4/Calle Magisterial MzO Lt04	0	0	0	0	0	0	0	0	0	0	0	0	0	0	0	0	0	0	0	0
A0036	0	0	0	0	Calle Magisterial MzO LT1/Calle Magisterial MzO Lt01	0	0	0	0	0	0	0	0	0	0	0	0	0	0	0	0	0	0	0	0
A0037	0	0	0	0	Calle Jerusalen MzA LT3/Calle Jerusalen MzA Lt03	0	0	0	0	0	0	0	0	0	0	0	0	0	0	0	0	0	0	0	0
A0038	0	0	0	0	Calle Jesusalen MzA LT3/Calle Jerusalen MzA Lt03	0	0	0	0	0	0	0	0	0	0	0	0	0	0	0	0	0	0	0	0
B0031	0	0	0	0	Cabo Lopez MzD LT5/Cabo Lopez MzD Lt05	0	0	0	0	0	0	0	0	0	0	0	0	0	0	0	0	0	0	0	0
B0032	0	0	0	0	Calle Los Olivos #127/Calle Los Olivos 127	0	0	0	0	0	0	0	0	0	0	0	0	0	0	0	0	0	0	0	0
B0033	0	0	0	0	Calle Los Olivos #133/Calle Los Olivos 133	0	0	0	0	0	0	0	0	0	0	0	0	0	0	0	0	0	0	0	0
B0034	0	0	0	0	Carretero Cabo Lopez 155 Los Olivos/Carretera Cabo Lopez 155 esquina Los Olivos	0	0	0	0	0	0	0	0	0	0	0	0	0	0	0	0	0	0	0	0
B0035	0	0	0	0	Cabo Lopez #153/Cabo Lopez 153	0	0	0	0	0	0	0	0	0	0	0	0	0	0	0	0	0	0	0	0
B0036	0	0	0	0	Av. Los Olivos #169 Cabo Lopez/Av. Los Olivos 169 esquina Cabo Lopez	0	0	0	0	0	0	0	0	0	0	0	0	0	0	0	0	0	0	0	0
B0037	0	0	0	0	Calle Los Olivos D187 Cabo Lopez/Calle Los Olivos D187 esquina Cabo Lopez	0	0	0	0	0	0	0	0	0	0	0	0	0	0	0	0	0	0	0	0
B0038	0	0	0	0	Los Olivos #187 Cabo Lopez/Calle Los Olivos 187 esquina Cabo Lopez	0	0	0	0	0	0	0	0	0	0	0	0	0	0	0	0	0	0	0	0
B0039	0	0	0	0	Calle America MzB LT39/Calle America MzB Lt39	0	0	0	0	0	0	0	0	0	0	0	0	0	0	0	0	0	0	0	0
C0026	0	0	0	0	Urb. Martires de la Democracia MzI Md5/Urbanizacion Martires de la Democracia MzI Md5	0	0	0	0	0	0	0	0	0	0	0	0	0	0	0	0	0	0	0	0
C0027	0	0	0	0	Urb. Martires de la Democracia MzI LT3/Urbanizacion Martires de la Democracia MzI Lt03	0	0	0	0	0	0	0	0	0	0	0	0	0	0	0	0	0	0	0	0
C0028	0	0	0	0	Urb. Rio Mar Mz23 LTM/Urbanizacion Rio Mar MzM Lt23	0	0	0	0	0	0	0	0	0	0	0	0	0	0	0	0	0	0	0	0
C0029	0	0	0	0	Urb. Rio Mar K-20/Urbanizacion rio Mar K20	0	0	0	0	0	0	0	0	0	0	0	0	0	0	0	0	0	0	0	0
C0030	0	0	0	0	Urb. Rio Mar MzI LT18/Urbanizacion Rio Mar MzI Lt18	0	0	0	0	0	0	0	0	0	0	0	0	0	0	0	0	0	0	0	0
D0029	0	0	0	0	Calle 9 de Diciembre #87 - Zona baja /Calle 9 de Diciembre 87 Zona Baja	0	0	0	0	0	0	0	0	0	0	0	0	0	0	0	0	0	0	0	0
D0030	0	0	0	0	Calle 9 de Diciembre #87 - Zona baja /Calle 9 de Diciembre 87 Zona Baja	0	0	0	0	0	0	0	0	0	0	0	0	0	0	0	0	0	0	0	0
D0031	0	0	0	0	Calle Miramar #21/Calle Miramar 21	0	0	0	0	0	0	0	0	0	0	0	0	0	0	0	0	0	0	0	0
D0032	0	0	0	0	Calle Donadio #45/Calle Donadio 45	0	0	0	0	0	0	0	0	0	0	0	0	0	0	0	0	0	0	0	0
D0033	0	0	0	0	Calle Donadio #-Sector 10/Calle Donadio Sector 10	0	0	0	0	0	0	0	0	0	0	0	0	0	0	0	0	0	0	0	0
D0034	0	0	0	0	Calle Donadio #S/N/Calle Donadio	0	0	0	0	0	0	0	0	0	0	0	0	0	0	0	0	0	0	0	0
D0035	0	0	0	0	Calle Santa Rosa #8/Calle Santa Rosa 8	0	0	0	0	0	0	0	0	0	0	0	0	0	0	0	0	0	0	0	0
D0036	0	0	0	0	Calle Contamana #166/Calle Contamana 166	0	0	0	0	0	0	0	0	0	0	0	0	0	0	0	0	0	0	0	0
E0024	0	0	0	0	Psje Penjamo #7/Psje Penjamo 7	0	0	0	0	0	0	0	0	0	0	0	0	0	0	0	0	0	0	0	0
E0025	0	0	0	0	Calle Penjamo #28/Calle Penjamo 28	0	0	0	0	0	0	0	0	0	0	0	0	0	0	0	0	0	0	0	0
E0026	0	0	0	0	Calle Penjamo #98/Calle Penjamo 98	0	0	0	0	0	0	0	0	0	0	0	0	0	0	0	0	0	0	0	0
E0027	0	0	0	0	Calle Penjamo #98/Calle Penjamo 98	0	0	0	0	0	0	0	0	0	0	0	0	0	0	0	0	0	0	0	0
E0028	0	0	0	0	Calle Atahualpa #14/Calle Atahualpa 14	0	0	0	0	0	0	0	0	0	0	0	0	0	0	0	0	0	0	0	0
E0029	0	0	0	0	Calle Atahualpa #14/Calle Atahualpa 14	0	0	0	0	0	0	0	0	0	0	0	0	0	0	0	0	0	0	0	0
E0030	0	0	0	0	Calle Atahualpa #35/Calle Atahualpa 35	0	0	0	0	0	0	0	0	0	0	0	0	0	0	0	0	0	0	0	0
E0031	0	0	0	0	Calle Atahualpa #54/Calle Atahualpa 54	0	0	0	0	0	0	0	0	0	0	0	0	0	0	0	0	0	0	0	0
F0023	0	0	0	0	Calle Donadio S/N/Calle Donadio	0	0	0	0	0	0	0	0	0	0	0	0	0	0	0	0	0	0	0	0
F0024	0	0	0	0	Calle Donadio S/N /Calle Donadio	0	0	0	0	0	0	0	0	0	0	0	0	0	0	0	0	0	0	0	0
F0025	0	0	0	0	Calle 9 de Diciembre c/Donadio S/N/Calle 9 de Diciembre esquina Donadio	0	0	0	0	0	0	0	0	0	0	0	0	0	0	0	0	0	0	0	0
F0026	0	0	0	0	Calle Donadio #23/Calle Donadio 23	0	0	0	0	0	0	0	0	0	0	0	0	0	0	0	0	0	0	0	0
F0027	0	0	0	0	Calle Donadio S/N/Calle Donadio	0	0	0	0	0	0	0	0	0	0	0	0	0	0	0	0	0	0	0	0
F0028	0	0	0	0	Calle Donadio S/N/Calle Donadio	0	0	0	0	0	0	0	0	0	0	0	0	0	0	0	0	0	0	0	0
F0029	0	0	0	0	Calle Contamana #112/Calle Contamana 112	0	0	0	0	0	0	0	0	0	0	0	0	0	0	0	0	0	0	0	0
F0030	0	0	0	0	Calle Contamana #116/Calle Contamana 116	0	0	0	0	0	0	0	0	0	0	0	0	0	0	0	0	0	0	0	0
H0025	0	0	0	0	Calle Atahualpa LT22/Calle Atahualpa Lt22	0	0	0	0	0	0	0	0	0	0	0	0	0	0	0	0	0	0	0	0
H0026	0	0	0	0	Calle Atahualpa LT22/Calle Atahualpa Lt22	0	0	0	0	0	0	0	0	0	0	0	0	0	0	0	0	0	0	0	0
H0027	0	0	0	0	Psje Penjamo #20 Belen/Psje Penjamo 20	0	0	0	0	0	0	0	0	0	0	0	0	0	0	0	0	0	0	0	0
H0028	0	0	0	0	Calle Penjamo #93/Calle Penjamo 93	0	0	0	0	0	0	0	0	0	0	0	0	0	0	0	0	0	0	0	0
H0029	0	0	0	0	Calle Penjamo #95/Calle Penjamo 95	0	0	0	0	0	0	0	0	0	0	0	0	0	0	0	0	0	0	0	0
H0030	0	0	0	0	Mz10 LT5-A/Mz10 Lt5A	0	0	0	0	0	0	0	0	0	0	0	0	0	0	0	0	0	0	0	0
H0031	0	0	0	0	Calle Atahualpa #49/Calle Atahualpa 49	0	0	0	0	0	0	0	0	0	0	0	0	0	0	0	0	0	0	0	0
H0032	0	0	0	0	Calle Atahualpa #E8 Belen/Calle Atahualpa E8	0	0	0	0	0	0	0	0	0	0	0	0	0	0	0	0	0	0	0	0
J0026	0	0	0	0	Urb. Martirez de la Democracia MzI Md5/Urbanizacion Martires de la Democracia MzI Md5	0	0	0	0	0	0	0	0	0	0	0	0	0	0	0	0	0	0	0	0
J0027	0	0	0	0	Urb. Martirez de la Democracia MzI Md4/Urbanizacion Martires de la Democracia MzI Md4	0	0	0	0	0	0	0	0	0	0	0	0	0	0	0	0	0	0	0	0
J0028	0	0	0	0	Urb. Martirez de la Democracia MzI LT4/Urbanizacion Martires de la Democracia MzI Lt04	0	0	0	0	0	0	0	0	0	0	0	0	0	0	0	0	0	0	0	0
J0029	0	0	0	0	0	0	0	0	0	0	0	0	0	0	0	0	0	0	0	0	0	0	0	0	0
J0030	0	0	0	0	Calle Rio Mar J20A/Urbanizacion Rio Mar J20A	0	0	0	0	0	0	0	0	0	0	0	0	0	0	0	0	0	0	0	0
K0029	0	0	0	0	Calle Magisterial MzL LT13/Calle Magisterial MzL Lt13	0	0	0	0	0	0	0	0	0	0	0	0	0	0	0	0	0	0	0	0
K0030	0	0	0	0	Calle Jose Vela Garcia MzL LT6 AA.HH Amistad/Calle Jose Vela Garcia MzL Lt06 AA HH Amistad	0	0	0	0	0	0	0	0	0	0	0	0	0	0	0	0	0	0	0	0
K0031	0	0	0	0	Calle Jose Vela Garcia MzL LT4 AA.HH Amistad/Calle Jose Vela Garcia MzL Lt04 AAHH Amistad	0	0	0	0	0	0	0	0	0	0	0	0	0	0	0	0	0	0	0	0
K0032	0	0	0	0	Calle Jose Vela Garcia MzO LT15/Calle Jose Vela Garcia MzO Lt05	0	0	0	0	0	0	0	0	0	0	0	0	0	0	0	0	0	0	0	0
K0033	0	0	0	0	Calle Jose Vela Garcia MzO LT13/Calle Jose Vela Garcia MzO Lt13	0	0	0	0	0	0	0	0	0	0	0	0	0	0	0	0	0	0	0	0
K0034	0	0	0	0	Calle Jose Vela Garcia MzO LT13/Calle Jose Vela Garcia MzO Lt13	0	0	0	0	0	0	0	0	0	0	0	0	0	0	0	0	0	0	0	0
K0035	0	0	0	0	Calle Jose Vela Garcia MzO LT2/Calle Jose Vela Garcia MzO Lt17	0	0	0	0	0	0	0	0	0	0	0	0	0	0	0	0	0	0	0	0
K0036	0	0	0	0	Calle Magisterial MzO LT1/Calle Magisterial MzO Lt01	0	0	0	0	0	0	0	0	0	0	0	0	0	0	0	0	0	0	0	0
K0037	0	0	0	0	Calle Jerusalen MzA LT5/Calle Jerusalen MzA Lt05	0	0	0	0	0	0	0	0	0	0	0	0	0	0	0	0	0	0	0	0
M0029	0	0	0	0	Calle Los Olivos #123 AA.HH Cabo Lopez/Calle Los Olivos 123 AA HH Cabo Lopez	0	0	0	0	0	0	0	0	0	0	0	0	0	0	0	0	0	0	0	0
M0030	0	0	0	0	Calle Los Olivos #139 AA.HH Cabo Lopez/Calle Los Olivos 139 AAHH Cabo Lopez	0	0	0	0	0	0	0	0	0	0	0	0	0	0	0	0	0	0	0	0
M0031	0	0	0	0	Calle Los Olivos #159 Cabo Lopez (caserio)/Calle Los Olicos 159 Cabo Lopez	0	0	0	0	0	0	0	0	0	0	0	0	0	0	0	0	0	0	0	0
M0032	0	0	0	0	0	0	0	0	0	0	0	0	0	0	0	0	0	0	0	0	0	0	0	0	0
M0033	0	0	0	0	Calle Los Olivos MzD LT25 Cabo Lopez/Calle Los Olivos MzD Lt25 Cabo Lopez	0	0	0	0	0	0	0	0	0	0	0	0	0	0	0	0	0	0	0	0
M0034	0	0	0	0	Calle Los Olivos #177 Cabo Lopez/Calle Los Olivos 177 Cabo Lopez	0	0	0	0	0	0	0	0	0	0	0	0	0	0	0	0	0	0	0	0
M0035	0	0	0	0	Calle Union B-02 AA.HH Triunfo/Calle Union B2 AA HH Triunfo	0	0	0	0	0	0	0	0	0	0	0	0	0	0	0	0	0	0	0	0
M0036	0	0	0	0	Calle Union MzB LT55 AA.HH Triunfo/Calle Union MzB Lt55 AA HH Triunfo	0	0	0	0	0	0	0	0	0	0	0	0	0	0	0	0	0	0	0	0
M0037	0	0	0	0	Calle Union MzJ LT11/Calle Union MzJ Lt11	0	0	0	0	0	0	0	0	0	0	0	0	0	0	0	0	0	0	0	0
M0038	0	0	0	0	Calle Union MzJ LT12 AA.HH Ciudad Jardin/Calle Union MzJ Lt12 AA HH Ciudad Jardin	0	0	0	0	0	0	0	0	0	0	0	0	0	0	0	0	0	0	0	0
N0001	0	0	0	0	Calle Santa Rosa B LT21 AA.HH Triunfo/Calle Santa Rosa MzB Lt21 AA HH Triunfo	0	0	0	0	0	0	0	0	0	0	0	0	0	0	0	0	0	0	0	0
N0002	0	0	0	45/	Calle Santa Rosa B LT14 AA.HH Triunfo/Calle Santa Rosa MzB Lt14 AA HH Triunfo	0	0	0	0	0	0	0	0	0	0	0	0	0	0	0	0	0	0	0	0
N0003	0	0	0	0	Calle Santa Rosa MzB L18/Calle Santa Rosa MzB Lt18	0	0	0	0	0	0	0	0	0	0	0	0	0	0	0	0	0	0	0	0
N0004	0	0	0	0	Calle Santa Rosa MzB LT31/Calle Santa Rosa MzB LT18	0	0	0	0	0	0	0	0	0	0	0	0	0	0	0	0	0	0	0	0
N0005	0	0	0	0	Calle Santa Rosa MzB LT18/Calle Santa Rosa MzB Lt31	0	0	0	0	0	0	0	0	0	0	0	0	0	0	0	0	0	0	0	0
N0006	0	0	0	45/	Calle Santa Rosa MzB LT31/	22/	10-12-1995/	3/	1/	3/	29-03-2015/	2/	2/	NA/	NA/	NA/	2/	2/	2/	2/	2/	2/	2/	1/	2/
N0007	0	0	0	0	Psje Santa Rosa MzB LT5/Calle Santa Rosa MzB Lt05	0	0	0	0	0	0	0	0	0	0	0	0	0	0	0	0	0	0	0	0
N0008	0	0	0	0	Psje America MzB LT29/Psje America MzB Lt29	0	0	0	0	0	0	0	0	0	0	0	0	0	0	0	0	0	0	0	0
N0009	0	0	0	45/	Psje America MzB LT34/Psje America MzB Lt34	0	0	0	0	0	0	0	0	0	0	0	0	0	0	0	0	0	0	0	0
N0010	0	0	0	0	Calle Union MzB LT6/Calle Union MzB Lt06	0	0	0	0	0	0	0	0	0	0	0	0	0	0	0	0	0	0	0	0
A0039	0	0	0	0	Calle Ampliacion Juan Carlos del Aguila LT26/Calle Ampliacion Juan Carlos del Aguila Lt26	0	0	0	0	0	0	0	0	0	0	0	0	0	0	0	0	0	0	0	0
A0040	0	0	0	0	Calle Ampliacion Juan Carlos del Aguila LT23/Calle Ampliacion Juan Carlos del Aguila Lt23	0	0	0	0	0	0	0	0	0	0	0	0	0	0	0	0	0	0	0	0
A0041	0	0	0	0	Calle Angelly Jhon HzB LT1/Calle Angelly Jhon MzB Lt01	0	0	0	0	0	0	0	0	0	0	0	0	0	0	0	0	0	0	0	0
A0042	0	0	0	0	Calle Angelly Jhon MzC LT11/Calle Angelly Jhon MzC Lt11	0	0	0	0	0	0	0	0	0	0	0	0	0	0	0	0	0	0	0	0
A0043	0	0	0	0	Calle Jerusalen MzA LT10/Calle Jerusalen MzA Lt10	0	0	0	0	0	0	0	0	0	0	0	0	0	0	0	0	0	0	0	0
A0044	0	0	0	0	Calle 25 de Abril MzD LT9/Calle 35 de Abril MzD Lt09	0	0	0	0	0	0	0	0	0	0	0	0	0	0	0	0	0	0	0	0
A0045	0	0	0	0	Calle Marco Antonio MzD LT23/Calle Marco Antonio MzD Lt23	0	0	0	0	0	0	0	0	0	0	0	0	0	0	0	0	0	0	0	0
A0046	0	0	0	0	Calle Portal de Belen MzD LT17/Calle Portal de Belen MzD Lt17	0	0	0	0	0	0	0	0	0	0	0	0	0	0	0	0	0	0	0	0
A0047	0	0	0	0	Calle Juan Carlos del Aguila MzB-41 LT7/Calle Juan Carlos del Aguila MzB 41 Lt07	0	0	0	0	0	0	0	0	0	0	0	0	0	0	0	0	0	0	0	0
B0040	0	0	0	0	Union #1/Calle Union 1	0	0	0	0	0	0	0	0	0	0	0	0	0	0	0	0	0	0	0	0
B0041	0	0	0	0	Calle America MzA LT4/Calle America MzA Lt04	0	0	0	0	0	0	0	0	0	0	0	0	0	0	0	0	0	0	0	0
B0042	0	0	0	0	Calle America MzA LT10/Calle America MzA Lt10	0	0	0	0	0	0	0	0	0	0	0	0	0	0	0	0	0	0	0	0
B0043	0	0	0	0	Calle America LT11/Calle America MzA Lt11	0	0	0	0	0	0	0	0	0	0	0	0	0	0	0	0	0	0	0	0
B0044	0	0	0	0	Calle America Mz LT10/Calle America MzA Lt10	0	0	0	0	0	0	0	0	0	0	0	0	0	0	0	0	0	0	0	0
B0045	0	0	0	0	Calle America MzA LT14/Calle America MzA Lt14	0	0	0	0	0	0	0	0	0	0	0	0	0	0	0	0	0	0	0	0
B0046	0	0	0	0	Calle America Mz LT15/Calle America MzA Lt15	0	0	0	0	0	0	0	0	0	0	0	0	0	0	0	0	0	0	0	0
B0047	0	0	0	0	Calle America MzA LT17/Calle America MzA Lt17	0	0	0	0	0	0	0	0	0	0	0	0	0	0	0	0	0	0	0	0
B0048	0	0	0	0	Calle America MzA LT20/Calle America MzA Lt20	0	0	0	0	0	0	0	0	0	0	0	0	0	0	0	0	0	0	0	0
B0049	0	0	0	0	Calle America MzA LT19/Calle America MzA Lt19	0	0	0	0	0	0	0	0	0	0	0	0	0	0	0	0	0	0	0	0
B0050	0	0	0	0	Calle America MzA LT18/Calle America MzA Lt18	0	0	0	0	0	0	0	0	0	0	0	0	0	0	0	0	0	0	0	0
C0031	0	0	0	0	Psje San Francisco #247/Psje San Francisco 247	0	0	0	0	0	0	0	0	0	0	0	0	0	0	0	0	0	0	0	0
C0032	0	0	0	0	Psje San Francisco #251/Psje San Francisco 251	0	0	0	0	0	0	0	0	0	0	0	0	0	0	0	0	0	0	0	0
C0033	0	0	0	0	Psje San Francisco #252A/Psje San Francisco 252A	0	0	0	0	0	0	0	0	0	0	0	0	0	0	0	0	0	0	0	0
C0034	0	0	0	0	Av. Participacion #352/Av. Participacion 352	0	0	0	0	0	0	0	0	0	0	0	0	0	0	0	0	0	0	0	0
C0035	0	0	0	0	Psje Moore #314 (9 de Octubre)/Psje Moore 314	0	0	0	0	0	0	0	0	0	0	0	0	0	0	0	0	0	0	0	0
C0036	0	0	0	0	Psje Itaya #14/Psje Itaya 14	0	0	0	0	0	0	0	0	0	0	0	0	0	0	0	0	0	0	0	0
C0037	0	0	0	0	Psje Itaya #311/Psje Itaya 311	0	0	0	0	0	0	0	0	0	0	0	0	0	0	0	0	0	0	0	0
C0038	0	0	0	74/	Psje Itaya #314/	41/	14-08-1976/	3/	1/	0	19-06-2007/#	2/1	2/	NA/2	NA/2	0	2/	2/	2/	2/	1/	2/	2/	1/	2/
C0039	0	0	0	0	Cornejo Portugal #2382/Cornejo Portugal 2382	0	0	0	0	0	0	0	0	0	0	0	0	0	0	0	0	0	0	0	0
D0037	0	0	0	0	Calle Blasco Nunez #158/Calle Blasco Nuñez 158	0	0	0	0	0	0	0	0	0	0	0	0	0	0	0	0	0	0	0	0
D0038	0	0	0	0	Calle Iquitos # Sector 12/Calle Iquitos Sector 12	0	0	0	0	0	0	0	0	0	0	0	0	0	0	0	0	0	0	0	0
D0039	0	0	0	0	Calle Blasco Nunez #104/Calle Blasco Nuñez 104	0	0	0	0	0	0	0	0	0	0	0	0	0	0	0	0	0	0	0	0
D0040	0	0	0	0	Calle Iquitos #101/Calle Iquitos 101	0	0	0	0	0	0	0	0	0	0	0	0	0	0	0	0	0	0	0	0
D0041	0	0	0	0	Calle Iquitos #105/Calle Iquitos 105	0	0	0	0	0	0	0	0	0	0	0	0	0	0	0	0	0	0	0	0
D0042	0	0	0	0	Calle Blasco Nunez #187/Calle Blasco Nuñez 187	0	0	0	0	0	0	0	0	0	0	0	0	0	0	0	0	0	0	0	0
D0043	0	0	0	0	Calle Blasco Nunez #142/Calle Blasco Nuñez 142	0	0	0	0	0	0	0	0	0	0	0	0	0	0	0	0	0	0	0	0
D0044	0	0	0	0	Psje Iquitos 301 S/N Cuarto #01/Psje Iquitos 301 Cuarto 01	0	0	0	0	0	0	0	0	0	0	0	0	0	0	0	0	0	0	0	0
D0045	0	0	0	0	Psje Iquitos 301 3er piso/Psje Iquitos 301 3o Piso	0	0	0	0	0	0	0	0	0	0	0	0	0	0	0	0	0	0	0	0
D0046	0	0	0	0	Psje Iquitos S/N/Psje Iquitos	0	0	0	0	0	0	0	0	0	0	0	0	0	0	0	0	0	0	0	0
D0047	0	0	0	0	Psje Iquitos #210/Psje Iquitos 210	0	0	0	0	0	0	0	0	0	0	0	0	0	0	0	0	0	0	0	0
D0048	0	0	0	0	Calle Blasco Nunez Sector #4/Calle Blasco Nuñez Sector 04	0	0	0	0	0	0	0	0	0	0	0	0	0	0	0	0	0	0	0	0
E0032	0	0	0	0	Calle 14 MzV LT15/Calle 14 MzV Lt15	0	0	0	0	0	0	0	0	0	0	0	0	0	0	0	0	0	0	0	0
E0033	0	0	0	0	Calle 14 MzV LT19/Calle 14 MzV Lt19	0	0	0	0	0	0	0	0	0	0	0	0	0	0	0	0	0	0	0	0
E0034	0	0	0	0	Calle 14 MzV LT19/Calle 14 MzV Lt19	0	0	0	0	0	0	0	0	0	0	0	0	0	0	0	0	0	0	0	0
E0035	0	0	0	0	Calle 13 #34/Calle 13 34	0	0	0	0	0	0	0	0	0	0	0	0	0	0	0	0	0	0	0	0
E0036	0	0	0	0	16 Julio #781/Calle 16 de Julio 781	0	0	0	0	0	0	0	0	0	0	0	0	0	0	0	0	0	0	0	0
E0037	0	0	0	0	Calle 13 #35/Calle 13 35	0	0	0	0	0	0	0	0	0	0	0	0	0	0	0	0	0	0	0	0
E0038	0	0	0	0	Calle 13 #35/Calle 13 35	0	0	0	0	0	0	0	0	0	0	0	0	0	0	0	0	0	0	0	0
E0039	0	0	0	0	Calle 13 #7/Calle 13 7	0	0	0	0	0	0	0	0	0	0	0	0	0	0	0	0	0	0	0	0
F0031	0	0	0	0	Calle Blasco Nunez #146/Calle Blasco Nuñez 146	0	0	0	0	0	0	0	0	0	0	0	0	0	0	0	0	0	0	0	0
F0032	0	0	0	0	Calle Blasco Nunez #106/Calle Blasco Nuñez 106	0	0	0	0	0	0	0	0	0	0	0	0	0	0	0	0	0	0	0	0
F0033	0	0	0	0	Psje Nanay #19/Psje Nanay 19	0	0	0	0	0	0	0	0	0	0	0	0	0	0	0	0	0	0	0	0
F0034	0	0	0	0	Psje Nanay #18/Psje Nanay 18	0	0	0	0	0	0	0	0	0	0	0	0	0	0	0	0	0	0	0	0
F0035	0	0	0	0	Psje Nanay #09/Psje Nanay 09	0	0	0	0	0	0	0	0	0	0	0	0	0	0	0	0	0	0	0	0
F0036	0	0	0	0	Calle Blasco Nunez #118/Calle Blasco Nuñez 118	0	0	0	0	0	0	0	0	0	0	0	0	0	0	0	0	0	0	0	0
F0037	0	0	0	0	Calle Blasco Nunez #118/Calle Blasco Nuñez 118	0	0	0	0	0	0	0	0	0	0	0	0	0	0	0	0	0	0	0	0
F0038	0	0	0	0	Santa Rosa #96/Calle Santa Rosa 96	0	0	0	0	0	0	0	0	0	0	0	0	0	0	0	0	0	0	0	0
F0039	0	0	0	0	Calle Blasco Nunez #76/Calle Blasco Nuñez 76	0	0	0	0	0	0	0	0	0	0	0	0	0	0	0	0	0	0	0	0
H0033	0	0	0	0	Bagazan CA14 LT11/Bagazan Calle 15 Lt11	0	0	0	0	0	0	0	0	0	0	0	0	0	0	0	0	0	0	0	0
H0034	0	0	0	0	Bagazan CA14 MzV LT17/Bagazan Calle 14 MzV Lt17	0	0	0	0	0	0	0	0	0	0	0	0	0	0	0	0	0	0	0	0
H0035	0	0	0	0	Bagazan CA14 MzV LT20/Bagazan Calle 14 MzV Lt20	0	0	0	0	0	0	0	0	0	0	0	0	0	0	0	0	0	0	0	0
H0036	0	0	0	0	16 de Julio 757/Calle 16 de Julio 757	0	0	0	0	0	0	0	0	0	0	0	0	0	0	0	0	0	0	0	0
H0037	0	0	0	0	Atahualpa c/16 de Julio (color verde)/Calle Atahualpa esquina 16 de Julio (color verde)	0	0	0	0	0	0	0	0	0	0	0	0	0	0	0	0	0	0	0	0
H0038	0	0	0	0	Atahualpa c/16 de Julio (color verde)/Calle Atahualpa esquina 16 de Julio (color verde)	0	0	0	0	0	0	0	0	0	0	0	0	0	0	0	0	0	0	0	0
H0039	0	0	0	0	Calle 13 - Atahualpa #35 azul (es una quinta)/Calle 13 esquina Atahualpan 35 (color azul, quinta)	0	0	0	0	0	0	0	0	0	0	0	0	0	0	0	0	0	0	0	0
H0040	0	0	0	0	Calle 13 - Atahualpa #35/Calle 13 esquina Atahualpan 35 (color azul, quinta)	0	0	0	0	0	0	0	0	0	0	0	0	0	0	0	0	0	0	0	0
J0031	0	0	0	0	Av. Participacion #374/Av. Participacion 374	0	0	0	0	0	0	0	0	0	0	0	0	0	0	0	0	0	0	0	0
J0032	0	0	0	0	Av. Participacion #37/Av. Participacion 37	0	0	0	0	0	0	0	0	0	0	0	0	0	0	0	0	0	0	0	0
J0033	0	0	0	0	Av. Participacion #355/Av. Participacion 355	0	0	0	0	0	0	0	0	0	0	0	0	0	0	0	0	0	0	0	0
J0034	0	0	0	0	Av. Participacion #372/Av. Participacion 372	0	0	0	0	0	0	0	0	0	0	0	0	0	0	0	0	0	0	0	0
J0035	0	0	0	0	Av. Participacion #372/Av. Participacion 372	0	0	0	0	0	0	0	0	0	0	0	0	0	0	0	0	0	0	0	0
J0036	0	0	0	0	Psje Moore MzN 4A-Participacion /Psje Moore MzN 4A	0	0	0	0	0	0	0	0	0	0	0	0	0	0	0	0	0	0	0	0
J0037	0	0	0	0	Psje Moore #319/Psje Moore 319	0	0	0	0	0	0	0	0	0	0	0	0	0	0	0	0	0	0	0	0
J0038	0	0	0	0	Psje Itaya #9/Psje Itaya 09	0	0	0	0	0	0	0	0	0	0	0	0	0	0	0	0	0	0	0	0
J0039	0	0	0	0	Prolongacion Cornejo Portugal #2386/Prolongación Carnejo Portugal 2386	0	0	0	0	0	0	0	0	0	0	0	0	0	0	0	0	0	0	0	0
K0038	0	0	0	0	Ampliacion Juan Carlos del Aguila #21/Ampliación Juan Carlos del Aguila 21	0	0	0	0	0	0	0	0	0	0	0	0	0	0	0	0	0	0	0	0
K0039	0	0	0	0	Angely Jhon MzB LT3/Calle Angelly Jhon MzB Lt03	0	0	0	0	0	0	0	0	0	0	0	0	0	0	0	0	0	0	0	0
K0040	0	0	0	0	Angely Jhon MzA LT5A /Calle Angelly Jhon MzA Lt05A	0	0	0	0	0	0	0	0	0	0	0	0	0	0	0	0	0	0	0	0
K0041	0	0	0	0	Calle Jerusalen MzA LT7/Calle Jerusalen MzA Lt07	0	0	0	0	0	0	0	0	0	0	0	0	0	0	0	0	0	0	0	0
K0042	0	0	0	0	25 de Abril MzD LT10/Calle 25 de Abril MzD Lt10	0	0	0	0	0	0	0	0	0	0	0	0	0	0	0	0	0	0	0	0
K0043	0	0	0	0	Marco Antonio MzD LT28/Calle Marco Antonio MzD Lt28	0	0	0	0	0	0	0	0	0	0	0	0	0	0	0	0	0	0	0	0
K0044	0	0	0	0	Marco Antonio MzD LT15/Calle Marco Antonio MzD Lt15	0	0	0	0	0	0	0	0	0	0	0	0	0	0	0	0	0	0	0	0
K0045	0	0	0	0	Portal de Belen MzD LT1/Portal de Belen MzD Lt01	0	0	0	0	0	0	0	0	0	0	0	0	0	0	0	0	0	0	0	0
M0039	0	0	0	0	Calle 3 de Julio MzJ LT45 (Ciudad Jardin)/Calle 3 de Julio MzJ Lt45	0	0	0	0	0	0	0	0	0	0	0	0	0	0	0	0	0	0	0	0
M0040	0	0	0	0	Calle 3 de Julio MzJ LT42 (Ciudad Jardin)/Calle 3 de Julio MzJ Lt42	0	0	0	0	0	0	0	0	0	0	0	0	0	0	0	0	0	0	0	0
M0041	0	0	0	0	Calle 3 de Julio MzS LT37 c/ Chavez Subina (Ciudad Jardin)/Calle 3 de Julio MzJ Lt37 esquina Chavez Sibina	0	0	0	0	0	0	0	0	0	0	0	0	0	0	0	0	0	0	0	0
M0042	0	0	0	0	Calle Chavez Sibina MzJ LT30 (Ciudad Jardin)/Calle Chávez Sibina MzJ Lt30	0	0	0	0	0	0	0	0	0	0	0	0	0	0	0	0	0	0	0	0
M0043	0	0	0	0	Calle Chavez Sibina MzJ LT35/Calle Chávez Sibina MzJ Lt35	0	0	0	0	0	0	0	0	0	0	0	0	0	0	0	0	0	0	0	0
M0044	0	0	0	0	Calle Chavez Sibina MzJ LT27 (Ciudad Jardin)/Calle Chávez Sibina MzJ Lt27	0	0	0	0	0	0	0	0	0	0	0	0	0	0	0	0	0	0	0	0
M0045	0	0	0	0	Calle Chavez Sibina MzJ LT20 (Ciudad Jardin)/Calle Chávez Sibina MzJ Lt20	0	0	0	0	0	0	0	0	0	0	0	0	0	0	0	0	0	0	0	0
M0046	0	0	0	0	Calle Chavez Sibina MzJ LT21 (Ciudad Jardin)/Calle Chávez Sibina MzJ Lt21	0	0	0	0	0	0	0	0	0	0	0	0	0	0	0	0	0	0	0	0
M0047	0	0	0	0	Calle Chavez Sibina MzJ (Ciudad Jardin)/Calle Chávez Sibila MzJ	0	0	0	0	0	0	0	0	0	0	0	0	0	0	0	0	0	0	0	0
M0048	0	0	0	0	Calle Chavez Sibina MzM LT13/Calle Chávez Sabina MzM Lt13	0	0	0	0	0	0	0	0	0	0	0	0	0	0	0	0	0	0	0	0
M0049	0	0	0	0	Calle Chavez Sibina MzM LT3 (Ciudad Jardin)/Calle Chávez Sibina MzM Lt03	0	0	0	0	0	0	0	0	0	0	0	0	0	0	0	0	0	0	0	0
M0050	0	0	0	0	Calle Chavez Sibina MzN LT5/Calle Chávez Sibina MzN Lt05	0	0	0	0	0	0	0	0	0	0	0	0	0	0	0	0	0	0	0	0
M0051	0	0	0	0	Calle Chavez Sibina MzM LT10/Calle Chávez Sibina MzM Lt10	0	0	0	0	0	0	0	0	0	0	0	0	0	0	0	0	0	0	0	0
N0011	0	0	0	0	Calle Union MzB LT7/Calle Union MzB Lt07	0	0	0	0	0	0	0	0	0	0	0	0	0	0	0	0	0	0	0	0
N0012	0	0	0	0	Calle Chavez Sibina MzJ LT32/Calle Chávez Sabina MzJ Lt32	0	0	0	0	0	0	0	0	0	0	0	0	0	0	0	0	0	0	0	0
N0013	0	0	0	0	Calle Santa Rosa MzJ LT10/Calle Santa Rosa MzJ Lt10	0	0	0	0	0	0	0	0	0	0	0	0	0	0	0	0	0	0	0	0
N0014	0	0	0	0	Calle Santa Rosa MzJ LT53/Calle Santa Rosa MzJ Lt53	0	0	0	0	0	0	0	0	0	0	0	0	0	0	0	0	0	0	0	0
N0015	0	0	0	0	Calle Chavez Sibina MzM LT5/Calle Chávez Sibina MzM Lt05	0	0	0	0	0	0	0	0	0	0	0	0	0	0	0	0	0	0	0	0
N0016	0	0	0	0	Calle Chavez Sibina MzM LT28/Calle Chávez Sibina MzM Lt28	0	0	0	0	0	0	0	0	0	0	0	0	0	0	0	0	0	0	0	0
N0017	0	0	0	0	Calle Chavez Sibina MzM LT28/Calle Chávez Sibina MzM Lt28	0	0	0	0	0	0	0	0	0	0	0	0	0	0	0	0	0	0	0	0
N0018	0	0	0	0	Calle Chavez Sibina MzM LT14/Calle Chávez Sibina MzM Lt14	0	0	0	0	0	0	0	0	0	0	0	0	0	0	0	0	0	0	0	0
N0019	0	0	0	0	Calle Chavez Sibina MzM LT10/Calle Chávez Sibina MzM Lt10	0	0	0	0	0	0	0	0	0	0	0	0	0	0	0	0	0	0	0	0
N0020	0	0	0	0	Calle Chavez Sibina MzN LT4/Calle Chávez Sibina MzN Lt04	0	0	0	0	0	0	0	0	0	0	0	0	0	0	0	0	0	0	0	0
A0048	0	0	0	0	Calle Cardozo MzN LT30/Calle Cardozo MzN Lt30	0	0	0	0	0	0	0	0	0	0	0	0	0	0	0	0	0	0	0	0
A0049	0	0	0	0	Calle Union MzN LT16/Calle Union MzN Lt16	0	0	0	0	0	0	0	0	0	0	0	0	0	0	0	0	0	0	0	0
A0050	0	0	0	0	Calle Margaritas MzL LT2/Calle Margaritas MzL Lt02	0	0	0	0	0	0	0	0	0	0	0	0	0	0	0	0	0	0	0	0
A0051	0	0	0	0	Calle Margaritas MzL LT4/Calle Margaritas MzL Lt04	0	0	0	0	0	0	0	0	0	0	0	0	0	0	0	0	0	0	0	0
A0052	0	0	0	0	Calle Cardozo MzLL LT12/Calle Cardozo MzLL Lt12	0	0	0	0	0	0	0	0	0	0	0	0	0	0	0	0	0	0	0	0
A0053	0	0	0	0	Calle 24 de Enero MzLL LT20/Calle 24 de enero MzLL Lt20	0	0	0	0	0	0	0	0	0	0	0	0	0	0	0	0	0	0	0	0
A0054	0	0	0	0	Pasaje 12 de Setiembre MzB /Psje 12 de Setiembre MzB	0	0	0	0	0	0	0	0	0	0	0	0	0	0	0	0	0	0	0	0
A0055	0	0	0	0	Pasaje 12 de Setiembre MzB LT30/Psje 12 de Setiembre MzB Lt30	0	0	0	0	0	0	0	0	0	0	0	0	0	0	0	0	0	0	0	0
B0051	0	0	0	0	Calle America MzA LT27/Calle America MzA Lt21	0	0	0	0	0	0	0	0	0	0	0	0	0	0	0	0	0	0	0	0
B0052	0	0	0	0	Calle America MzA LT12/Calle America MzA Lt12	0	0	0	0	0	0	0	0	0	0	0	0	0	0	0	0	0	0	0	0
B0053	0	0	0	0	Calle America MzA LT12/Calle America MzA Lt12	0	0	0	0	0	0	0	0	0	0	0	0	0	0	0	0	0	0	0	0
B0054	0	0	0	0	Calle America MzA LT27/Calle America MzA Lt27	0	0	0	0	0	0	0	0	0	0	0	0	0	0	0	0	0	0	0	0
B0055	0	0	0	0	20 de Diciembre MzA LT32/Calle 20 de Diciembre MzA Lt32	0	0	0	0	0	0	0	0	0	0	0	0	0	0	0	0	0	0	0	0
B0056	0	0	0	0	20 de Diciembre MzM LT7/Calle 20 de Diciembre MzM Lt07	0	0	0	0	0	0	0	0	0	0	0	0	0	0	0	0	0	0	0	0
B0057	0	0	0	0	20 de Diciembre MzA LT38/Calle 20 de Diciembre MzA Lt38	0	0	0	0	0	0	0	0	0	0	0	0	0	0	0	0	0	0	0	0
B0058	0	0	0	0	20 de Diciembre MzA LT35/Calle 20 de Diciembre MzA Lt35	0	0	0	0	0	0	0	0	0	0	0	0	0	0	0	0	0	0	0	0
B0059	0	0	0	0	0	0	0	0	0	0	0	0	0	0	0	0	0	0	0	0	0	0	0	0	0
B0060	0	0	0	0	Calle America MzA LT18/Calle America MzA Lt18	0	0	0	0	0	0	0	0	0	0	0	0	0	0	0	0	0	0	0	0
B0061	0	0	0	0	Calle America MzA LT9/Calle America MzA Lt09	0	0	0	0	0	0	0	0	0	0	0	0	0	0	0	0	0	0	0	0
B0062	0	0	0	0	20 de Diciembre MzA LT31/Calle 20 de Diciembre MzA Lt31	0	0	0	0	0	0	0	0	0	0	0	0	0	0	0	0	0	0	0	0
C0040	0	0	0	0	Psje San Francisco #470/Psje San Francisco 470	0	0	0	0	0	0	0	0	0	0	0	0	0	0	0	0	0	0	0	0
C0041	0	0	0	0	Psje San Francisco #203/Psje San Francisco 203	0	0	0	0	0	0	0	0	0	0	0	0	0	0	0	0	0	0	0	0
C0042	0	0	0	0	Psje San Francisco #214/Psje San Francisco 214	0	0	0	0	0	0	0	0	0	0	0	0	0	0	0	0	0	0	0	0
C0043	0	0	0	0	Psje San Francisco #262/Psje San Francisco 262	0	0	0	0	0	0	0	0	0	0	0	0	0	0	0	0	0	0	0	0
C0044	0	0	0	0	Psje San Francisco #262/Psje San Francisco 262	0	0	0	0	0	0	0	0	0	0	0	0	0	0	0	0	0	0	0	0
C0045	0	0	0	0	Calle Miraflores #305A/Calle Miraflores 305A	0	0	0	0	0	0	0	0	0	0	0	0	0	0	0	0	0	0	0	0
C0046	0	0	0	0	Calle Miraflores #303/Calle Miraflores 303	0	0	0	0	0	0	0	0	0	0	0	0	0	0	0	0	0	0	0	0
C0047	0	0	0	0	Calle Miraflores #302/Calle Miraflores 302	0	0	0	0	0	0	0	0	0	0	0	0	0	0	0	0	0	0	0	0
C0048	0	0	0	0	Calle Miraflores #302/Calle Miraflores 302	0	0	0	0	0	0	0	0	0	0	0	0	0	0	0	0	0	0	0	0
C0049	0	0	0	0	Psje San Francisco #470/Psje San Francisco 470	0	0	0	0	0	0	0	0	0	0	0	0	0	0	0	0	0	0	0	0
D0049	0	0	0	0	Calle 11 de Octubre #12/Calle 11 de Octubre 12	0	0	0	0	0	0	0	0	0	0	0	0	0	0	0	0	0	0	0	0
D0050	0	0	0	0	Calle 11 de Octubre #06/Calle 11 de Octubre 06	0	0	0	0	0	0	0	0	0	0	0	0	0	0	0	0	0	0	0	0
D0051	0	0	0	0	Calle 11 de Octubre #05/Calle 11 de Octubre 05	0	0	0	0	0	0	0	0	0	0	0	0	0	0	0	0	0	0	0	0
D0052	0	0	0	0	Calle 11 de Octubre MzC LT7/Calle 11 de Octubre MzC Lt07	0	0	0	0	0	0	0	0	0	0	0	0	0	0	0	0	0	0	0	0
D0053	0	0	0	0	Psje Iquitos #06/Psje Iquitos 06	0	0	0	0	0	0	0	0	0	0	0	0	0	0	0	0	0	0	0	0
D0054	0	0	0	0	Psje Venecia #08/Psje Venecia 08	0	0	0	0	0	0	0	0	0	0	0	0	0	0	0	0	0	0	0	0
D0055	0	0	0	0	Psje Venecia #08/Psje Venecia 08	0	0	0	0	0	0	0	0	0	0	0	0	0	0	0	0	0	0	0	0
D0056	0	0	0	0	Psje Venecia S/N/Psje Venecia	0	0	0	0	0	0	0	0	0	0	0	0	0	0	0	0	0	0	0	0
D0057	0	0	0	0	Calle 5 #44 - Belen/Calle 5 44	0	0	0	0	0	0	0	0	0	0	0	0	0	0	0	0	0	0	0	0
E0040	0	0	0	0	Calle 6 de Octubre #55/Calle 6 de Octubre 55	0	0	0	0	0	0	0	0	0	0	0	0	0	0	0	0	0	0	0	0
E0041	0	0	0	0	Calle 6 de Octubre #55/Calle 6 de Octubre 55	0	0	0	0	0	0	0	0	0	0	0	0	0	0	0	0	0	0	0	0
E0042	0	0	0	0	Calle 6 de Octubre #57/Calle 6 de Octubre 57	0	0	0	0	0	0	0	0	0	0	0	0	0	0	0	0	0	0	0	0
E0043	0	0	0	0	Psje Bellavista #112/Psje Bellavista 112	0	0	0	0	0	0	0	0	0	0	0	0	0	0	0	0	0	0	0	0
E0044	0	0	0	0	Psje Bellavista #150/Psje Bellavista 150	0	0	0	0	0	0	0	0	0	0	0	0	0	0	0	0	0	0	0	0
E0045	0	0	0	0	Calle America #130/Calle America 130	0	0	0	0	0	0	0	0	0	0	0	0	0	0	0	0	0	0	0	0
E0046	0	0	0	0	Calle America #130/Calle America 130	0	0	0	0	0	0	0	0	0	0	0	0	0	0	0	0	0	0	0	0
E0047	0	0	0	0	Calle America #18/Calle America 18	0	0	0	0	0	0	0	0	0	0	0	0	0	0	0	0	0	0	0	0
F0040	0	0	0	0	Calle 11 de Octubre #18/Calle 11 de Octubre 18	0	0	0	0	0	0	0	0	0	0	0	0	0	0	0	0	0	0	0	0
F0041	0	0	0	0	Calle 11 de Octubre #17/Calle 11 de Octubre 17	0	0	0	0	0	0	0	0	0	0	0	0	0	0	0	0	0	0	0	0
F0042	0	0	0	0	Calle 11 de Octubre #18/Calle 11 de Octubre 18	0	0	0	0	0	0	0	0	0	0	0	0	0	0	0	0	0	0	0	0
F0043	0	0	0	0	Calle 11 de Octubre #20/Calle 11 de Octubre 20	0	0	0	0	0	0	0	0	0	0	0	0	0	0	0	0	0	0	0	0
F0044	0	0	0	0	Calle 11 de Octubre #35/Calle 11 de Octubre 35	0	0	0	0	0	0	0	0	0	0	0	0	0	0	0	0	0	0	0	0
F0045	0	0	0	0	Calle 11 de Octubre c/Psje #42/Calle 11 de Octubre 42	0	0	0	0	0	0	0	0	0	0	0	0	0	0	0	0	0	0	0	0
F0046	0	0	0	0	Calle 11 de Octubre c/Psje #4 #42/Calle 11 de Octubre con Psje 4 42	0	0	0	0	0	0	0	0	0	0	0	0	0	0	0	0	0	0	0	0
F0047	0	0	0	0	Calle 5 c/Venecia S/N/Calle 5 con Venecia	0	0	0	0	0	0	0	0	0	0	0	0	0	0	0	0	0	0	0	0
H0041	0	0	0	0	Calle 6 de Octubre #26/Calle 6 de Octubre 26	0	0	0	0	0	0	0	0	0	0	0	0	0	0	0	0	0	0	0	0
H0042	0	0	0	0	Calle 6 de Octubre #56/Calle 6 de Octubre 56	0	0	0	0	0	0	0	0	0	0	0	0	0	0	0	0	0	0	0	0
H0043	0	0	0	0	Calle 6 de Octubre #56/Calle 6 de Octubre 56	0	0	0	0	0	0	0	0	0	0	0	0	0	0	0	0	0	0	0	0
H0044	0	0	0	0	Psje Bellavista #105 HAA Sacha Chorro/Psje Bellavista 105 AA HH Sacha Chorro	0	0	0	0	0	0	0	0	0	0	0	0	0	0	0	0	0	0	0	0
H0045	0	0	0	0	Psje Bellavista #113/Psje Bellavista 113	0	0	0	0	0	0	0	0	0	0	0	0	0	0	0	0	0	0	0	0
H0046	0	0	0	0	Psje Bellavista #110/Psje Bellavista 110	0	0	0	0	0	0	0	0	0	0	0	0	0	0	0	0	0	0	0	0
H0047	0	0	0	0	Psje Bellavista #02/Psje Bellavista 2	0	0	0	0	0	0	0	0	0	0	0	0	0	0	0	0	0	0	0	0
H0048	0	0	0	0	Calle America #202/Calle America 202	0	0	0	0	0	0	0	0	0	0	0	0	0	0	0	0	0	0	0	0
J0040	0	0	0	0	Psje San Francisco #488/Psje San Francisco 488	0	0	0	0	0	0	0	0	0	0	0	0	0	0	0	0	0	0	0	0
J0041	0	0	0	0	Psje San Francisco #205/Psje San Francisco 205	0	0	0	0	0	0	0	0	0	0	0	0	0	0	0	0	0	0	0	0
J0042	0	0	0	0	Psje San Francisco #213/Psje San Francisco 213	0	0	0	0	0	0	0	0	0	0	0	0	0	0	0	0	0	0	0	0
J0043	0	0	0	0	Psje San Francisco #224/Psje San Francisco 224	0	0	0	0	0	0	0	0	0	0	0	0	0	0	0	0	0	0	0	0
J0044	0	0	0	0	Psje San Francisco #268/Psje San Francisco 268	0	0	0	0	0	0	0	0	0	0	0	0	0	0	0	0	0	0	0	0
J0045	0	0	0	0	Psje Cornejo Portugal #2429/Psje Cornejo Portugal 2429	0	0	0	0	0	0	0	0	0	0	0	0	0	0	0	0	0	0	0	0
J0046	0	0	0	0	Calle Miraflores #825/Calle Miraflores 825	0	0	0	0	0	0	0	0	0	0	0	0	0	0	0	0	0	0	0	0
J0047	0	0	0	0	Calle Miraflores #305/Calle Miraflores 305	0	0	0	0	0	0	0	0	0	0	0	0	0	0	0	0	0	0	0	0
J0048	0	0	0	0	Calle Miraflores #305/Calle Miraflores 305	0	0	0	0	0	0	0	0	0	0	0	0	0	0	0	0	0	0	0	0
J0049	0	0	0	0	Calle Miraflores #302/Calle Miraflores 302	0	0	0	0	0	0	0	0	0	0	0	0	0	0	0	0	0	0	0	0
K0046	0	0	0	0	Cardozo MzO LT21/Calle Cardozo MzO Lt21	0	0	0	0	0	0	0	0	0	0	0	0	0	0	0	0	0	0	0	0
K0047	0	0	0	0	Union MzB LT20/Calle Union MzB Lt20	0	0	0	0	0	0	0	0	0	0	0	0	0	0	0	0	0	0	0	0
K0048	0	0	0	0	Union MzN LT2/Calle Union MzN Lt02	0	0	0	0	0	0	0	0	0	0	0	0	0	0	0	0	0	0	0	0
K0049	0	0	0	0	Psje Margaritas MzL LT3/Psje Margaritas MzL Lt03	0	0	0	0	0	0	0	0	0	0	0	0	0	0	0	0	0	0	0	0
K0050	0	0	0	0	Calle Union MzL LT9/Calle Union MzL Lt09	0	0	0	0	0	0	0	0	0	0	0	0	0	0	0	0	0	0	0	0
K0051	0	0	0	0	Cardozo MzLL LT8/Calle Cardozo MzLL Lt08	0	0	0	0	0	0	0	0	0	0	0	0	0	0	0	0	0	0	0	0
K0052	0	0	0	0	24 de Enero MzLL LT19/Calle 24 de Enero MzLl Lt19	0	0	0	0	0	0	0	0	0	0	0	0	0	0	0	0	0	0	0	0
K0053	0	0	0	0	Amazonas MzLL LT30/Calle Amazonas MzLL Lt30	0	0	0	0	0	0	0	0	0	0	0	0	0	0	0	0	0	0	0	0
K0054	0	0	0	0	12 de Setiembre MzB LT24/Calle 12 de Setiembre MzB Lt24	0	0	0	0	0	0	0	0	0	0	0	0	0	0	0	0	0	0	0	0
M0052	0	0	0	0	Calle Republica MzB LT01 AA.HH 28 de Julio /Calle Republica MzB Lt01 AA HH 28 de Julio	0	0	0	0	0	0	0	0	0	0	0	0	0	0	0	0	0	0	0	0
M0053	0	0	0	0	Calle 27 de Enero MzQ LT23 AA.HH Triunfo/Calle 27 de Enero MzQ Lt23 AA HH Trinfo	0	0	0	0	0	0	0	0	0	0	0	0	0	0	0	0	0	0	0	0
M0054	0	0	0	0	Calle 27 de Enero MzQ LT23 AA.HH Triunfo/Calle 27 de Enero MzQ Lt23 AA HH Trinfo	0	0	0	0	0	0	0	0	0	0	0	0	0	0	0	0	0	0	0	0
M0055	0	0	0	0	Calle 27 de Enero MzQ LT23 AA.HH Triunfo/Calle 27 de Enero MzQ Lt23 AA HH Triunfo	0	0	0	0	0	0	0	0	0	0	0	0	0	0	0	0	0	0	0	0
M0056	0	0	0	0	Calle 27 de Enero MzT LT20 AA.HH Triunfo/Calle 27 de Enero MzT Lt20	0	0	0	0	0	0	0	0	0	0	0	0	0	0	0	0	0	0	0	0
M0057	0	0	0	0	Calle Porvenir MzQ LT22 AA.HH Triunfo/Calle Porvenir MzQ Lt22 AA HH Triunfo	0	0	0	0	0	0	0	0	0	0	0	0	0	0	0	0	0	0	0	0
M0058	0	0	0	0	Calle Porvenir MzT LT13 AA.HH Triunfo/Calle Porvenir MzT Lt13 AA HH Triunfo	0	0	0	0	0	0	0	0	0	0	0	0	0	0	0	0	0	0	0	0
M0059	0	0	0	0	Calle Porvenir MzT LT13 AA.HH Triunfo/Calle Porvenir MzT Lt13 AA HH Triunfo	0	0	0	0	0	0	0	0	0	0	0	0	0	0	0	0	0	0	0	0
M0060	0	0	0	0	Calle Porvenir MzT LT12 AA.HH Triunfo/Calle Porvenir MzT Lt12 AA HH Triunfo	0	0	0	0	0	0	0	0	0	0	0	0	0	0	0	0	0	0	0	0
M0061	0	0	0	0	Calle Porvenir MzQ LT10 AA.HH Triunfo/Calle Porvenir MzQ Lt10 AA HH Triunfo	0	0	0	0	0	0	0	0	0	0	0	0	0	0	0	0	0	0	0	0
M0062	0	0	0	13/	Calle Porvenir MzT LT8 AA.HH Triunfo/Calle Porvenir MzT Lt08 AA HH Triunfo	0	0	0	0	0	0	0	0	0	0	0	0	0	0	0	0	0	0	0	0
M0063	0	0	0	0	Calle Porvenir MzQ LT5 AA.HH Triunfo/Calle Porvenir MzQ Lt05 AA HH Triunfo	0	0	0	0	0	0	0	0	0	0	0	0	0	0	0	0	0	0	0	0
N0021	0	0	0	0	Calle Santa Julia MzA LT7/Calle Santa Julia MzA Lt07	0	0	0	0	0	0	0	0	0	0	0	0	0	0	0	0	0	0	0	0
N0022	0	0	0	0	Calle Santa Julia MzA LT6/Calle Santa Julia MzA Lt06	0	0	0	0	0	0	0	0	0	0	0	0	0	0	0	0	0	0	0	0
N0023	0	0	0	0	Calle Santa Julia MzA LT10/Calle Santa Julia MzA Lt10	0	0	0	0	0	0	0	0	0	0	0	0	0	0	0	0	0	0	0	0
N0024	0	0	0	0	Calle Santa Julia MzA LT17/Calle Santa Julia MzA Lt17	0	0	0	0	0	0	0	0	0	0	0	0	0	0	0	0	0	0	0	0
N0025	0	0	0	0	Calle Santa Julia MzB LT1/Calle Santa Julia MzB Lt01	0	0	0	0	0	0	0	0	0	0	0	0	0	0	0	0	0	0	0	0
N0026	0	0	0	0	Calle Porvenir MzH LT30/Calle Porvenir MzH Lt30	0	0	0	0	0	0	0	0	0	0	0	0	0	0	0	0	0	0	0	0
N0027	0	0	0	0	Calle Porvenir MzH LT31/Calle Porvenir MzH Lt31	0	0	0	0	0	0	0	0	0	0	0	0	0	0	0	0	0	0	0	0
N0028	0	0	0	0	Calle Porvenir MzH LT31/Calle Porvenir MzH Lt31	0	0	0	0	0	0	0	0	0	0	0	0	0	0	0	0	0	0	0	0
N0029	0	0	0	0	Calle Porvenir MzH LT31/Calle Porvenir MzH Lt31	0	0	0	0	0	0	0	0	0	0	0	0	0	0	0	0	0	0	0	0
N0030	0	0	0	0	Calle Porvenir MzH LT33/Calle Porvenir MzH Lt33	0	0	0	0	0	0	0	0	0	0	0	0	0	0	0	0	0	0	0	0
N0031	0	0	0	0	Calle Porvenir MzH LT33/Calle Porvenir MzH 33	0	0	0	0	0	0	0	0	0	0	0	0	0	0	0	0	0	0	0	0
N0032	0	0	0	0	Calle Porvenir MzH LT46/Calle Porvenir Mzh Lt46	0	0	0	0	0	0	0	0	0	0	0	0	0	0	0	0	0	0	0	0
A0056	0	0	0	0	Psje 12 de Setiembre HzA LT20/Psje 12 de Setiembre MzA Lt20	0	0	0	0	0	0	0	0	0	0	0	0	0	0	0	0	0	0	0	0
A0057	0	0	0	0	Calle Cardozo MzA LT05/Calle Cardozo MzA Lt05	0	0	0	0	0	0	0	0	0	0	0	0	0	0	0	0	0	0	0	0
A0058	0	0	0	0	Calle 24 de Enero Mz3 LT12/Calle 24 de Enero Mz3 Lt12	0	0	0	0	0	0	0	0	0	0	0	0	0	0	0	0	0	0	0	0
A0059	0	0	0	0	Calle 24 de Enero Hz3 LT17/Calle 25 de Enero Mz3 Lt17	0	0	0	0	0	0	0	0	0	0	0	0	0	0	0	0	0	0	0	0
A0060	0	0	0	0	Av. Participacion HzB LT1A/Av. Participacion MzB Lt01A	0	0	0	0	0	0	0	0	0	0	0	0	0	0	0	0	0	0	0	0
A0061	0	0	0	0	Calle Cardozo HzB LT1/Calle Cardozo MzB Lt01	0	0	0	0	0	0	0	0	0	0	0	0	0	0	0	0	0	0	0	0
B0063	0	0	0	0	3 de Julio MzE LT21/Calle 3 de Julio MzE Lt21	0	0	0	0	0	0	0	0	0	0	0	0	0	0	0	0	0	0	0	0
B0064	0	/23	/B0064	0	0	0	0	0	0	0	0	0	0	0	0	0	0	0	0	0	0	0	0	0	0
B0065	0	0	0	0	Sanchez Cerro #683/Calle Shanchez Cerro 683	0	0	0	0	0	0	0	0	0	0	0	0	0	0	0	0	0	0	0	0
B0066	0	0	0	0	Sanchez Cerro MzE LT28/Calle Shanchez Cerro MzE Lt28	0	0	0	0	0	0	0	0	0	0	0	0	0	0	0	0	0	0	0	0
B0067	0	0	0	0	Sanchez Cerro #635/Calle Sanchez Cerro 635	0	0	0	0	0	0	0	0	0	0	0	0	0	0	0	0	0	0	0	0
B0068	0	0	0	0	Av. Participacion #1481/Av. Participacion 1481	0	0	0	0	0	0	0	0	0	0	0	0	0	0	0	0	0	0	0	0
B0069	0	0	0	0	Av. Participacion #1455/Av. Participacion 1455	0	0	0	0	0	0	0	0	0	0	0	0	0	0	0	0	0	0	0	0
B0070	0	0	0	0	Av. Participacion #1443/Av. Participacion 1443	0	0	0	0	0	0	0	0	0	0	0	0	0	0	0	0	0	0	0	0
B0071	0	0	0	0	Av. Participacion #1425/Av. Participacion 1425	0	0	0	0	0	0	0	0	0	0	0	0	0	0	0	0	0	0	0	0
B0072	0	0	0	0	Calle Santa Rosa MzE LT14/Calle Santa Rosa MzE Lt14	0	0	0	0	0	0	0	0	0	0	0	0	0	0	0	0	0	0	0	0
B0073	0	0	0	0	Calle Santa Rosa MzE LT19/Calle Santa Rosa MzE Lt19	0	0	0	0	0	0	0	0	0	0	0	0	0	0	0	0	0	0	0	0
C0050	0	0	0	0	Urb. Rio Mar D24/Urbanizacion Rio Mar D24	0	0	0	0	0	0	0	0	0	0	0	0	0	0	0	0	0	0	0	0
C0051	0	0	0	0	Urb. Rio Mar L40/Urbanizacion Rio Mar L40	0	0	0	0	0	0	0	0	0	0	0	0	0	0	0	0	0	0	0	0
C0052	0	0	0	0	Urb. Rio Mar K7/Urbanizacion Rio Mar K7	0	0	0	0	0	0	0	0	0	0	0	0	0	0	0	0	0	0	0	0
C0053	0	0	0	0	Urb. Rio Mar MzK LT14/Urbanizacion Rio Mar MzK Lt14	0	0	0	0	0	0	0	0	0	0	0	0	0	0	0	0	0	0	0	0
C0054	0	0	0	0	Urb. Rio Mar L24/Urbanizacion Rio Mar L24	0	0	0	0	0	0	0	0	0	0	0	0	0	0	0	0	0	0	0	0
C0055	0	0	0	0	Urb. Rio Mar K7/Urbanizacion Rio Mar K7	0	0	0	0	0	0	0	0	0	0	0	0	0	0	0	0	0	0	0	0
D0058	0	0	0	0	Calle Contamana #19/Calle Contamana 19	0	0	0	0	0	0	0	0	0	0	0	0	0	0	0	0	0	0	0	0
D0059	0	0	0	0	Calle Contamana #19/Calle Contamana 19	0	0	0	0	0	0	0	0	0	0	0	0	0	0	0	0	0	0	0	0
D0060	0	0	0	0	Calle Contamana #178/Calle Contamana 178	0	0	0	0	0	0	0	0	0	0	0	0	0	0	0	0	0	0	0	0
D0061	0	0	0	0	Calle Iquitos #103/Calle Iquitos 103	0	0	0	0	0	0	0	0	0	0	0	0	0	0	0	0	0	0	0	0
D0062	0	0	0	0	Calle 2 #34 c/11 de Octubre/Calle 2 34 con 11 de Octubre	0	0	0	0	0	0	0	0	0	0	0	0	0	0	0	0	0	0	0	0
E0048	0	0	0	0	Psje Cusquena S/N (casa color celeste)/Psje Cusqueña (color celeste)	0	0	0	0	0	0	0	0	0	0	0	0	0	0	0	0	0	0	0	0
E0049	0	0	0	0	Calle America #205/Calle America 205	0	0	0	0	0	0	0	0	0	0	0	0	0	0	0	0	0	0	0	0
E0050	0	0	0	0	Calle America #207/Calle America 207	0	0	0	0	0	0	0	0	0	0	0	0	0	0	0	0	0	0	0	0
E0051	0	0	0	0	Calle Besubio #12/Calle Besubio 12	0	0	0	0	0	0	0	0	0	0	0	0	0	0	0	0	0	0	0	0
E0052	0	0	0	0	Psje Besubio #19/Psje Besubio 19	0	0	0	0	0	0	0	0	0	0	0	0	0	0	0	0	0	0	0	0
E0053	0	0	0	0	Psje Besubio #19/Psje Besubio 19	0	0	0	0	0	0	0	0	0	0	0	0	0	0	0	0	0	0	0	0
E0054	0	0	0	0	Psje Besubio #26/Psje Besubio 26	0	0	0	0	0	0	0	0	0	0	0	0	0	0	0	0	0	0	0	0
E0055	0	0	0	0	Calle Atahualpa #242/Calle Atahualpa 242	0	0	0	0	0	0	0	0	0	0	0	0	0	0	0	0	0	0	0	0
F0048	0	0	0	0	Calle Cantomona #19/Calle Contamana 19	0	0	0	0	0	0	0	0	0	0	0	0	0	0	0	0	0	0	0	0
F0049	0	0	0	0	Calle Cantomona #19/Calle Contamana 19	0	0	0	0	0	0	0	0	0	0	0	0	0	0	0	0	0	0	0	0
F0050	0	0	0	0	0	0	0	0	0	0	0	0	0	0	0	0	0	0	0	0	0	0	0	0	0
F0051	0	0	0	0	Calle Iquitos #102/Calle Iquitos 102	0	0	0	0	0	0	0	0	0	0	0	0	0	0	0	0	0	0	0	0
F0052	0	0	0	0	Calle 11 de Octubre c/Calle 2/Calle 11 de Octubre con Calle 2	0	0	0	0	0	0	0	0	0	0	0	0	0	0	0	0	0	0	0	0
H0049	0	0	0	0	Psje Vensubio #8/Psje Besubio 8	0	0	0	0	0	0	0	0	0	0	0	0	0	0	0	0	0	0	0	0
H0050	0	0	0	0	Psje Vensubio #8/Psje Besubio 8	0	0	0	0	0	0	0	0	0	0	0	0	0	0	0	0	0	0	0	0
H0051	0	0	0	0	Calle America #213/Calle America 213	0	0	0	0	0	0	0	0	0	0	0	0	0	0	0	0	0	0	0	0
H0052	0	0	0	0	Calle America #213/Calle America 213	0	0	0	0	0	0	0	0	0	0	0	0	0	0	0	0	0	0	0	0
H0053	0	0	0	0	Psje Vensubio #14/Psje Besubio 14	0	0	0	0	0	0	0	0	0	0	0	0	0	0	0	0	0	0	0	0
H0054	0	0	0	0	Psje Vensubio #15/Psje Besubio 15	0	0	0	0	0	0	0	0	0	0	0	0	0	0	0	0	0	0	0	0
H0055	0	0	0	0	Psje Vensubio #367/Psje Besubio 367	0	0	0	0	0	0	0	0	0	0	0	0	0	0	0	0	0	0	0	0
H0056	0	0	0	0	Psje Vensubio #367/Psje Besubio 367	0	0	0	0	0	0	0	0	0	0	0	0	0	0	0	0	0	0	0	0
J0050	0	0	0	0	Urb. Rio Mar MzD LT24/Urbanizacion Mar Rio MzD Lt24	0	0	0	0	0	0	0	0	0	0	0	0	0	0	0	0	0	0	0	0
J0051	0	0	0	0	Urb. Rio Mar K12/Urbanizacion Rio Mar K12	0	0	0	0	0	0	0	0	0	0	0	0	0	0	0	0	0	0	0	0
J0052	0	0	0	0	Urb. Rio Mar K7/Urbanizacion Rio Mar K07	0	0	0	0	0	0	0	0	0	0	0	0	0	0	0	0	0	0	0	0
J0053	0	0	0	0	Urb. Rio Mar MzK LT14/Urbanizacion Mar Rio MzK Lt14	0	0	0	0	0	0	0	0	0	0	0	0	0	0	0	0	0	0	0	0
J0054	0	0	0	0	Urb. Rio Mar MzV LT3/Urbanizacion Rio Mar MzV Lt02	0	0	0	0	0	0	0	0	0	0	0	0	0	0	0	0	0	0	0	0
J0055	0	0	0	0	Urb. Rio Mar MzV2/Urbanizacion Rio Mar MzV Lt02	0	0	0	0	0	0	0	0	0	0	0	0	0	0	0	0	0	0	0	0
K0055	0	0	0	0	Cardozo 1A/Calle Cardozo 1A	0	0	0	0	0	0	0	0	0	0	0	0	0	0	0	0	0	0	0	0
K0056	0	0	0	0	Cardozo MzA LT11 AA.HH Violeta Correa/Calle Cardozo MzA Lt11 AA HH Violeta Correa	0	0	0	0	0	0	0	0	0	0	0	0	0	0	0	0	0	0	0	0
K0057	0	0	0	0	24 de Enero Mz3 LT4 AA.HH Violeta Correa/Calle 24 de Enero Mz3 Lt04 AA HH Violeta Correa	0	0	0	0	0	0	0	0	0	0	0	0	0	0	0	0	0	0	0	0
K0058	0	0	0	0	24 de Enero Mz3 LT13/Calle 24 de Enero Mz3 Lt13	0	0	0	0	0	0	0	0	0	0	0	0	0	0	0	0	0	0	0	0
K0059	0	0	0	0	24 de Enero 08-A AA.HH Violeta Correa/Calle de 24 de Enero 08A AA HH Violeta Correa	0	0	0	0	0	0	0	0	0	0	0	0	0	0	0	0	0	0	0	0
K0060	0	0	0	0	24 de Enero 08-A AA.HH Violeta Correa/Calle 24 de Enero 8A AA HH Violeta Correa	0	0	0	0	0	0	0	0	0	0	0	0	0	0	0	0	0	0	0	0
K0061	0	0	0	0	Calle Quinones H96/Calle Quiñones 496	0	0	0	0	0	0	0	0	0	0	0	0	0	0	0	0	0	0	0	0
M0064	0	0	0	0	Calle Santa Rosa #131 Ciudad Jardin/Calle Santa Rosa 131	0	0	0	0	0	0	0	0	0	0	0	0	0	0	0	0	0	0	0	0
M0065	0	0	0	0	Calle Participacion #1389/Calle Participacion 1389	0	0	0	0	0	0	0	0	0	0	0	0	0	0	0	0	0	0	0	0
M0066	0	0	0	0	Calle Participacion #1373/Calle Participacion 1373	0	0	0	0	0	0	0	0	0	0	0	0	0	0	0	0	0	0	0	0
M0067	0	0	0	0	Calle Participacion #1337 Cuidad Jardin/Calle Participacion 1337	0	0	0	0	0	0	0	0	0	0	0	0	0	0	0	0	0	0	0	0
M0068	0	0	0	0	Calle Participacion #1313/Calle Participacion 1313	0	0	0	0	0	0	0	0	0	0	0	0	0	0	0	0	0	0	0	0
M0069	0	0	0	0	Calle Participacion #1307/Calle Participacion 1307	0	0	0	0	0	0	0	0	0	0	0	0	0	0	0	0	0	0	0	0
M0070	0	0	0	0	Calle Participacion #1307/Calle Participacion 1307	0	0	0	0	0	0	0	0	0	0	0	0	0	0	0	0	0	0	0	0
M0071	0	0	0	0	Calle Los Jazmines (Buganbillas) #148/Calle Los Jazmines (Buganvillas) 148	0	0	0	0	0	0	0	0	0	0	0	0	0	0	0	0	0	0	0	0
M0072	0	0	0	0	Calle Los Jazmines #180 Ciudad Jardin/Calle Los Jazmines 180	0	0	0	0	0	0	0	0	0	0	0	0	0	0	0	0	0	0	0	0
M0073	0	0	0	0	Calle Los Jazmines #166/Calle Los Jazmines 166	0	0	0	0	0	0	0	0	0	0	0	0	0	0	0	0	0	0	0	0
M0074	0	0	0	0	Calle Los Jazmines LT21 Ciudad Jardin/Calle Los Jazmines Lt21	0	0	0	0	0	0	0	0	0	0	0	0	0	0	0	0	0	0	0	0
M0075	0	0	0	0	Calle 3 de Julio #7 MzK/Calle 3 de Julio 7 MzK	0	0	0	0	0	0	0	0	0	0	0	0	0	0	0	0	0	0	0	0
M0076	0	0	0	0	Calle 3 de Julio #26 Ciudad Jardin/Calle 3 de Julio 26	0	0	0	0	0	0	0	0	0	0	0	0	0	0	0	0	0	0	0	0
N0033	0	0	0	0	Calle 20 de Diciembre MzE LT36/Calle 20 de Diciembre MzE Lt36	0	0	0	0	0	0	0	0	0	0	0	0	0	0	0	0	0	0	0	0
N0034	0	0	0	0	Calle 20 de Diciembre MzH LT18/Calle 20 de Diciembre mzH Lt18	0	0	0	0	0	0	0	0	0	0	0	0	0	0	0	0	0	0	0	0
N0035	0	0	0	0	Calle 20 de Diciembre MzH LT18/Calle 20 de Diciembre MzH Lt18	0	0	0	0	0	0	0	0	0	0	0	0	0	0	0	0	0	0	0	0
N0036	0	0	0	0	Calle 9 de Julio #31/Calle 9 de Julio 31	0	0	0	0	0	0	0	0	0	0	0	0	0	0	0	0	0	0	0	0
N0037	0	0	0	0	Calle 9 de Julio #31/Calle 9 de Julio 31	0	0	0	0	0	0	0	0	0	0	0	0	0	0	0	0	0	0	0	0
N0038	0	0	0	0	Calle 9 de Julio #34/Calle 9 de Julio 34	0	0	0	0	0	0	0	0	0	0	0	0	0	0	0	0	0	0	0	0
N0039	0	0	0	0	Calle 9 de Julio #34/Calle 9 de Julio 34	0	0	0	0	0	0	0	0	0	0	0	0	0	0	0	0	0	0	0	0
N0040	0	0	0	0	Calle 9 de Julio #186/Calle 9 de Julio 186	0	0	0	0	0	0	0	0	0	0	0	0	0	0	0	0	0	0	0	0
N0041	0	0	0	0	Calle 9 de Julio #197/Calle 9 de Julio 197	0	0	0	0	0	0	0	0	0	0	0	0	0	0	0	0	0	0	0	0
N0042	0	0	0	0	Calle 9 de Julio #197/Calle 9 de Julio 197	0	0	0	0	0	0	0	0	0	0	0	0	0	0	0	0	0	0	0	0
A0062	0	0	0	0	#REF!	0	0	0	0	0	0	0	0	0	0	0	0	0	0	0	0	0	0	0	0
A0063	0	0	0	0	#REF!	0	0	0	0	0	0	0	0	0	0	0	0	0	0	0	0	0	0	0	0
A0064	0	0	0	0	#REF!	0	0	0	0	0	0	0	0	0	0	0	0	0	0	0	0	0	0	0	0
A0065	0	0	0	0	#REF!	0	0	0	0	0	0	0	0	0	0	0	0	0	0	0	0	0	0	0	0
A0066	0	0	0	0	#REF!	0	0	0	0	0	0	0	0	0	0	0	0	0	0	0	0	0	0	0	0
A0067	0	0	0	0	#REF!	0	0	0	0	0	0	0	0	0	0	0	0	0	0	0	0	0	0	0	0
A0068	0	0	0	0	#REF!	0	0	0	0	0	0	0	0	0	0	0	0	0	0	0	0	0	0	0	0
A0069	0	0	0	0	#REF!	0	0	0	0	0	0	0	0	0	0	0	0	0	0	0	0	0	0	0	0
A0070	0	0	0	0	#REF!	0	0	0	0	0	0	0	0	0	0	0	0	0	0	0	0	0	0	0	0
B0074	0	0	0	0	#REF!	0	0	0	0	0	0	0	0	0	0	0	0	0	0	0	0	0	0	0	0
B0075	0	0	0	0	#REF!	0	0	0	0	0	0	0	0	0	0	0	0	0	0	0	0	0	0	0	0
B0076	0	0	0	0	#REF!	0	0	0	0	0	0	0	0	0	0	0	0	0	0	0	0	0	0	0	0
B0077	0	0	0	0	#REF!	0	0	0	0	0	0	0	0	0	0	0	0	0	0	0	0	0	0	0	0
B0078	0	0	0	0	#REF!	0	0	0	0	0	0	0	0	0	0	0	0	0	0	0	0	0	0	0	0
B0079	0	0	0	0	#REF!	0	0	0	0	0	0	0	0	0	0	0	0	0	0	0	0	0	0	0	0
B0080	0	0	0	0	#REF!	0	0	0	0	0	0	0	0	0	0	0	0	0	0	0	0	0	0	0	0
B0081	0	0	0	0	#REF!	0	0	0	0	0	0	0	0	0	0	0	0	0	0	0	0	0	0	0	0
C0056	0	0	0	0	#REF!	0	0	0	0	0	0	0	0	0	0	0	0	0	0	0	0	0	0	0	0
C0057	0	0	0	0	#REF!	0	0	0	0	0	0	0	0	0	0	0	0	0	0	0	0	0	0	0	0
C0058	0	0	0	0	#REF!	0	0	0	0	0	0	0	0	0	0	0	0	0	0	0	0	0	0	0	0
C0059	0	0	0	0	#REF!	0	0	0	0	0	0	0	0	0	0	0	0	0	0	0	0	0	0	0	0
C0060	0	0	0	0	#REF!	0	0	0	0	0	0	0	0	0	0	0	0	0	0	0	0	0	0	0	0
C0061	0	0	0	0	#REF!	0	0	0	0	0	0	0	0	0	0	0	0	0	0	0	0	0	0	0	0
C0062	0	0	0	0	#REF!	0	0	0	0	0	0	0	0	0	0	0	0	0	0	0	0	0	0	0	0
C0063	0	0	0	0	#REF!	0	0	0	0	0	0	0	0	0	0	0	0	0	0	0	0	0	0	0	0
C0064	0	0	0	0	#REF!	0	0	0	0	0	0	0	0	0	0	0	0	0	0	0	0	0	0	0	0
C0065	0	0	0	0	#REF!	0	0	0	0	0	0	0	0	0	0	0	0	0	0	0	0	0	0	0	0
D0063	0	0	0	0	#REF!	0	0	0	0	0	0	0	0	0	0	0	0	0	0	0	0	0	0	0	0
D0064	0	0	0	0	#REF!	0	0	0	0	0	0	0	0	0	0	0	0	0	0	0	0	0	0	0	0
D0065	0	0	0	0	#REF!	0	0	0	0	0	0	0	0	0	0	0	0	0	0	0	0	0	0	0	0
D0066	0	0	0	0	#REF!	0	0	0	0	0	0	0	0	0	0	0	0	0	0	0	0	0	0	0	0
D0067	0	0	0	0	#REF!	0	0	0	0	0	0	0	0	0	0	0	0	0	0	0	0	0	0	0	0
D0068	0	0	0	0	#REF!	0	0	0	0	0	0	0	0	0	0	0	0	0	0	0	0	0	0	0	0
D0069	0	0	0	0	#REF!	0	0	0	0	0	0	0	0	0	0	0	0	0	0	0	0	0	0	0	0
D0070	0	0	0	0	#REF!	0	0	0	0	0	0	0	0	0	0	0	0	0	0	0	0	0	0	0	0
D0071	0	0	0	0	#REF!	0	0	0	0	0	0	0	0	0	0	0	0	0	0	0	0	0	0	0	0
E0056	0	0	0	0	#REF!	0	0	0	0	0	0	0	0	0	0	0	0	0	0	0	0	0	0	0	0
E0057	0	0	0	0	#REF!	0	0	0	0	0	0	0	0	0	0	0	0	0	0	0	0	0	0	0	0
E0058	0	0	0	0	#REF!	0	0	0	0	0	0	0	0	0	0	0	0	0	0	0	0	0	0	0	0
E0059	0	0	0	70/	#REF!	0	0	0	0	0	0	0	0	0	0	0	0	0	0	0	0	0	0	0	0
E0060	0	0	0	0	#REF!	0	0	0	0	0	0	0	0	0	0	0	0	0	0	0	0	0	0	0	0
E0061	0	0	0	0	#REF!	0	0	0	0	0	0	0	0	0	0	0	0	0	0	0	0	0	0	0	0
E0062	0	0	0	0	#REF!	0	0	0	0	0	0	0	0	0	0	0	0	0	0	0	0	0	0	0	0
F0053	0	0	0	0	#REF!	0	0	0	0	0	0	0	0	0	0	0	0	0	0	0	0	0	0	0	0
F0054	0	0	0	0	#REF!	0	0	0	0	0	0	0	0	0	0	0	0	0	0	0	0	0	0	0	0
F0055	0	0	0	0	#REF!	0	0	0	0	0	0	0	0	0	0	0	0	0	0	0	0	0	0	0	0
F0056	0	0	0	103/	#REF!	35/	10-01-1983/	3/	1/	4/1	01-11-2012/#	2/1	2/	NA/2	NA/2	0	2/	99/	1/	2/	1/	2/	2/	1/	2/
F0057	0	0	0	0	#REF!	0	0	0	0	0	0	0	0	0	0	0	0	0	0	0	0	0	0	0	0
F0058	0	0	0	0	#REF!	0	0	0	0	0	0	0	0	0	0	0	0	0	0	0	0	0	0	0	0
F0059	0	0	0	0	#REF!	0	0	0	0	0	0	0	0	0	0	0	0	0	0	0	0	0	0	0	0
H0057	0	0	0	0	#REF!	0	0	0	0	0	0	0	0	0	0	0	0	0	0	0	0	0	0	0	0
H0058	0	0	0	0	#REF!	0	0	0	0	0	0	0	0	0	0	0	0	0	0	0	0	0	0	0	0
H0059	0	0	0	0	#REF!	0	0	0	0	0	0	0	0	0	0	0	0	0	0	0	0	0	0	0	0
H0060	0	0	0	0	#REF!	0	0	0	0	0	0	0	0	0	0	0	0	0	0	0	0	0	0	0	0
H0061	0	0	0	0	#REF!	0	0	0	0	0	0	0	0	0	0	0	0	0	0	0	0	0	0	0	0
J0056	0	0	0	0	#REF!	0	0	0	0	0	0	0	0	0	0	0	0	0	0	0	0	0	0	0	0
J0057	0	0	0	0	#REF!	0	0	0	0	0	0	0	0	0	0	0	0	0	0	0	0	0	0	0	0
J0058	0	0	0	0	#REF!	0	0	0	0	0	0	0	0	0	0	0	0	0	0	0	0	0	0	0	0
J0059	0	0	0	0	#REF!	0	0	0	0	0	0	0	0	0	0	0	0	0	0	0	0	0	0	0	0
J0060	0	0	0	0	#REF!	0	0	0	0	0	0	0	0	0	0	0	0	0	0	0	0	0	0	0	0
J0061	0	0	0	0	#REF!	0	0	0	0	0	0	0	0	0	0	0	0	0	0	0	0	0	0	0	0
J0062	0	0	0	0	#REF!	0	0	0	0	0	0	0	0	0	0	0	0	0	0	0	0	0	0	0	0
J0063	0	0	0	0	#REF!	0	0	0	0	0	0	0	0	0	0	0	0	0	0	0	0	0	0	0	0
J0064	0	0	0	0	#REF!	0	0	0	0	0	0	0	0	0	0	0	0	0	0	0	0	0	0	0	0
J0065	0	0	0	0	#REF!	0	0	0	0	0	0	0	0	0	0	0	0	0	0	0	0	0	0	0	0
J0066	0	0	0	0	#REF!	0	0	0	0	0	0	0	0	0	0	0	0	0	0	0	0	0	0	0	0
K0062	0	0	0	0	#REF!	0	0	0	0	0	0	0	0	0	0	0	0	0	0	0	0	0	0	0	0
K0063	0	0	0	0	#REF!	0	0	0	0	0	0	0	0	0	0	0	0	0	0	0	0	0	0	0	0
K0064	0	0	0	0	#REF!	0	0	0	0	0	0	0	0	0	0	0	0	0	0	0	0	0	0	0	0
K0065	0	0	0	0	#REF!	0	0	0	0	0	0	0	0	0	0	0	0	0	0	0	0	0	0	0	0
K0066	0	0	0	54/	#REF!	39/	04-04-1979/	3/	1/	4/	23-04-2015/	2/	2/	0	0	0	2/	99/	1/	2/	2/	2/	2/	1/	2/
K0067	0	0	0	54/	#REF!	31/	05-09-1986/	3/	1/	2/	09-12-2013/	2/	2/	0	0	0	2/	2/	1/	2/	2/	2/	2/	1/	2/
K0068	0	0	0	0	#REF!	0	0	0	0	0	0	0	0	0	0	0	0	0	0	0	0	0	0	0	0
K0069	0	0	0	0	#REF!	0	0	0	0	0	0	0	0	0	0	0	0	0	0	0	0	0	0	0	0
K0070	0	0	0	0	#REF!	0	0	0	0	0	0	0	0	0	0	0	0	0	0	0	0	0	0	0	0
M0077	0	0	0	0	#REF!	0	0	0	0	0	0	0	0	0	0	0	0	0	0	0	0	0	0	0	0
M0078	0	0	0	0	#REF!	0	0	0	0	0	0	0	0	0	0	0	0	0	0	0	0	0	0	0	0
M0079	0	0	0	0	#REF!	0	0	0	0	0	0	0	0	0	0	0	0	0	0	0	0	0	0	0	0
M0080	0	0	0	0	#REF!	0	0	0	0	0	0	0	0	0	0	0	0	0	0	0	0	0	0	0	0
M0081	0	0	0	0	#REF!	0	0	0	0	0	0	0	0	0	0	0	0	0	0	0	0	0	0	0	0
M0082	0	0	0	0	#REF!	0	0	0	0	0	0	0	0	0	0	0	0	0	0	0	0	0	0	0	0
M0083	0	0	0	0	#REF!	0	0	0	0	0	0	0	0	0	0	0	0	0	0	0	0	0	0	0	0
M0084	0	0	0	0	#REF!	0	0	0	0	0	0	0	0	0	0	0	0	0	0	0	0	0	0	0	0
N0043	0	0	0	0	#REF!	0	0	0	0	0	0	0	0	0	0	0	0	0	0	0	0	0	0	0	0
N0044	0	0	0	0	#REF!	0	0	0	0	0	0	0	0	0	0	0	0	0	0	0	0	0	0	0	0
N0045	0	0	0	0	#REF!	0	0	0	0	0	0	0	0	0	0	0	0	0	0	0	0	0	0	0	0
N0046	0	0	0	0	#REF!	0	0	0	0	0	0	0	0	0	0	0	0	0	0	0	0	0	0	0	0
N0047	0	0	0	0	#REF!	0	0	0	0	0	0	0	0	0	0	0	0	0	0	0	0	0	0	0	0
N0048	0	0	0	0	#REF!	0	0	0	0	0	0	0	0	0	0	0	0	0	0	0	0	0	0	0	0
N0049	0	0	0	0	#REF!	0	0	0	0	0	0	0	0	0	0	0	0	0	0	0	0	0	0	0	0
N0050	0	0	0	0	#REF!	0	0	0	0	0	0	0	0	0	0	0	0	0	0	0	0	0	0	0	0
N0051	0	0	0	0	#REF!	0	0	0	0	0	0	0	0	0	0	0	0	0	0	0	0	0	0	0	0
N0052	0	0	0	0	#REF!	0	0	0	0	0	0	0	0	0	0	0	0	0	0	0	0	0	0	0	0
N0053	0	0	0	0	#REF!	0	0	0	0	0	0	0	0	0	0	0	0	0	0	0	0	0	0	0	0
A0071	0	0	0	0	#REF!	0	0	0	0	0	0	0	0	0	0	0	0	0	0	0	0	0	0	0	0
A0072	0	0	0	0	#REF!	0	0	0	0	0	0	0	0	0	0	0	0	0	0	0	0	0	0	0	0
A0073	0	0	0	0	#REF!	0	0	0	0	0	0	0	0	0	0	0	0	0	0	0	0	0	0	0	0
A0074	0	0	0	0	#REF!	0	0	0	0	0	0	0	0	0	0	0	0	0	0	0	0	0	0	0	0
A0075	0	0	0	0	#REF!	0	0	0	0	0	0	0	0	0	0	0	0	0	0	0	0	0	0	0	0
A0076	0	0	0	0	#REF!	0	0	0	0	0	0	0	0	0	0	0	0	0	0	0	0	0	0	0	0
A0077	0	0	0	0	#REF!	0	0	0	0	0	0	0	0	0	0	0	0	0	0	0	0	0	0	0	0
A0078	0	0	0	0	#REF!	0	0	0	0	0	0	0	0	0	0	0	0	0	0	0	0	0	0	0	0
A0079	0	0	0	0	#REF!	0	0	0	0	0	0	0	0	0	0	0	0	0	0	0	0	0	0	0	0
B0082	0	0	0	0	#REF!	0	0	0	0	0	0	0	0	0	0	0	0	0	0	0	0	0	0	0	0
B0083	0	0	0	0	#REF!	0	0	0	0	0	0	0	0	0	0	0	0	0	0	0	0	0	0	0	0
B0084	0	0	0	0	#REF!	0	0	0	0	0	0	0	0	0	0	0	0	0	0	0	0	0	0	0	0
B0085	0	0	0	0	#REF!	0	0	0	0	0	0	0	0	0	0	0	0	0	0	0	0	0	0	0	0
B0086	0	0	0	0	#REF!	0	0	0	0	0	0	0	0	0	0	0	0	0	0	0	0	0	0	0	0
B0087	0	0	0	0	#REF!	0	0	0	0	0	0	0	0	0	0	0	0	0	0	0	0	0	0	0	0
B0088	0	0	0	0	#REF!	0	0	0	0	0	0	0	0	0	0	0	0	0	0	0	0	0	0	0	0
B0089	0	0	0	0	#REF!	0	0	0	0	0	0	0	0	0	0	0	0	0	0	0	0	0	0	0	0
C0066	0	0	0	0	#REF!	0	0	0	0	0	0	0	0	0	0	0	0	0	0	0	0	0	0	0	0
C0067	0	0	0	0	#REF!	0	0	0	0	0	0	0	0	0	0	0	0	0	0	0	0	0	0	0	0
C0068	0	0	0	0	#REF!	0	0	0	0	0	0	0	0	0	0	0	0	0	0	0	0	0	0	0	0
C0069	0	0	0	0	#REF!	0	0	0	0	0	0	0	0	0	0	0	0	0	0	0	0	0	0	0	0
C0070	0	0	0	0	#REF!	0	0	0	0	0	0	0	0	0	0	0	0	0	0	0	0	0	0	0	0
C0071	0	0	0	0	#REF!	0	0	0	0	0	0	0	0	0	0	0	0	0	0	0	0	0	0	0	0
C0072	0	0	0	0	#REF!	0	0	0	0	0	0	0	0	0	0	0	0	0	0	0	0	0	0	0	0
C0073	0	0	0	0	#REF!	0	0	0	0	0	0	0	0	0	0	0	0	0	0	0	0	0	0	0	0
C0074	0	0	0	0	#REF!	0	0	0	0	0	0	0	0	0	0	0	0	0	0	0	0	0	0	0	0
C0075	0	0	0	0	#REF!	0	0	0	0	0	0	0	0	0	0	0	0	0	0	0	0	0	0	0	0
C0076	0	0	0	0	#REF!	0	0	0	0	0	0	0	0	0	0	0	0	0	0	0	0	0	0	0	0
C0077	0	0	0	0	#REF!	0	0	0	0	0	0	0	0	0	0	0	0	0	0	0	0	0	0	0	0
D0072	0	0	0	0	#REF!	0	0	0	0	0	0	0	0	0	0	0	0	0	0	0	0	0	0	0	0
D0073	0	0	0	0	#REF!	0	0	0	0	0	0	0	0	0	0	0	0	0	0	0	0	0	0	0	0
D0074	0	0	0	0	#REF!	0	0	0	0	0	0	0	0	0	0	0	0	0	0	0	0	0	0	0	0
D0075	0	0	0	0	#REF!	0	0	0	0	0	0	0	0	0	0	0	0	0	0	0	0	0	0	0	0
D0076	0	0	0	0	#REF!	0	0	0	0	0	0	0	0	0	0	0	0	0	0	0	0	0	0	0	0
D0077	0	0	0	0	#REF!	0	0	0	0	0	0	0	0	0	0	0	0	0	0	0	0	0	0	0	0
E0063	0	0	0	0	#REF!	0	0	0	0	0	0	0	0	0	0	0	0	0	0	0	0	0	0	0	0
E0064	0	0	0	0	#REF!	0	0	0	0	0	0	0	0	0	0	0	0	0	0	0	0	0	0	0	0
E0065	0	0	0	0	#REF!	0	0	0	0	0	0	0	0	0	0	0	0	0	0	0	0	0	0	0	0
E0066	0	0	0	0	#REF!	0	0	0	0	0	0	0	0	0	0	0	0	0	0	0	0	0	0	0	0
E0067	0	0	0	0	#REF!	0	0	0	0	0	0	0	0	0	0	0	0	0	0	0	0	0	0	0	0
E0068	0	0	0	0	#REF!	0	0	0	0	0	0	0	0	0	0	0	0	0	0	0	0	0	0	0	0
E0069	0	0	0	0	#REF!	0	0	0	0	0	0	0	0	0	0	0	0	0	0	0	0	0	0	0	0
E0070	0	0	0	0	#REF!	0	0	0	0	0	0	0	0	0	0	0	0	0	0	0	0	0	0	0	0
E0071	0	0	0	0	#REF!	0	0	0	0	0	0	0	0	0	0	0	0	0	0	0	0	0	0	0	0
E0072	0	0	0	0	#REF!	0	0	0	0	0	0	0	0	0	0	0	0	0	0	0	0	0	0	0	0
F0060	0	0	0	0	#REF!	0	0	0	0	0	0	0	0	0	0	0	0	0	0	0	0	0	0	0	0
F0061	0	0	0	0	#REF!	0	0	0	0	0	0	0	0	0	0	0	0	0	0	0	0	0	0	0	0
F0062	0	0	0	0	#REF!	0	0	0	0	0	0	0	0	0	0	0	0	0	0	0	0	0	0	0	0
F0063	0	0	0	0	#REF!	0	0	0	0	0	0	0	0	0	0	0	0	0	0	0	0	0	0	0	0
F0064	0	0	0	0	#REF!	0	0	0	0	0	0	0	0	0	0	0	0	0	0	0	0	0	0	0	0
F0065	0	0	0	0	#REF!	0	0	0	0	0	0	0	0	0	0	0	0	0	0	0	0	0	0	0	0
H0062	0	0	0	0	#REF!	0	0	0	0	0	0	0	0	0	0	0	0	0	0	0	0	0	0	0	0
H0063	0	0	0	0	#REF!	0	0	0	0	0	0	0	0	0	0	0	0	0	0	0	0	0	0	0	0
H0064	0	0	0	0	#REF!	0	0	0	0	0	0	0	0	0	0	0	0	0	0	0	0	0	0	0	0
H0065	0	0	0	0	#REF!	0	0	0	0	0	0	0	0	0	0	0	0	0	0	0	0	0	0	0	0
H0066	0	0	0	0	#REF!	0	0	0	0	0	0	0	0	0	0	0	0	0	0	0	0	0	0	0	0
H0067	0	0	0	0	#REF!	0	0	0	0	0	0	0	0	0	0	0	0	0	0	0	0	0	0	0	0
H0068	0	0	0	0	#REF!	0	0	0	0	0	0	0	0	0	0	0	0	0	0	0	0	0	0	0	0
H0069	0	0	0	0	#REF!	0	0	0	0	0	0	0	0	0	0	0	0	0	0	0	0	0	0	0	0
H0070	0	0	0	0	#REF!	0	0	0	0	0	0	0	0	0	0	0	0	0	0	0	0	0	0	0	0
J0067	0	0	0	0	#REF!	0	0	0	0	0	0	0	0	0	0	0	0	0	0	0	0	0	0	0	0
J0068	0	0	0	0	#REF!	0	0	0	0	0	0	0	0	0	0	0	0	0	0	0	0	0	0	0	0
J0069	0	0	0	62/69	#REF!	0	0	0	0	0	0	0	0	0	0	0	0	0	0	0	0	0	0	0	0
J0070	0	0	0	0	#REF!	0	0	0	0	0	0	0	0	0	0	0	0	0	0	0	0	0	0	0	0
J0071	0	0	0	0	#REF!	0	0	0	0	0	0	0	0	0	0	0	0	0	0	0	0	0	0	0	0
J0072	0	0	0	0	#REF!	0	0	0	0	0	0	0	0	0	0	0	0	0	0	0	0	0	0	0	0
J0073	0	0	0	0	#REF!	0	0	0	0	0	0	0	0	0	0	0	0	0	0	0	0	0	0	0	0
J0074	0	0	0	0	#REF!	0	0	0	0	0	0	0	0	0	0	0	0	0	0	0	0	0	0	0	0
J0075	0	0	0	0	#REF!	0	0	0	0	0	0	0	0	0	0	0	0	0	0	0	0	0	0	0	0
J0076	0	0	0	0	#REF!	0	0	0	0	0	0	0	0	0	0	0	0	0	0	0	0	0	0	0	0
J0077	0	0	0	0	#REF!	0	0	0	0	0	0	0	0	0	0	0	0	0	0	0	0	0	0	0	0
K0071	0	0	0	0	#REF!	0	0	0	0	0	0	0	0	0	0	0	0	0	0	0	0	0	0	0	0
K0072	0	0	0	0	#REF!	0	0	0	0	0	0	0	0	0	0	0	0	0	0	0	0	0	0	0	0
K0073	0	0	0	0	#REF!	0	0	0	0	0	0	0	0	0	0	0	0	0	0	0	0	0	0	0	0
K0074	0	0	0	0	#REF!	0	0	0	0	0	0	0	0	0	0	0	0	0	0	0	0	0	0	0	0
K0075	0	0	0	0	#REF!	0	0	0	0	0	0	0	0	0	0	0	0	0	0	0	0	0	0	0	0
K0076	0	0	0	0	#REF!	0	0	0	0	0	0	0	0	0	0	0	0	0	0	0	0	0	0	0	0
K0077	0	0	0	0	#REF!	0	0	0	0	0	0	0	0	0	0	0	0	0	0	0	0	0	0	0	0
K0078	0	0	0	0	#REF!	0	0	0	0	0	0	0	0	0	0	0	0	0	0	0	0	0	0	0	0
K0079	0	0	0	0	#REF!	0	0	0	0	0	0	0	0	0	0	0	0	0	0	0	0	0	0	0	0
K0080	0	0	0	0	#REF!	0	0	0	0	0	0	0	0	0	0	0	0	0	0	0	0	0	0	0	0
K0081	0	0	0	0	#REF!	0	0	0	0	0	0	0	0	0	0	0	0	0	0	0	0	0	0	0	0
M0085	0	0	0	0	#REF!	0	0	0	0	0	0	0	0	0	0	0	0	0	0	0	0	0	0	0	0
M0086	0	0	0	0	#REF!	0	0	0	0	0	0	0	0	0	0	0	0	0	0	0	0	0	0	0	0
M0087	0	0	0	0	#REF!	0	0	0	0	0	0	0	0	0	0	0	0	0	0	0	0	0	0	0	0
M0088	0	0	0	0	#REF!	0	0	0	0	0	0	0	0	0	0	0	0	0	0	0	0	0	0	0	0
M0089	0	0	0	0	#REF!	0	0	0	0	0	0	0	0	0	0	0	0	0	0	0	0	0	0	0	0
M0090	0	0	0	0	#REF!	0	0	0	0	0	0	0	0	0	0	0	0	0	0	0	0	0	0	0	0
M0091	0	0	0	0	#REF!	0	0	0	0	0	0	0	0	0	0	0	0	0	0	0	0	0	0	0	0
M0092	0	0	0	0	#REF!	0	0	0	0	0	0	0	0	0	0	0	0	0	0	0	0	0	0	0	0
M0093	0	0	0	0	#REF!	0	0	0	0	0	0	0	0	0	0	0	0	0	0	0	0	0	0	0	0
M0094	0	0	0	0	#REF!	0	0	0	0	0	0	0	0	0	0	0	0	0	0	0	0	0	0	0	0
N0054	0	0	0	0	#REF!	0	0	0	0	0	0	0	0	0	0	0	0	0	0	0	0	0	0	0	0
N0055	0	0	0	0	#REF!	0	0	0	0	0	0	0	0	0	0	0	0	0	0	0	0	0	0	0	0
N0056	0	0	0	0	#REF!	0	0	0	0	0	0	0	0	0	0	0	0	0	0	0	0	0	0	0	0
N0057	0	0	0	0	#REF!	0	0	0	0	0	0	0	0	0	0	0	0	0	0	0	0	0	0	0	0
N0058	0	0	0	0	#REF!	0	0	0	0	0	0	0	0	0	0	0	0	0	0	0	0	0	0	0	0
N0059	0	0	0	0	#REF!	0	0	0	0	0	09-07-2017/09-07-2018	0	0	0	0	0	0	0	0	0	0	0	0	0	0
N0060	0	0	0	0	#REF!	0	0	0	0	0	0	0	0	0	0	0	0	0	0	0	0	0	0	0	0
N0061	0	0	0	0	#REF!	0	0	0	0	0	0	0	0	0	0	0	0	0	0	0	0	0	0	0	0
N0062	0	0	0	0	#REF!	0	0	0	0	0	0	0	0	0	0	0	0	0	0	0	0	0	0	0	0
A0080	12-06-2018/11-06-2018	0	0	0	#REF!	0	0	0	0	0	0	0	0	0	0	0	0	0	0	0	0	0	0	0	0
A0081	12-06-2018/11-06-2018	0	0	0	#REF!	0	0	0	0	0	0	0	0	0	0	0	0	0	0	0	0	0	0	0	0
A0082	12-06-2018/11-06-2018	0	0	0	#REF!	0	0	0	0	0	0	0	0	0	0	0	0	0	0	0	0	0	0	0	0
A0083	12-06-2018/11-06-2018	0	0	0	#REF!	0	0	0	0	0	0	0	0	0	0	0	0	0	0	0	0	0	0	0	0
A0084	12-06-2018/11-06-2018	0	0	0	#REF!	0	0	0	0	0	0	0	0	0	0	0	0	0	0	0	0	0	0	0	0
A0085	12-06-2018/11-06-2018	0	0	0	#REF!	0	0	0	0	0	0	0	0	0	0	0	0	0	0	0	0	0	0	0	0
A0086	12-06-2018/11-06-2018	0	0	0	#REF!	0	0	0	0	0	0	0	0	0	0	0	0	0	0	0	0	0	0	0	0
A0087	12-06-2018/11-06-2018	0	0	0	#REF!	0	0	0	0	0	0	0	0	0	0	0	0	0	0	0	0	0	0	0	0
A0088	12-06-2018/11-06-2018	0	0	0	#REF!	0	0	0	0	0	0	0	0	0	0	0	0	0	0	0	0	0	0	0	0
A0089	12-06-2018/11-06-2018	0	0	0	#REF!	0	0	0	0	0	0	0	0	0	0	0	0	0	0	0	0	0	0	0	0
B0090	12-06-2018/11-06-2018	0	0	0	#REF!	0	0	0	0	0	0	0	0	0	0	0	0	0	0	0	0	0	0	0	0
B0091	12-06-2018/11-06-2018	0	0	0	#REF!	0	0	0	0	0	0	0	0	0	0	0	0	0	0	0	0	0	0	0	0
B0092	12-06-2018/11-06-2018	0	0	0	#REF!	0	0	0	0	0	0	0	0	0	0	0	0	0	0	0	0	0	0	0	0
B0093	12-06-2018/11-06-2018	0	0	0	#REF!	0	0	0	0	0	0	0	0	0	0	0	0	0	0	0	0	0	0	0	0
B0094	12-06-2018/11-06-2018	0	0	0	#REF!	0	0	0	0	0	0	0	0	0	0	0	0	0	0	0	0	0	0	0	0
B0095	12-06-2018/11-06-2018	0	0	0	#REF!	0	0	0	0	0	0	0	0	0	0	0	0	0	0	0	0	0	0	0	0
B0096	12-06-2018/11-06-2018	0	0	0	#REF!	0	0	0	0	0	0	0	0	0	0	0	0	0	0	0	0	0	0	0	0
B0097	12-06-2018/11-06-2018	0	0	0	#REF!	0	0	0	0	0	0	0	0	0	0	0	0	0	0	0	0	0	0	0	0
B0098	12-06-2018/11-06-2018	0	0	0	#REF!	0	0	0	0	0	0	0	0	0	0	0	0	0	0	0	0	0	0	0	0
B0099	12-06-2018/11-06-2018	0	0	0	#REF!	0	0	0	0	0	0	0	0	0	0	0	0	0	0	0	0	0	0	0	0
C0078	12-06-2018/11-06-2018	0	0	0	#REF!	0	0	0	0	0	0	0	0	0	0	0	0	0	0	0	0	0	0	0	0
C0079	12-06-2018/11-06-2018	0	0	0	#REF!	0	0	0	0	0	0	0	0	0	0	0	0	0	0	0	0	0	0	0	0
C0080	12-06-2018/11-06-2018	0	0	0	#REF!	0	0	0	0	0	0	0	0	0	0	0	0	0	0	0	0	0	0	0	0
C0081	12-06-2018/11-06-2018	0	0	0	#REF!	0	0	0	0	0	0	0	0	0	0	0	0	0	0	0	0	0	0	0	0
C0082	12-06-2018/11-06-2018	0	0	0	#REF!	0	0	0	0	0	0	0	0	0	0	0	0	0	0	0	0	0	0	0	0
C0083	12-06-2018/11-06-2018	0	0	0	#REF!	0	0	0	0	0	0	0	0	0	0	0	0	0	0	0	0	0	0	0	0
C0084	12-06-2018/11-06-2018	0	0	0	#REF!	0	0	0	0	0	0	0	0	0	0	0	0	0	0	0	0	0	0	0	0
C0085	12-06-2018/11-06-2018	0	0	0	#REF!	0	0	0	0	0	0	0	0	0	0	0	0	0	0	0	0	0	0	0	0
C0086	12-06-2018/11-06-2018	0	0	0	#REF!	0	0	0	0	0	0	0	0	0	0	0	0	0	0	0	0	0	0	0	0
C0087	12-06-2018/11-06-2018	0	0	0	#REF!	0	0	0	0	0	0	0	0	0	0	0	0	0	0	0	0	0	0	0	0
C0088	12-06-2018/11-06-2018	0	0	0	#REF!	0	0	0	0	0	0	0	0	0	0	0	0	0	0	0	0	0	0	0	0
D0078	12-06-2018/11-06-2018	0	0	0	#REF!	0	0	0	0	0	0	0	0	0	0	0	0	0	0	0	0	0	0	0	0
D0079	12-06-2018/11-06-2018	0	0	0	#REF!	0	0	0	0	0	0	0	0	0	0	0	0	0	0	0	0	0	0	0	0
D0080	12-06-2018/11-06-2018	0	0	0	#REF!	0	0	0	0	0	0	0	0	0	0	0	0	0	0	0	0	0	0	0	0
D0081	12-06-2018/11-06-2018	0	0	0	#REF!	0	0	0	0	0	0	0	0	0	0	0	0	0	0	0	0	0	0	0	0
D0082	12-06-2018/11-06-2018	0	0	0	#REF!	0	0	0	0	0	0	0	0	0	0	0	0	0	0	0	0	0	0	0	0
D0083	12-06-2018/11-06-2018	0	0	0	#REF!	0	0	0	0	0	0	0	0	0	0	0	0	0	0	0	0	0	0	0	0
D0084	12-06-2018/11-06-2018	0	0	0	#REF!	0	0	0	0	0	0	0	0	0	0	0	0	0	0	0	0	0	0	0	0
E0073	12-06-2018/11-06-2018	0	0	0	#REF!	0	0	0	0	0	0	0	0	0	0	0	0	0	0	0	0	0	0	0	0
E0074	12-06-2018/11-06-2018	0	0	0	#REF!	0	0	0	0	0	0	0	0	0	0	0	0	0	0	0	0	0	0	0	0
E0075	12-06-2018/11-06-2018	0	0	0	#REF!	0	0	0	0	0	0	0	0	0	0	0	0	0	0	0	0	0	0	0	0
E0076	12-06-2018/11-06-2018	0	0	15/	#REF!	30/	18-10-1987/	3/	1/	0	17-09-2008/#	2/	1/	3/2	0	1/NA	NA/	4/	2/	1/	2/	2/	2/	1/	1/
E0077	12-06-2018/11-06-2018	0	0	0	#REF!	0	0	0	0	0	0	0	0	0	0	0	0	0	0	0	0	0	0	0	0
F0066	12-06-2018/11-06-2018	0	0	0	#REF!	0	0	0	0	0	0	0	0	0	0	0	0	0	0	0	0	0	0	0	0
F0067	12-06-2018/11-06-2018	0	0	0	#REF!	0	0	0	0	0	0	0	0	0	0	0	0	0	0	0	0	0	0	0	0
F0068	12-06-2018/11-06-2018	0	0	0	#REF!	0	0	0	0	0	0	0	0	0	0	0	0	0	0	0	0	0	0	0	0
F0069	12-06-2018/11-06-2018	0	0	0	#REF!	0	0	0	0	0	0	0	0	0	0	0	0	0	0	0	0	0	0	0	0
F0070	12-06-2018/11-06-2018	0	0	0	#REF!	0	0	0	0	0	0	0	0	0	0	0	0	0	0	0	0	0	0	0	0
H0071	12-06-2018/11-06-2018	0	0	0	#REF!	0	0	0	0	0	0	0	0	0	0	0	0	0	0	0	0	0	0	0	0
H0072	12-06-2018/11-06-2018	0	0	0	#REF!	0	0	0	0	0	0	0	0	0	0	0	0	0	0	0	0	0	0	0	0
H0073	12-06-2018/11-06-2018	0	0	0	#REF!	0	0	0	0	0	0	0	0	0	0	0	0	0	0	0	0	0	0	0	0
H0074	12-06-2018/11-06-2018	0	0	0	#REF!	0	0	0	0	0	0	0	0	0	0	0	0	0	0	0	0	0	0	0	0
H0075	12-06-2018/11-06-2018	0	0	0	#REF!	0	0	0	0	0	0	0	0	0	0	0	0	0	0	0	0	0	0	0	0
H0076	12-06-2018/11-06-2018	0	0	0	#REF!	0	0	0	0	0	0	0	0	0	0	0	0	0	0	0	0	0	0	0	0
J0078	12-06-2018/11-06-2018	0	0	0	#REF!	0	0	0	0	0	0	0	0	0	0	0	0	0	0	0	0	0	0	0	0
J0079	12-06-2018/11-06-2018	0	0	0	#REF!	0	0	0	0	0	0	0	0	0	0	0	0	0	0	0	0	0	0	0	0
J0080	12-06-2018/11-06-2018	0	0	0	#REF!	0	0	0	0	0	0	0	0	0	0	0	0	0	0	0	0	0	0	0	0
J0081	12-06-2018/11-06-2018	0	0	0	#REF!	0	0	0	0	0	0	0	0	0	0	0	0	0	0	0	0	0	0	0	0
J0082	12-06-2018/11-06-2018	0	0	0	#REF!	0	0	0	0	0	0	0	0	0	0	0	0	0	0	0	0	0	0	0	0
J0083	12-06-2018/11-06-2018	0	0	0	#REF!	0	0	0	0	0	0	0	0	0	0	0	0	0	0	0	0	0	0	0	0
J0084	12-06-2018/11-06-2018	0	0	0	#REF!	0	0	0	0	0	0	0	0	0	0	0	0	0	0	0	0	0	0	0	0
J0085	12-06-2018/11-06-2018	0	0	0	#REF!	0	0	0	0	0	0	0	0	0	0	0	0	0	0	0	0	0	0	0	0
J0086	12-06-2018/11-06-2018	0	0	0	#REF!	0	0	0	0	0	0	0	0	0	0	0	0	0	0	0	0	0	0	0	0
J0087	12-06-2018/11-06-2018	0	0	0	#REF!	0	0	0	0	0	0	0	0	0	0	0	0	0	0	0	0	0	0	0	0
J0088	12-06-2018/11-06-2018	0	0	0	#REF!	0	0	0	0	0	0	0	0	0	0	0	0	0	0	0	0	0	0	0	0
J0089	12-06-2018/11-06-2018	0	0	0	#REF!	0	0	0	0	0	0	0	0	0	0	0	0	0	0	0	0	0	0	0	0
K0082	12-06-2018/11-06-2018	0	0	0	#REF!	0	0	0	0	0	0	0	0	0	0	0	0	0	0	0	0	0	0	0	0
K0083	12-06-2018/11-06-2018	0	0	0	#REF!	0	0	0	0	0	0	0	0	0	0	0	0	0	0	0	0	0	0	0	0
K0084	12-06-2018/11-06-2018	0	0	0	#REF!	0	0	0	0	0	0	0	0	0	0	0	0	0	0	0	0	0	0	0	0
K0085	12-06-2018/11-06-2018	0	0	0	#REF!	0	0	0	0	0	0	0	0	0	0	0	0	0	0	0	0	0	0	0	0
K0086	12-06-2018/11-06-2018	0	0	0	#REF!	0	0	0	0	0	0	0	0	0	0	0	0	0	0	0	0	0	0	0	0
K0087	12-06-2018/11-06-2018	0	0	0	#REF!	0	0	0	0	0	0	0	0	0	0	0	0	0	0	0	0	0	0	0	0
K0088	12-06-2018/11-06-2018	0	0	0	#REF!	0	0	0	0	0	0	0	0	0	0	0	0	0	0	0	0	0	0	0	0
K0089	12-06-2018/11-06-2018	0	0	0	#REF!	0	0	0	0	0	0	0	0	0	0	0	0	0	0	0	0	0	0	0	0
K0090	12-06-2018/11-06-2018	0	0	0	#REF!	0	0	0	0	0	0	0	0	0	0	0	0	0	0	0	0	0	0	0	0
K0091	12-06-2018/11-06-2018	0	0	0	#REF!	0	0	0	0	0	0	0	0	0	0	0	0	0	0	0	0	0	0	0	0
K0092	12-06-2018/11-06-2018	0	0	0	#REF!	0	0	0	0	0	0	0	0	0	0	0	0	0	0	0	0	0	0	0	0
K0093	12-06-2018/11-06-2018	0	0	0	#REF!	0	0	0	0	0	0	0	0	0	0	0	0	0	0	0	0	0	0	0	0
M0095	12-06-2018/11-06-2018	0	0	0	#REF!	0	0	0	0	0	0	0	0	0	0	0	0	0	0	0	0	0	0	0	0
M0096	12-06-2018/11-06-2018	0	0	0	#REF!	0	0	0	0	0	0	0	0	0	0	0	0	0	0	0	0	0	0	0	0
M0097	12-06-2018/11-06-2018	0	0	0	#REF!	0	0	0	0	0	0	0	0	0	0	0	0	0	0	0	0	0	0	0	0
M0098	12-06-2018/11-06-2018	0	0	0	#REF!	0	0	0	0	0	0	0	0	0	0	0	0	0	0	0	0	0	0	0	0
M0099	12-06-2018/11-06-2018	0	0	0	#REF!	0	0	0	0	0	0	0	0	0	0	0	0	0	0	0	0	0	0	0	0
M0100	12-06-2018/11-06-2018	0	0	0	#REF!	0	0	0	0	0	0	0	0	0	0	0	0	0	0	0	0	0	0	0	0
M0101	12-06-2018/11-06-2018	0	0	0	#REF!	0	0	0	0	0	0	0	0	0	0	0	0	0	0	0	0	0	0	0	0
M0102	12-06-2018/11-06-2018	0	0	0	#REF!	0	0	0	0	0	0	0	0	0	0	0	0	0	0	0	0	0	0	0	0
M0103	12-06-2018/11-06-2018	0	0	0	#REF!	0	0	0	0	0	0	0	0	0	0	0	0	0	0	0	0	0	0	0	0
M0104	12-06-2018/11-06-2018	0	0	0	#REF!	0	0	0	0	0	0	0	0	0	0	0	0	0	0	0	0	0	0	0	0
M0105	12-06-2018/11-06-2018	0	0	0	#REF!	0	0	0	0	0	0	0	0	0	0	0	0	0	0	0	0	0	0	0	0
N0063	12-06-2018/11-06-2018	0	0	0	#REF!	0	0	0	0	0	0	0	0	0	0	0	0	0	0	0	0	0	0	0	0
N0064	12-06-2018/11-06-2018	0	0	0	#REF!	0	0	0	0	0	0	0	0	0	0	0	0	0	0	0	0	0	0	0	0
N0065	12-06-2018/11-06-2018	0	0	0	#REF!	0	0	0	0	0	0	0	0	0	0	0	0	0	0	0	0	0	0	0	0
N0066	12-06-2018/11-06-2018	0	0	0	#REF!	0	0	0	0	0	0	0	0	0	0	0	0	0	0	0	0	0	0	0	0
N0067	12-06-2018/11-06-2018	0	0	0	#REF!	0	0	0	0	0	0	0	0	0	0	0	0	0	0	0	0	0	0	0	0
N0068	12-06-2018/11-06-2018	0	0	0	#REF!	0	0	0	0	0	0	0	0	0	0	0	0	0	0	0	0	0	0	0	0
N0069	12-06-2018/11-06-2018	0	0	0	#REF!	0	0	0	0	0	0	0	0	0	0	0	0	0	0	0	0	0	0	0	0
N0070	12-06-2018/11-06-2018	0	0	0	#REF!	0	0	0	0	0	0	0	0	0	0	0	0	0	0	0	0	0	0	0	0
N0071	12-06-2018/11-06-2018	0	0	0	#REF!	0	0	0	0	0	0	0	0	0	0	0	0	0	0	0	0	0	0	0	0
A0090	0	0	0	0	#REF!	0	0	0	0	0	0	0	0	0	0	0	0	0	0	0	0	0	0	0	0
A0091	0	0	0	0	#REF!	0	0	0	0	0	0	0	0	0	0	0	0	0	0	0	0	0	0	0	0
A0092	0	0	0	0	#REF!	0	0	0	0	0	0	0	0	0	0	0	0	0	0	0	0	0	0	0	0
A0093	0	0	0	0	#REF!	0	0	0	0	0	0	0	0	0	0	0	0	0	0	0	0	0	0	0	0
A0094	0	0	0	0	#REF!	0	0	0	0	0	0	0	0	0	0	0	0	0	0	0	0	0	0	0	0
A0095	0	0	0	0	#REF!	0	0	0	0	0	0	0	0	0	0	0	0	0	0	0	0	0	0	0	0
A0096	0	0	0	0	#REF!	0	0	0	0	0	0	0	0	0	0	0	0	0	0	0	0	0	0	0	2/1
A0097	0	0	0	0	#REF!	0	0	0	0	0	0	0	0	0	0	0	0	0	0	0	0	0	0	0	0
A0098	0	0	0	0	#REF!	0	0	0	0	0	0	0	0	0	0	0	0	0	0	0	0	0	0	0	0
A0099	0	0	0	0	#REF!	0	0	0	0	0	0	0	0	0	0	0	0	0	0	0	0	0	0	0	0
A0100	0	0	0	0	#REF!	0	0	0	0	0	0	0	0	0	0	0	0	0	0	0	0	0	0	0	0
B0100	0	0	0	0	#REF!	0	0	0	0	0	0	0	0	0	0	0	0	0	0	0	0	0	0	0	0
B0101	0	0	0	0	#REF!	0	0	0	0	0	0	0	0	0	0	0	0	0	0	0	0	0	0	0	0
B0102	0	0	0	0	#REF!	0	0	0	0	0	0	0	0	0	0	0	0	0	0	0	0	0	0	0	0
B0103	0	0	0	0	#REF!	0	0	0	0	0	0	0	0	0	0	0	0	0	0	0	0	0	0	0	0
B0104	0	0	0	0	#REF!	0	0	0	0	0	0	0	0	0	0	0	0	0	0	0	0	0	0	0	0
B0105	0	0	0	0	#REF!	0	0	0	0	0	0	0	0	0	0	0	0	0	0	0	0	0	0	0	0
B0106	0	0	0	0	#REF!	0	0	0	0	0	0	0	0	0	0	0	0	0	0	0	0	0	0	0	0
B0107	0	0	0	0	#REF!	0	0	0	0	0	0	0	0	0	0	0	0	0	0	0	0	0	0	0	0
B0108	0	0	0	0	#REF!	0	0	0	0	0	0	0	0	0	0	0	0	0	0	0	0	0	0	0	0
C0089	0	0	0	0	#REF!	0	0	0	0	0	0	0	0	0	0	0	0	0	0	0	0	0	0	0	0
C0090	0	0	0	0	#REF!	0	0	0	0	0	0	0	0	0	0	0	0	0	0	0	0	0	0	0	0
C0091	0	0	0	0	#REF!	0	0	0	0	0	0	0	0	0	0	0	0	0	0	0	0	0	0	0	0
C0092	0	0	0	0	#REF!	0	0	0	0	0	0	0	0	0	0	0	0	0	0	0	0	0	0	0	0
C0093	0	0	0	0	#REF!	0	0	0	0	0	0	0	0	0	0	0	0	0	0	0	0	0	0	0	0
C0094	0	0	0	0	#REF!	0	0	0	0	0	0	0	0	0	0	0	0	0	0	0	0	0	0	0	0
C0095	0	0	0	0	#REF!	0	0	0	0	0	0	0	0	0	0	0	0	0	0	0	0	0	0	0	0
D0085	0	0	0	0	#REF!	0	0	0	0	0	0	0	0	0	0	0	0	0	0	0	0	0	0	0	0
D0086	0	0	0	0	#REF!	0	0	0	0	0	0	0	0	0	0	0	0	0	0	0	0	0	0	0	0
D0087	0	0	0	0	#REF!	0	0	0	0	0	0	0	0	0	0	0	0	0	0	0	0	0	0	0	0
D0088	0	0	0	0	#REF!	0	0	0	0	0	0	0	0	0	0	0	0	0	0	0	0	0	0	0	0
D0089	0	0	0	0	#REF!	0	0	0	0	0	0	0	0	0	0	0	0	0	0	0	0	0	0	0	0
D0090	0	0	0	0	#REF!	0	0	0	0	0	0	0	0	0	0	0	0	0	0	0	0	0	0	0	0
D0091	0	0	0	0	#REF!	0	0	0	0	0	0	0	0	0	0	0	0	0	0	0	0	0	0	0	0
D0092	0	0	0	0	#REF!	0	0	0	0	0	0	0	0	0	0	0	0	0	0	0	0	0	0	0	0
D0093	0	0	0	0	#REF!	0	0	0	0	0	0	0	0	0	0	0	0	0	0	0	0	0	0	0	0
E0078	0	0	0	0	#REF!	0	0	0	0	0	0	0	0	0	0	0	0	0	0	0	0	0	0	0	0
E0079	0	0	0	0	#REF!	0	0	0	0	0	0	0	0	0	0	0	0	0	0	0	0	0	0	0	0
E0080	0	0	0	0	#REF!	0	0	0	0	0	0	0	0	0	0	0	0	0	0	0	0	0	0	0	0
E0081	0	0	0	0	#REF!	0	0	0	0	0	0	0	0	0	0	0	0	0	0	0	0	0	0	0	0
E0082	0	0	0	0	#REF!	0	0	0	0	0	0	0	0	0	0	0	0	0	0	0	0	0	0	0	0
E0083	0	0	0	0	#REF!	0	0	0	0	0	0	0	0	0	0	0	0	0	0	0	0	0	0	0	0
E0084	0	0	0	0	#REF!	0	0	0	0	0	0	0	0	0	0	0	0	0	0	0	0	0	0	0	0
F0071	0	0	0	0	#REF!	0	0	0	0	0	0	0	0	0	0	0	0	0	0	0	0	0	0	0	0
F0072	0	0	0	0	#REF!	0	0	0	0	0	0	0	0	0	0	0	0	0	0	0	0	0	0	0	0
F0073	0	0	0	0	#REF!	0	0	0	0	0	0	0	0	0	0	0	0	0	0	0	0	0	0	0	0
F0074	0	0	0	0	#REF!	0	0	0	0	0	0	0	0	0	0	0	0	0	0	0	0	0	0	0	0
F0075	0	0	0	0	#REF!	0	0	0	0	0	0	0	0	0	0	0	0	0	0	0	0	0	0	0	0
F0076	0	0	0	0	#REF!	0	0	0	0	0	0	0	0	0	0	0	0	0	0	0	0	0	0	0	0
F0077	0	0	0	0	#REF!	0	0	0	0	0	0	0	0	0	0	0	0	0	0	0	0	0	0	0	0
F0078	0	0	0	0	#REF!	0	0	0	0	0	0	0	0	0	0	0	0	0	0	0	0	0	0	0	0
H0077	0	0	0	0	#REF!	0	0	0	0	0	0	0	0	0	0	0	0	0	0	0	0	0	0	0	0
H0078	0	0	0	0	#REF!	0	0	0	0	0	0	0	0	0	0	0	0	0	0	0	0	0	0	0	0
H0079	0	0	0	0	#REF!	0	0	0	0	0	0	0	0	0	0	0	0	0	0	0	0	0	0	0	0
H0081	0	0	0	0	#REF!	0	0	0	0	0	0	0	0	0	0	0	0	0	0	0	0	0	0	0	0
H0082	0	0	0	0	#REF!	0	0	0	0	0	0	0	0	0	0	0	0	0	0	0	0	0	0	0	0
H0083	0	0	0	0	#REF!	0	0	0	0	0	0	0	0	0	0	0	0	0	0	0	0	0	0	0	0
J0090	0	0	0	0	#REF!	0	0	0	0	0	0	0	0	0	0	0	0	0	0	0	0	0	0	0	0
J0091	0	0	0	0	#REF!	0	0	0	0	0	0	0	0	0	0	0	0	0	0	0	0	0	0	0	0
J0092	0	0	0	0	#REF!	0	0	0	0	0	0	0	0	0	0	0	0	0	0	0	0	0	0	0	0
J0093	0	0	0	0	#REF!	0	0	0	0	0	0	0	0	0	0	0	0	0	0	0	0	0	0	0	0
J0094	0	0	0	0	#REF!	0	0	0	0	0	0	0	0	0	0	0	0	0	0	0	0	0	0	0	0
J0095	0	0	0	0	#REF!	0	0	0	0	0	0	0	0	0	0	0	0	0	0	0	0	0	0	0	0
J0096	0	0	0	0	#REF!	0	0	0	0	0	0	0	0	0	0	0	0	0	0	0	0	0	0	0	0
K0094	0	0	0	0	#REF!	0	0	0	0	0	0	0	0	0	0	0	0	0	0	0	0	0	0	0	0
K0095	0	0	0	0	#REF!	0	0	0	0	0	0	0	0	0	0	0	0	0	0	0	0	0	0	0	0
K0096	0	0	0	0	#REF!	0	0	0	0	0	0	0	0	0	0	0	0	0	0	0	0	0	0	0	0
K0097	0	0	0	0	#REF!	0	0	0	0	0	0	0	0	0	0	0	0	0	0	0	0	0	0	0	0
K0098	0	0	0	0	#REF!	0	0	0	0	0	0	0	0	0	0	0	0	0	0	0	0	0	0	0	0
K0099	0	0	0	0	#REF!	0	0	0	0	0	0	0	0	0	0	0	0	0	0	0	0	0	0	0	0
K0100	0	0	0	0	#REF!	0	0	0	0	0	0	0	0	0	0	0	0	0	0	0	0	0	0	0	0
K0101	0	0	0	0	#REF!	0	0	0	0	0	0	0	0	0	0	0	0	0	0	0	0	0	0	0	0
K0102	0	0	0	0	#REF!	0	0	0	0	0	0	0	0	0	0	0	0	0	0	0	0	0	0	0	0
M0106	0	0	0	0	#REF!	0	0	0	0	0	0	0	0	0	0	0	0	0	0	0	0	0	0	0	0
M0107	0	0	0	0	#REF!	0	0	0	0	0	0	0	0	0	0	0	0	0	0	0	0	0	0	0	0
M0108	0	0	0	0	#REF!	0	0	0	0	0	0	0	0	0	0	0	0	0	0	0	0	0	0	0	0
M0109	0	0	0	0	#REF!	0	0	0	0	0	0	0	0	0	0	0	0	0	0	0	0	0	0	0	0
M0110	0	0	0	0	#REF!	0	0	0	0	0	0	0	0	0	0	0	0	0	0	0	0	0	0	0	0
M0111	0	0	0	0	#REF!	0	0	0	0	0	0	0	0	0	0	0	0	0	0	0	0	0	0	0	0
M0112	0	0	0	0	#REF!	0	0	0	0	0	0	0	0	0	0	0	0	0	0	0	0	0	0	0	0
M0113	0	0	0	0	#REF!	0	0	0	0	0	0	0	0	0	0	0	0	0	0	0	0	0	0	0	0
N0072	0	0	0	0	#REF!	0	0	0	0	0	0	0	0	0	0	0	0	0	0	0	0	0	0	0	0
N0073	0	0	0	0	#REF!	0	0	0	0	0	0	0	0	0	0	0	0	0	0	0	0	0	0	0	0
N0074	0	0	0	0	#REF!	0	0	0	0	0	0	0	0	0	0	0	0	0	0	0	0	0	0	0	0
N0075	0	0	0	0	#REF!	0	0	0	0	0	0	0	0	0	0	0	0	0	0	0	0	0	0	0	0
N0076	0	0	0	0	#REF!	0	0	0	0	0	0	0	0	0	0	0	0	0	0	0	0	0	0	0	0
N0077	0	0	0	0	#REF!	0	0	0	0	0	0	0	0	0	0	0	0	0	0	0	0	0	0	0	0
N0078	0	0	0	0	#REF!	0	0	0	0	0	0	0	0	0	0	0	0	0	0	0	0	0	0	0	0
N0079	0	0	0	0	#REF!	0	0	0	0	0	0	0	0	0	0	0	0	0	0	0	0	0	0	0	0
N0080	0	0	0	0	#REF!	0	0	0	0	0	0	0	0	0	0	0	0	0	0	0	0	0	0	0	0
A0101	0	0	0	0	#REF!	0	0	0	0	0	0	0	0	0	0	0	0	0	0	0	0	0	0	0	0
A0102	0	0	0	0	#REF!	0	0	0	0	0	0	0	0	0	0	0	0	0	0	0	0	0	0	0	0
A0103	0	0	0	0	#REF!	0	0	0	0	0	0	0	0	0	0	0	0	0	0	0	0	0	0	0	0
A0104	0	0	0	0	#REF!	0	0	0	0	0	0	0	0	0	0	0	0	0	0	0	0	0	0	0	0
A0105	0	0	0	0	#REF!	0	0	0	0	0	0	0	0	0	0	0	0	0	0	0	0	0	0	0	0
A0106	0	0	0	0	#REF!	0	0	0	0	0	0	0	0	0	0	0	0	0	0	0	0	0	0	0	0
A0107	0	0	0	0	#REF!	0	0	0	0	0	0	0	0	0	0	0	0	0	0	0	0	0	0	0	0
B0109	0	0	0	0	#REF!	0	0	0	0	0	0	0	0	0	0	0	0	0	0	0	0	0	0	0	0
B0110	0	0	0	0	#REF!	0	0	0	0	0	0	0	0	0	0	0	0	0	0	0	0	0	0	0	0
B0111	0	0	0	0	#REF!	0	0	0	0	0	0	0	0	0	0	0	0	0	0	0	0	0	0	0	0
B0112	0	0	0	0	#REF!	0	0	0	0	0	0	0	0	0	0	0	0	0	0	0	0	0	0	0	0
B0113	0	0	0	0	#REF!	0	0	0	0	0	0	0	0	0	0	0	0	0	0	0	0	0	0	0	0
B0114	0	0	0	0	#REF!	0	0	0	0	0	0	0	0	0	0	0	0	0	0	0	0	0	0	0	0
B0115	0	0	0	0	#REF!	0	0	0	0	0	0	0	0	0	0	0	0	0	0	0	0	0	0	0	0
B0116	0	0	0	0	#REF!	0	0	0	0	0	0	0	0	0	0	0	0	0	0	0	0	0	0	0	0
B0117	0	0	0	0	#REF!	0	0	0	0	0	0	0	0	0	0	0	0	0	0	0	0	0	0	0	0
C0096	0	0	0	0	#REF!	0	0	0	0	0	0	0	0	0	0	0	0	0	0	0	0	0	0	0	0
C0097	0	0	0	0	#REF!	0	0	0	0	0	0	0	0	0	0	0	0	0	0	0	0	0	0	0	0
C0098	0	0	0	0	#REF!	0	0	0	0	0	0	0	0	0	0	0	0	0	0	0	0	0	0	0	0
C0099	0	0	0	0	#REF!	0	0	0	0	0	0	0	0	0	0	0	0	0	0	0	0	0	0	0	0
C0100	0	0	0	0	#REF!	0	0	0	0	0	0	0	0	0	0	0	0	0	0	0	0	0	0	0	0
C0101	0	0	0	0	#REF!	0	0	0	0	0	0	0	0	0	0	0	0	0	0	0	0	0	0	0	0
C0102	0	0	0	0	#REF!	0	0	0	0	0	0	0	0	0	0	0	0	0	0	0	0	0	0	0	0
D0094	0	0	0	0	#REF!	0	0	0	0	0	0	0	0	0	0	0	0	0	0	0	0	0	0	0	0
D0095	0	0	0	0	#REF!	0	0	0	0	0	0	0	0	0	0	0	0	0	0	0	0	0	0	0	0
D0096	0	0	0	0	#REF!	0	0	0	0	0	0	0	0	0	0	0	0	0	0	0	0	0	0	0	0
D0097	0	0	0	0	#REF!	0	0	0	0	0	0	0	0	0	0	0	0	0	0	0	0	0	0	0	0
D0098	0	0	0	0	#REF!	0	0	0	0	0	0	0	0	0	0	0	0	0	0	0	0	0	0	0	0
E0085	0	0	0	0	#REF!	0	0	0	0	0	0	0	0	0	0	0	0	0	0	0	0	0	0	0	0
E0086	0	0	0	0	#REF!	0	0	0	0	0	0	0	0	0	0	0	0	0	0	0	0	0	0	0	0
E0087	0	0	0	0	#REF!	0	0	0	0	0	0	0	0	0	0	0	0	0	0	0	0	0	0	0	0
E0088	0	0	0	0	#REF!	0	0	0	0	0	0	0	0	0	0	0	0	0	0	0	0	0	0	0	0
E0089	0	0	0	0	#REF!	0	0	0	0	0	0	0	0	0	0	0	0	0	0	0	0	0	0	0	0
E0090	0	0	0	0	#REF!	0	0	0	0	0	0	0	0	0	0	0	0	0	0	0	0	0	0	0	0
E0091	0	0	0	0	#REF!	0	0	0	0	0	0	0	0	0	0	0	0	0	0	0	0	0	0	0	0
E0092	0	0	0	0	#REF!	0	0	0	0	0	0	0	0	0	0	0	0	0	0	0	0	0	0	0	0
E0093	0	0	0	0	#REF!	0	0	0	0	0	0	0	0	0	0	0	0	0	0	0	0	0	0	0	0
F0079	0	0	0	0	#REF!	0	0	0	0	0	0	0	0	0	0	0	0	0	0	0	0	0	0	0	0
F0080	0	0	0	0	#REF!	0	0	0	0	0	0	0	0	0	0	0	0	0	0	0	0	0	0	0	0
F0081	0	0	0	0	#REF!	0	0	0	0	0	0	0	0	0	0	0	0	0	0	0	0	0	0	0	0
F0082	0	0	0	0	#REF!	0	0	0	0	0	0	0	0	0	0	0	0	0	0	0	0	0	0	0	0
F0083	0	0	0	0	#REF!	0	0	0	0	0	0	0	0	0	0	0	0	0	0	0	0	0	0	0	0
F0084	0	0	0	0	#REF!	0	0	0	0	0	0	0	0	0	0	0	0	0	0	0	0	0	0	0	0
F0085	0	0	0	0	#REF!	0	0	0	0	0	0	0	0	0	0	0	0	0	0	0	0	0	0	0	0
F0086	0	0	0	0	#REF!	0	0	0	0	0	0	0	0	0	0	0	0	0	0	0	0	0	0	0	0
H0084	0	0	0	0	#REF!	0	0	0	0	0	0	0	0	0	0	0	0	0	0	0	0	0	0	0	0
H0085	0	0	0	0	#REF!	0	0	0	0	0	0	0	0	0	0	0	0	0	0	0	0	0	0	0	0
H0086	0	0	0	0	#REF!	0	0	0	0	0	0	0	0	0	0	0	0	0	0	0	0	0	0	0	0
H0087	0	0	0	0	#REF!	0	0	0	0	0	0	0	0	0	0	0	0	0	0	0	0	0	0	0	0
H0088	0	0	0	0	#REF!	0	0	0	0	0	0	0	0	0	0	0	0	0	0	0	0	0	0	0	0
H0089	0	0	0	0	#REF!	0	0	0	0	0	0	0	0	0	0	0	0	0	0	0	0	0	0	0	0
H0090	0	0	0	0	#REF!	0	0	0	0	0	0	0	0	0	0	0	0	0	0	0	0	0	0	0	0
H0091	0	0	0	0	#REF!	0	0	0	0	0	0	0	0	0	0	0	0	0	0	0	0	0	0	0	0
J0097	0	0	0	0	#REF!	0	0	0	0	0	0	0	0	0	0	0	0	0	0	0	0	0	0	0	0
J0098	0	0	0	0	#REF!	0	0	0	0	0	0	0	0	0	0	0	0	0	0	0	0	0	0	0	0
J0099	0	0	0	0	#REF!	0	0	0	0	0	0	0	0	0	0	0	0	0	0	0	0	0	0	0	0
J0100	0	0	0	0	#REF!	0	0	0	0	0	0	0	0	0	0	0	0	0	0	0	0	0	0	0	0
J0101	0	0	0	0	#REF!	0	0	0	0	0	0	0	0	0	0	0	0	0	0	0	0	0	0	0	0
J0102	0	0	0	52/	#REF!	0	0	0	0	0	0	0	0	0	0	0	0	0	0	0	0	0	0	0	0
K0103	0	0	0	0	#REF!	0	0	0	0	0	0	0	0	0	0	0	0	0	0	0	0	0	0	0	0
K0104	0	0	0	0	#REF!	0	0	0	0	0	0	0	0	0	0	0	0	0	0	0	0	0	0	0	0
K0105	0	0	0	0	#REF!	0	0	0	0	0	0	0	0	0	0	0	0	0	0	0	0	0	0	0	0
K0106	0	0	0	0	#REF!	0	0	0	0	0	0	0	0	0	0	0	0	0	0	0	0	0	0	0	0
K0107	0	0	0	0	#REF!	0	0	0	0	0	0	0	0	0	0	0	0	0	0	0	0	0	0	0	0
K0108	0	0	0	0	#REF!	0	0	0	0	0	0	0	0	0	0	0	0	0	0	0	0	0	0	0	0
K0109	0	0	0	0	#REF!	0	0	0	0	0	0	0	0	0	0	0	0	0	0	0	0	0	0	0	0
K0110	0	0	0	0	#REF!	0	0	0	0	0	0	0	0	0	0	0	0	0	0	0	0	0	0	0	0
M0114	0	0	0	0	#REF!	0	0	0	0	0	0	0	0	0	0	0	0	0	0	0	0	0	0	0	0
M0115	0	0	0	0	#REF!	0	0	0	0	0	0	0	0	0	0	0	0	0	0	0	0	0	0	0	0
M0116	0	0	0	0	#REF!	0	0	0	0	0	0	0	0	0	0	0	0	0	0	0	0	0	0	0	0
M0117	0	0	0	0	#REF!	0	0	0	0	0	0	0	0	0	0	0	0	0	0	0	0	0	0	0	0
M0118	0	0	0	0	#REF!	0	0	0	0	0	0	0	0	0	0	0	0	0	0	0	0	0	0	0	0
M0119	0	0	0	0	#REF!	0	0	0	0	0	0	0	0	0	0	0	0	0	0	0	0	0	0	0	0
M0120	0	0	0	0	#REF!	0	0	0	0	0	0	0	0	0	0	0	0	0	0	0	0	0	0	0	0
M0121	0	0	0	0	#REF!	0	0	0	0	0	0	0	0	0	0	0	0	0	0	0	0	0	0	0	0
M0122	0	0	0	0	#REF!	0	0	0	0	0	0	0	0	0	0	0	0	0	0	0	0	0	0	0	0
N0081	0	0	0	0	#REF!	0	0	0	0	0	0	0	0	0	0	0	0	0	0	0	0	0	0	0	0
N0082	0	0	0	0	#REF!	0	0	0	0	0	0	0	0	0	0	0	0	0	0	0	0	0	0	0	0
N0083	0	0	0	0	#REF!	0	0	0	0	0	0	0	0	0	0	0	0	0	0	0	0	0	0	0	0
N0084	0	0	0	0	#REF!	0	0	0	0	0	0	0	0	0	0	0	0	0	0	0	0	0	0	0	0
N0085	0	0	0	0	#REF!	0	0	0	0	0	0	0	0	0	0	0	0	0	0	0	0	0	0	0	0
N0086	0	0	0	0	#REF!	0	0	0	0	0	0	0	0	0	0	0	0	0	0	0	0	0	0	0	0
N0087	0	0	0	0	#REF!	0	0	0	0	0	0	0	0	0	0	0	0	0	0	0	0	0	0	0	0
N0088	0	0	0	0	#REF!	0	0	0	0	0	0	0	0	0	0	0	0	0	0	0	0	0	0	0	0
N0089	0	0	0	0	#REF!	0	0	0	0	0	0	0	0	0	0	0	0	0	0	0	0	0	0	0	0
A0108	15-06-2018/	24/	0	42/	#REF!	26/	31-12-1991/	2/	1/	1/	31-10-2012/	2/	2/	NA/2	NA/2	0	2/	2/	2/	2/	2/	2/	2/	1/	2/
A0109	15-06-2018/	24/	0	42/	#REF!	30/	12-02-1988/	3/	1/	1/	26-12-2015/	2/	2/	NA/2	NA/2	0	2/	3/	2/	2/	2/	2/	2/	1/	2/
A0110	15-06-2018/	24/	0	42/	#REF!	33/	02-01-1985/	3/	1/	2/	06-11-2008/	2/	1/	37/2	1/2	1/NA	NA/	6/	1/	1/	1/	2/	2/	2/	1/
A0111	15-06-2018/	24/	0	44/	#REF!	25/	12-02-1993/	1/	1/	4/	26-08-2017/	1/	2/	NA/2	NA/2	0	2/	6/	2/	2/	2/	2/	2/	1/	2/
A0112	15-06-2018/	24/	0	12/	#REF!	40/	06-11-1977/	3/	1/	1/	12-01-1994/	2/	2/	NA/2	NA/2	0	99/	2/	2/	2/	2/	2/	2/	1/	2/
B0118	0	0	0	0	#REF!	0	0	0	0	0	0	0	0	0	0	0	0	0	0	0	0	0	0	0	0
B0119	15-06-2018/15-06-2019	0	0	0	#REF!	0	0	0	0	0	0	0	0	0	0	0	0	0	0	0	0	0	0	0	0
B0120	15-06-2018/15-06-2020	0	0	0	#REF!	0	0	0	0	0	0	0	0	0	0	0	0	0	0	0	0	0	0	0	0
B0121	15-06-2018/15-06-2021	0	0	0	#REF!	0	0	0	0	0	0	0	0	0	0	0	0	0	0	0	0	0	0	0	0
B0122	15-06-2018/15-06-2022	0	0	0	#REF!	0	0	0	0	0	0	0	0	0	0	0	0	0	0	0	0	0	0	0	0
C0103	15-06-2018/15-06-2023	0	0	0	#REF!	0	0	0	0	0	0	0	0	0	0	0	0	0	0	0	0	0	0	0	0
C0104	15-06-2018/15-06-2024	0	0	0	#REF!	0	0	0	0	0	0	0	0	0	0	0	0	0	0	0	0	0	0	0	0
C0105	15-06-2018/15-06-2025	0	0	0	#REF!	0	0	0	0	0	0	0	0	0	0	0	0	0	0	0	0	0	0	0	0
C0106	15-06-2018/15-06-2026	0	0	0	#REF!	0	0	0	0	0	0	0	0	0	0	0	0	0	0	0	0	0	0	0	0
C0107	15-06-2018/15-06-2027	0	0	0	#REF!	0	0	0	0	0	0	0	0	0	0	0	0	0	0	0	0	0	0	0	0
C0108	15-06-2018/15-06-2028	0	0	55/	#REF!	0	0	0	0	0	0	0	0	0	0	0	0	0	0	0	0	0	0	0	0
C0109	15-06-2018/15-06-2029	0	0	0	#REF!	0	0	0	0	0	0	0	0	0	0	0	0	0	0	0	0	0	0	0	0
D0099	15-06-2018/15-06-2030	0	0	0	#REF!	0	0	0	0	0	0	0	0	0	0	0	0	0	0	0	0	0	0	0	0
D0100	15-06-2018/15-06-2031	0	0	0	#REF!	0	0	0	0	0	0	0	0	0	0	0	0	0	0	0	0	0	0	0	0
D0101	15-06-2018/15-06-2032	0	0	0	#REF!	0	0	0	0	0	0	0	0	0	0	0	0	0	0	0	0	0	0	0	0
D0102	15-06-2018/15-06-2033	0	0	0	#REF!	0	0	0	0	0	0	0	0	0	0	0	0	0	0	0	0	0	0	0	0
D0103	15-06-2018/15-06-2034	0	0	0	#REF!	0	0	0	0	0	0	0	0	0	0	0	0	0	0	0	0	0	0	0	0
E0094	15-06-2018/15-06-2035	0	0	0	#REF!	0	0	0	0	0	0	0	0	0	0	0	0	0	0	0	0	0	0	0	0
E0095	15-06-2018/15-06-2036	0	0	0	#REF!	0	0	0	0	0	0	0	0	0	0	0	0	0	0	0	0	0	0	0	0
E0096	15-06-2018/15-06-2037	0	0	0	#REF!	0	0	0	0	0	0	0	0	0	0	0	0	0	0	0	0	0	0	0	0
E0097	15-06-2018/15-06-2038	0	0	0	#REF!	0	0	0	0	0	0	0	0	0	0	0	0	0	0	0	0	0	0	0	0
E0098	15-06-2018/15-06-2039	0	0	0	#REF!	0	0	0	0	0	0	0	0	0	0	0	0	0	0	0	0	0	0	0	0
E0099	15-06-2018/15-06-2040	0	0	0	#REF!	0	0	0	0	0	0	0	0	0	0	0	0	0	0	0	0	0	0	0	0
F0087	15-06-2018/15-06-2041	0	0	0	#REF!	0	0	0	0	0	0	0	0	0	0	0	0	0	0	0	0	0	0	0	0
F0088	15-06-2018/15-06-2042	0	0	0	#REF!	0	0	0	0	0	0	0	0	0	0	0	0	0	0	0	0	0	0	0	0
F0089	15-06-2018/15-06-2043	0	0	0	#REF!	0	0	0	0	0	0	0	0	0	0	0	0	0	0	0	0	0	0	0	0
F0090	15-06-2018/15-06-2044	0	0	0	#REF!	0	0	0	0	0	0	0	0	0	0	0	0	0	0	0	0	0	0	0	0
F0091	15-06-2018/15-06-2045	0	0	0	#REF!	0	0	0	0	0	0	0	0	0	0	0	0	0	0	0	0	0	0	0	0
H0092	15-06-2018/15-06-2046	0	0	0	#REF!	0	0	0	0	0	0	0	0	0	0	0	0	0	0	0	0	0	0	0	0
H0093	15-06-2018/15-06-2047	0	0	0	#REF!	0	0	0	0	0	0	0	0	0	0	0	0	0	0	0	0	0	0	0	0
H0094	15-06-2018/15-06-2048	0	0	0	#REF!	0	0	0	0	0	0	0	0	0	0	0	0	0	0	0	0	0	0	0	0
H0095	15-06-2018/15-06-2049	0	0	0	#REF!	0	0	0	0	0	0	0	0	0	0	0	0	0	0	0	0	0	0	0	0
H0096	15-06-2018/15-06-2050	0	0	0	#REF!	0	0	0	0	0	0	0	0	0	0	0	0	0	0	0	0	0	0	0	0
J0103	15-06-2018/15-06-2051	0	0	0	#REF!	0	0	0	0	0	0	0	0	0	0	0	0	0	0	0	0	0	0	0	0
J0104	15-06-2018/15-06-2052	0	0	0	#REF!	0	0	0	0	0	0	0	0	0	0	0	0	0	0	0	0	0	0	0	0
J0105	15-06-2018/15-06-2053	0	0	0	#REF!	0	0	0	0	0	0	0	0	0	0	0	0	0	0	0	0	0	0	0	0
J0106	15-06-2018/15-06-2054	0	0	0	#REF!	0	0	0	0	0	0	0	0	0	0	0	0	0	0	0	0	0	0	0	0
J0107	15-06-2018/15-06-2055	0	0	0	#REF!	0	0	0	0	0	0	0	0	0	0	0	0	0	0	0	0	0	0	0	0
J0108	15-06-2018/15-06-2056	0	0	0	#REF!	0	0	0	0	0	0	0	0	0	0	0	0	0	0	0	0	0	0	0	0
J0109	15-06-2018/15-06-2057	0	0	0	#REF!	0	0	0	0	0	0	0	0	0	0	0	0	0	0	0	0	0	0	0	0
K0111	15-06-2018/15-06-2058	0	0	0	#REF!	0	0	0	0	0	0	0	0	0	0	0	0	0	0	0	0	0	0	0	0
K0112	15-06-2018/15-06-2059	0	0	0	#REF!	0	0	0	0	0	0	0	0	0	0	0	0	0	0	0	0	0	0	0	0
K0113	15-06-2018/15-06-2060	0	0	42/	#REF!	0	0	0	0	0	0	0	0	0	0	0	0	0	0	0	0	0	0	0	0
K0114	15-06-2018/15-06-2061	0	0	0	#REF!	0	0	0	0	0	0	0	0	0	0	0	0	0	0	0	0	0	0	0	0
K0115	15-06-2018/15-06-2062	0	0	0	#REF!	0	0	0	0	0	0	0	0	0	0	0	0	0	0	0	0	0	0	0	0
K0116	15-06-2018/15-06-2063	0	0	0	#REF!	0	0	0	0	0	0	0	0	0	0	0	0	0	0	0	0	0	0	0	0
K0117	15-06-2018/15-06-2064	0	0	0	#REF!	0	0	0	0	0	0	0	0	0	0	0	0	0	0	0	0	0	0	0	0
M0123	15-06-2018/15-06-2065	0	0	0	#REF!	0	0	0	0	0	0	0	0	0	0	0	0	0	0	0	0	0	0	0	0
M0124	15-06-2018/15-06-2066	0	0	0	#REF!	0	0	0	0	0	0	0	0	0	0	0	0	0	0	0	0	0	0	0	0
M0125	15-06-2018/15-06-2067	0	0	0	#REF!	0	0	0	0	0	0	0	0	0	0	0	0	0	0	0	0	0	0	0	0
M0126	15-06-2018/15-06-2068	0	0	0	#REF!	0	0	0	0	0	0	0	0	0	0	0	0	0	0	0	0	0	0	0	0
M0127	15-06-2018/15-06-2069	0	0	0	#REF!	0	0	0	0	0	0	0	0	0	0	0	0	0	0	0	0	0	0	0	0
N0090	15-06-2018/15-06-2070	0	0	0	#REF!	0	0	0	0	0	0	0	0	0	0	0	0	0	0	0	0	0	0	0	0
N0091	15-06-2018/15-06-2071	0	0	0	#REF!	0	0	0	0	0	0	0	0	0	0	0	0	0	0	0	0	0	0	0	0
N0092	15-06-2018/15-06-2072	0	0	0	#REF!	0	0	0	0	0	0	0	0	0	0	0	0	0	0	0	0	0	0	0	0
N0093	15-06-2018/15-06-2073	0	0	0	#REF!	0	0	0	0	0	0	0	0	0	0	0	0	0	0	0	0	0	0	0	0
N0094	15-06-2018/15-06-2074	0	0	0	#REF!	0	0	0	0	0	0	0	0	0	0	0	0	0	0	0	0	0	0	0	0
